# Supplementary material for: DCAF16-Based Covalent Degradative Handles for the Modular Design of Degraders
Source: ACS Cent Sci. 2025 Jun 26;11(7):1207–17. doi: 10.1021/acscentsci.5c00959 (PMC12291113; doi:10.1021/acscentsci.5c00959)
Supplement: Supplementary file 2 [file oc5c00959_si_002.xlsx]

## Sheet: Sheet1
ACCESSION	GENE	NORM_PVALUE_1	NORM_RATIO_2_1	Log2 normratio	DESCRIPTION
X6R674	IVNS1ABP	0.00121305	0.329086	-1.60346	Influenza virus NS1A-binding protein OS=Homo sapiens GN=IVNS1ABP PE=1 SV=1
Q9NPD8	UBE2T	0.000170042	0.351117	-1.50997	Ubiquitin-conjugating enzyme E2 T OS=Homo sapiens GN=UBE2T PE=1 SV=1
A0A075B754	ATAD5	0.00194953	0.35186	-1.50693	ATPase family AAA domain-containing protein 5 OS=Homo sapiens GN=ATAD5 PE=1 SV=1
P00749-2	PLAU	0.00130684	0.353719	-1.49932	Isoform 2 of Urokinase-type plasminogen activator OS=Homo sapiens GN=PLAU
Q96JB6	LOXL4	4.67441e-05	0.358935	-1.47821	Lysyl oxidase homolog 4 OS=Homo sapiens GN=LOXL4 PE=1 SV=1
Q9H967	WDR76	0.00653332	0.371985	-1.42668	WD repeat-containing protein 76 OS=Homo sapiens GN=WDR76 PE=1 SV=2
Q9NRZ9-6	HELLS	0.00674238	0.373157	-1.42214	Isoform 6 of Lymphoid-specific helicase OS=Homo sapiens GN=HELLS
Q9NZJ0-2	DTL	0.000218732	0.379843	-1.39652	Isoform 2 of Denticleless protein homolog OS=Homo sapiens GN=DTL
Q9BV36-2	MLPH	6.52844e-05	0.39738	-1.33141	Isoform 2 of Melanophilin OS=Homo sapiens GN=MLPH
Q86SQ4-4	GPR126	2.85e-05	0.398035	-1.32903	Isoform 4 of G-protein coupled receptor 126 OS=Homo sapiens GN=GPR126
O14757-2	CHEK1	0.000493231	0.403681	-1.30871	Isoform 2 of Serine/threonine-protein kinase Chk1 OS=Homo sapiens GN=CHEK1
Q96SN8	CDK5RAP2	0.00435522	0.406391	-1.29906	CDK5 regulatory subunit-associated protein 2 OS=Homo sapiens GN=CDK5RAP2 PE=1 SV=5
O00762	UBE2C	0.000603065	0.409092	-1.2895	Ubiquitin-conjugating enzyme E2 C OS=Homo sapiens GN=UBE2C PE=1 SV=1
O43505	B4GAT1	5.26901e-05	0.420102	-1.25119	Beta-1,4-glucuronyltransferase 1 OS=Homo sapiens GN=B4GAT1 PE=1 SV=1
Q00534	CDK6	0.00779687	0.448492	-1.15685	Cyclin-dependent kinase 6 OS=Homo sapiens GN=CDK6 PE=1 SV=1
A0A087WVR3	UHRF1	1.7869e-05	0.448764	-1.15597	E3 ubiquitin-protein ligase UHRF1 OS=Homo sapiens GN=UHRF1 PE=1 SV=1
P20248	CCNA2	0.00217642	0.456162	-1.13238	Cyclin-A2 OS=Homo sapiens GN=CCNA2 PE=1 SV=2
O14965	AURKA	2.85123e-05	0.45918	-1.12287	Aurora kinase A OS=Homo sapiens GN=AURKA PE=1 SV=2
Q8NCF5-3	NFATC2IP	0.0023739	0.461909	-1.11432	Isoform 3 of NFATC2-interacting protein OS=Homo sapiens GN=NFATC2IP
O43663-3	PRC1	0.00083552	0.462843	-1.1114	Isoform 3 of Protein regulator of cytokinesis 1 OS=Homo sapiens GN=PRC1
Q9NVQ4	FAIM	0.000131926	0.480376	-1.05776	Fas apoptotic inhibitory molecule 1 OS=Homo sapiens GN=FAIM PE=1 SV=1
O75764	TCEA3	0.000304104	0.485657	-1.04199	Transcription elongation factor A protein 3 OS=Homo sapiens GN=TCEA3 PE=1 SV=2
Q13571	LAPTM5	0.00771185	0.487782	-1.03569	Lysosomal-associated transmembrane protein 5 OS=Homo sapiens GN=LAPTM5 PE=1 SV=1
J3KPH8	HDAC7	0.000330344	0.490635	-1.02728	Histone deacetylase OS=Homo sapiens GN=HDAC7 PE=1 SV=1
Q12774	ARHGEF5	0.00140093	0.491187	-1.02566	Rho guanine nucleotide exchange factor 5 OS=Homo sapiens GN=ARHGEF5 PE=1 SV=3
P23469-3	PTPRE	0.00304967	0.507318	-0.979038	Isoform 3 of Receptor-type tyrosine-protein phosphatase epsilon OS=Homo sapiens GN=PTPRE
Q96PN7-4	TRERF1	0.000635391	0.507365	-0.978905	Isoform 4 of Transcriptional-regulating factor 1 OS=Homo sapiens GN=TRERF1
Q05GC8	BCAR2	0.000635391	0.507365	-0.978905	Breast cancer anti-estrogen resistance 2 OS=Homo sapiens GN=BCAR2 PE=1 SV=1
Q9Y6X8	ZHX2	5.39995e-05	0.509312	-0.973378	Zinc fingers and homeoboxes protein 2 OS=Homo sapiens GN=ZHX2 PE=1 SV=1
H0YCZ2	CASC5	0.00881999	0.514387	-0.959074	Protein CASC5 (Fragment) OS=Homo sapiens GN=CASC5 PE=1 SV=1
Q9H467	CUEDC2	6.61895e-05	0.516375	-0.953508	CUE domain-containing protein 2 OS=Homo sapiens GN=CUEDC2 PE=1 SV=1
Q6P1Q9	METTL2B	0.000280569	0.517098	-0.951491	Methyltransferase-like protein 2B OS=Homo sapiens GN=METTL2B PE=1 SV=3
Q8TAA9-2	VANGL1	0.00740412	0.517988	-0.94901	Isoform 2 of Vang-like protein 1 OS=Homo sapiens GN=VANGL1
Q9H4L7-2	SMARCAD1	0.00517754	0.521577	-0.939049	Isoform 2 of SWI/SNF-related matrix-associated actin-dependent regulator of chromatin subfamily A containing DEAD/H box 1 OS=Homo sapiens GN=SMARCAD1
F8W108	ARID2	0.000598236	0.521905	-0.93814	AT-rich interactive domain-containing protein 2 OS=Homo sapiens GN=ARID2 PE=1 SV=1
Q14202	ZMYM3	0.00346034	0.523984	-0.932404	Zinc finger MYM-type protein 3 OS=Homo sapiens GN=ZMYM3 PE=1 SV=2
Q8NBI5	SLC43A3	1.10239e-05	0.525413	-0.928477	Solute carrier family 43 member 3 OS=Homo sapiens GN=SLC43A3 PE=1 SV=2
A0A087WTM7	APOB	0.00199732	0.529303	-0.917835	Apolipoprotein B-100 OS=Homo sapiens GN=APOB PE=1 SV=1
Q96Q89-3	KIF20B	0.000789628	0.529435	-0.917475	Isoform 3 of Kinesin-like protein KIF20B OS=Homo sapiens GN=KIF20B
Q9NS23-3	RASSF1	0.00442114	0.53101	-0.913189	Isoform B of Ras association domain-containing protein 1 OS=Homo sapiens GN=RASSF1
P35568	IRS1	5.64817e-06	0.531637	-0.911487	Insulin receptor substrate 1 OS=Homo sapiens GN=IRS1 PE=1 SV=1
Q96GX5-3	MASTL	2.82722e-05	0.531927	-0.910699	Isoform 3 of Serine/threonine-protein kinase greatwall OS=Homo sapiens GN=MASTL
Q9BW85	CCDC94	0.00140776	0.537118	-0.896688	Coiled-coil domain-containing protein 94 OS=Homo sapiens GN=CCDC94 PE=1 SV=1
G3V2J6	TDP1	0.000368699	0.538713	-0.89241	Tyrosyl-DNA phosphodiesterase 1 (Fragment) OS=Homo sapiens GN=TDP1 PE=1 SV=1
E9PPX2	FOSL1	0.000450598	0.542767	-0.881596	FOS-like antigen 1 isoform 2 OS=Homo sapiens GN=FOSL1 PE=1 SV=1
Q68CZ2	TNS3	0.000992731	0.545012	-0.875641	Tensin-3 OS=Homo sapiens GN=TNS3 PE=1 SV=2
Q9BW19	KIFC1	2.72837e-05	0.546068	-0.872849	Kinesin-like protein KIFC1 OS=Homo sapiens GN=KIFC1 PE=1 SV=2
C9J880	GLT8D1	0.00395439	0.546373	-0.872043	Glycosyltransferase 8 domain-containing protein 1 (Fragment) OS=Homo sapiens GN=GLT8D1 PE=1 SV=1
Q9NW97	TMEM51	0.00544701	0.548047	-0.867629	Transmembrane protein 51 OS=Homo sapiens GN=TMEM51 PE=1 SV=1
Q5UIP0	RIF1	0.00562795	0.548925	-0.86532	Telomere-associated protein RIF1 OS=Homo sapiens GN=RIF1 PE=1 SV=2
Q7Z333	SETX	2.51522e-05	0.550637	-0.860828	Probable helicase senataxin OS=Homo sapiens GN=SETX PE=1 SV=4
Q02224-3	CENPE	0.00174636	0.55162	-0.858254	Isoform 3 of Centromere-associated protein E OS=Homo sapiens GN=CENPE
P04818	TYMS	0.0062167	0.555631	-0.847801	Thymidylate synthase OS=Homo sapiens GN=TYMS PE=1 SV=3
Q9H0H5	RACGAP1	0.00302455	0.556347	-0.845942	Rac GTPase-activating protein 1 OS=Homo sapiens GN=RACGAP1 PE=1 SV=1
O95551-3	TDP2	0.00148164	0.558748	-0.839731	Isoform 3 of Tyrosyl-DNA phosphodiesterase 2 OS=Homo sapiens GN=TDP2
Q9H788	SH2D4A	0.000148116	0.562632	-0.829736	SH2 domain-containing protein 4A OS=Homo sapiens GN=SH2D4A PE=1 SV=1
Q9NP73-4	ALG13	0.00139945	0.562838	-0.829208	Isoform 4 of Putative bifunctional UDP-N-acetylglucosamine transferase and deubiquitinase ALG13 OS=Homo sapiens GN=ALG13
Q96AP7	ESAM	8.01146e-05	0.563773	-0.826813	Endothelial cell-selective adhesion molecule OS=Homo sapiens GN=ESAM PE=1 SV=1
Q96JM2	ZNF462	0.000182017	0.565242	-0.823059	Zinc finger protein 462 OS=Homo sapiens GN=ZNF462 PE=1 SV=3
Q6RFH5	WDR74	0.00464545	0.569835	-0.811385	WD repeat-containing protein 74 OS=Homo sapiens GN=WDR74 PE=1 SV=1
A0A0C4DGG1	PACSIN3	0.00013314	0.572084	-0.8057	Protein kinase C and casein kinase substrate in neurons protein 3 (Fragment) OS=Homo sapiens GN=PACSIN3 PE=1 SV=1
Q9NUN5-4	LMBRD1	0.000454871	0.572911	-0.803618	Isoform 4 of Probable lysosomal cobalamin transporter OS=Homo sapiens GN=LMBRD1
H0YIZ5	PLEK2	0.00128023	0.573002	-0.803388	Pleckstrin-2 (Fragment) OS=Homo sapiens GN=PLEK2 PE=1 SV=1
K7EMK9	PLPP2	0.00863376	0.573516	-0.802095	Phospholipid phosphatase 2 (Fragment) OS=Homo sapiens GN=PLPP2 PE=1 SV=2
Q15654	TRIP6	0.00641729	0.57512	-0.798066	Thyroid receptor-interacting protein 6 OS=Homo sapiens GN=TRIP6 PE=1 SV=3
Q9UMY1	NOL7	0.00070011	0.575427	-0.797296	Nucleolar protein 7 OS=Homo sapiens GN=NOL7 PE=1 SV=2
Q8WWH5	TRUB1	3.17763e-05	0.576184	-0.795399	Probable tRNA pseudouridine synthase 1 OS=Homo sapiens GN=TRUB1 PE=1 SV=1
P08651	NFIC	0.0028771	0.577198	-0.792863	Nuclear factor 1 C-type OS=Homo sapiens GN=NFIC PE=1 SV=2
Q92993	KAT5	0.00909575	0.578547	-0.789494	Histone acetyltransferase KAT5 OS=Homo sapiens GN=KAT5 PE=1 SV=2
Q8IXU6-3	SLC35F2	0.00267711	0.581232	-0.782813	Isoform 3 of Solute carrier family 35 member F2 OS=Homo sapiens GN=SLC35F2
Q68E01-2	INTS3	0.00364869	0.582996	-0.778441	Isoform 2 of Integrator complex subunit 3 OS=Homo sapiens GN=INTS3
E9PQC4	NUF2	0.000423642	0.583057	-0.778291	Kinetochore protein Nuf2 OS=Homo sapiens GN=NUF2 PE=1 SV=1
Q9BZX2	UCK2	0.00042206	0.583239	-0.777841	Uridine-cytidine kinase 2 OS=Homo sapiens GN=UCK2 PE=1 SV=1
Q86X53	ERICH1	0.00194996	0.58472	-0.774183	Glutamate-rich protein 1 OS=Homo sapiens GN=ERICH1 PE=1 SV=1
O14777	NDC80	0.00016938	0.585627	-0.771945	Kinetochore protein NDC80 homolog OS=Homo sapiens GN=NDC80 PE=1 SV=1
P61244-6	MAX	0.000498613	0.589139	-0.763321	Isoform 6 of Protein max OS=Homo sapiens GN=MAX
Q9ULM3	YEATS2	0.00239492	0.589971	-0.761283	YEATS domain-containing protein 2 OS=Homo sapiens GN=YEATS2 PE=1 SV=2
Q7L7V1	DHX32	0.0060241	0.591544	-0.757443	Putative pre-mRNA-splicing factor ATP-dependent RNA helicase DHX32 OS=Homo sapiens GN=DHX32 PE=1 SV=1
H3BUB4	SNUPN	0.000125963	0.592059	-0.756188	Snurportin-1 (Fragment) OS=Homo sapiens GN=SNUPN PE=1 SV=1
F8W8D3	SLBP	0.000620134	0.592108	-0.756068	Histone RNA hairpin-binding protein OS=Homo sapiens GN=SLBP PE=1 SV=1
Q53GL7	PARP10	0.00016146	0.592117	-0.756047	Poly [ADP-ribose] polymerase 10 OS=Homo sapiens GN=PARP10 PE=1 SV=2
H1UBN3	CCNB2V	0.000986176	0.592747	-0.754511	Cyclin B2 OS=Homo sapiens GN=CCNB2V PE=1 SV=1
O95067	CCNB2	0.000986176	0.592747	-0.754511	G2/mitotic-specific cyclin-B2 OS=Homo sapiens GN=CCNB2 PE=1 SV=1
Q6ZUT6	C15orf52	0.00184843	0.594017	-0.751425	Uncharacterized protein C15orf52 OS=Homo sapiens GN=C15orf52 PE=1 SV=1
Q8WVP5	TNFAIP8L1	0.00397108	0.594665	-0.749852	Tumor necrosis factor alpha-induced protein 8-like protein 1 OS=Homo sapiens GN=TNFAIP8L1 PE=1 SV=2
Q9H0S4	DDX47	0.00166119	0.595638	-0.747493	Probable ATP-dependent RNA helicase DDX47 OS=Homo sapiens GN=DDX47 PE=1 SV=1
Q9Y666	SLC12A7	0.00314015	0.59603	-0.746543	Solute carrier family 12 member 7 OS=Homo sapiens GN=SLC12A7 PE=1 SV=3
Q5VT79	ANXA8L1	0.00879081	0.598251	-0.741178	Annexin A8-like protein 1 OS=Homo sapiens GN=ANXA8L1 PE=2 SV=2
O60885	BRD4	0.00624137	0.599474	-0.738231	Bromodomain-containing protein 4 OS=Homo sapiens GN=BRD4 PE=1 SV=2
Q13573	SNW1	0.00136655	0.603075	-0.72959	SNW domain-containing protein 1 OS=Homo sapiens GN=SNW1 PE=1 SV=1
P50281	MMP14	0.00297557	0.603141	-0.729432	Matrix metalloproteinase-14 OS=Homo sapiens GN=MMP14 PE=1 SV=3
F8WD24	CDKN3	0.00134311	0.605279	-0.724328	Cyclin-dependent kinase inhibitor 3 OS=Homo sapiens GN=CDKN3 PE=1 SV=1
O75147	OBSL1	0.00600494	0.605842	-0.722987	Obscurin-like protein 1 OS=Homo sapiens GN=OBSL1 PE=1 SV=4
Q96GD4-3	AURKB	0.00199705	0.607584	-0.718844	Isoform 3 of Aurora kinase B OS=Homo sapiens GN=AURKB
A0A0A0MSI6	FBXO44	0.00160056	0.607669	-0.718643	F-box only protein 44 (Fragment) OS=Homo sapiens GN=FBXO44 PE=1 SV=1
A0A0A0MT55	SARDH	0.00219231	0.608546	-0.716561	Sarcosine dehydrogenase, mitochondrial OS=Homo sapiens GN=SARDH PE=1 SV=1
Q9UKI8-4	TLK1	0.0002015	0.609954	-0.713228	Isoform 4 of Serine/threonine-protein kinase tousled-like 1 OS=Homo sapiens GN=TLK1
O95864	FADS2	0.000343936	0.610926	-0.71093	Fatty acid desaturase 2 OS=Homo sapiens GN=FADS2 PE=1 SV=1
Q96KM6	ZNF512B	0.000279052	0.613853	-0.704034	Zinc finger protein 512B OS=Homo sapiens GN=ZNF512B PE=1 SV=1
O60427-2	FADS1	0.0102857	0.611019	-0.71071	Isoform 2 of Fatty acid desaturase 1 OS=Homo sapiens GN=FADS1
Q8NEM2	SHCBP1	0.0105815	0.567501	-0.817306	SHC SH2 domain-binding protein 1 OS=Homo sapiens GN=SHCBP1 PE=1 SV=3
O75665	OFD1	0.0107326	0.550986	-0.859913	Oral-facial-digital syndrome 1 protein OS=Homo sapiens GN=OFD1 PE=1 SV=1
H3BP78	FANCI	0.01088	0.466634	-1.09964	Fanconi anemia group I protein (Fragment) OS=Homo sapiens GN=FANCI PE=1 SV=1
P55085	F2RL1	0.0124594	0.392853	-1.34794	Proteinase-activated receptor 2 OS=Homo sapiens GN=F2RL1 PE=1 SV=1
Q5JVD1	CNTRL	0.0126619	0.493726	-1.01822	Centriolin OS=Homo sapiens GN=CNTRL PE=1 SV=1
E5RIA0	SORBS3	0.0129343	0.599675	-0.737747	Vinexin (Fragment) OS=Homo sapiens GN=SORBS3 PE=1 SV=1
P28749	RBL1	0.0136657	0.295935	-1.75665	Retinoblastoma-like protein 1 OS=Homo sapiens GN=RBL1 PE=1 SV=3
Q9H334-8	FOXP1	0.0137054	0.472112	-1.0828	Isoform 8 of Forkhead box protein P1 OS=Homo sapiens GN=FOXP1
Q9BYX4	IFIH1	0.0144493	0.472582	-1.08136	Interferon-induced helicase C domain-containing protein 1 OS=Homo sapiens GN=IFIH1 PE=1 SV=3
P98155-2	VLDLR	0.0154018	0.56166	-0.832231	Isoform Short of Very low-density lipoprotein receptor OS=Homo sapiens GN=VLDLR
Q8IVT2	MISP	0.015446	0.552487	-0.855988	Mitotic interactor and substrate of PLK1 OS=Homo sapiens GN=MISP PE=1 SV=1
Q9NSG2-2	C1orf112	0.0161165	0.462313	-1.11306	Isoform 2 of Uncharacterized protein C1orf112 OS=Homo sapiens GN=C1orf112
A0A0R4J2F6	IFRD2	0.0167928	0.546228	-0.872425	Interferon-related developmental regulator 2 OS=Homo sapiens GN=IFRD2 PE=1 SV=1
Q6MZP7	LIN54	0.0173079	0.613461	-0.704958	Protein lin-54 homolog OS=Homo sapiens GN=LIN54 PE=1 SV=3
Q53HL2	CDCA8	0.0191278	0.606114	-0.722339	Borealin OS=Homo sapiens GN=CDCA8 PE=1 SV=2
Q9BWT6	MND1	0.0223116	0.493121	-1.01999	Meiotic nuclear division protein 1 homolog OS=Homo sapiens GN=MND1 PE=1 SV=1
Q96PU4	UHRF2	0.0245022	0.46034	-1.11923	E3 ubiquitin-protein ligase UHRF2 OS=Homo sapiens GN=UHRF2 PE=1 SV=1
Q8IXQ6	PARP9	0.024651	0.579858	-0.786229	Poly [ADP-ribose] polymerase 9 OS=Homo sapiens GN=PARP9 PE=1 SV=2
Q0ZGT2-2	NEXN	0.0271552	0.552954	-0.854768	Isoform 2 of Nexilin OS=Homo sapiens GN=NEXN
O00463-3	TRAF5	0.0278427	0.604202	-0.726897	Isoform 3 of TNF receptor-associated factor 5 OS=Homo sapiens GN=TRAF5
Q15036-2	SNX17	0.0288722	0.575866	-0.796195	Isoform 2 of Sorting nexin-17 OS=Homo sapiens GN=SNX17
Q15004	KIAA0101	0.0294407	0.416772	-1.26267	PCNA-associated factor OS=Homo sapiens GN=KIAA0101 PE=1 SV=1
Q9UGK3	STAP2	0.0312731	0.583856	-0.776316	Signal-transducing adaptor protein 2 OS=Homo sapiens GN=STAP2 PE=1 SV=2
Q5T7V8	GORAB	0.0313329	0.594193	-0.750996	RAB6-interacting golgin OS=Homo sapiens GN=GORAB PE=1 SV=1
H3BPR3	SNX33	0.0341406	0.570083	-0.810757	Sorting nexin-33 (Fragment) OS=Homo sapiens GN=SNX33 PE=1 SV=1
P09603	CSF1	0.0386183	0.554692	-0.850242	Macrophage colony-stimulating factor 1 OS=Homo sapiens GN=CSF1 PE=1 SV=2
C9J2P0	UBE2E1	0.0425037	0.598501	-0.740575	Ubiquitin-conjugating enzyme E2 E1 (Fragment) OS=Homo sapiens GN=UBE2E1 PE=1 SV=1
Q15723	ELF2	0.0429137	0.482014	-1.05285	ETS-related transcription factor Elf-2 OS=Homo sapiens GN=ELF2 PE=1 SV=2
Q8TBX8-3	PIP4K2C	0.0445048	0.560616	-0.834915	Isoform 3 of Phosphatidylinositol 5-phosphate 4-kinase type-2 gamma OS=Homo sapiens GN=PIP4K2C
Q9Y5J1	UTP18	0.0449785	0.385053	-1.37687	U3 small nucleolar RNA-associated protein 18 homolog OS=Homo sapiens GN=UTP18 PE=1 SV=3
F5H2E7	LTBR	0.0481582	0.416598	-1.26327	Tumor necrosis factor receptor superfamily member 3 OS=Homo sapiens GN=LTBR PE=1 SV=1
Q99541	PLIN2	0.0580734	0.571976	-0.805973	Perilipin-2 OS=Homo sapiens GN=PLIN2 PE=1 SV=2
Q96GA3	LTV1	0.0590045	0.568405	-0.815009	Protein LTV1 homolog OS=Homo sapiens GN=LTV1 PE=1 SV=1
C9JEX3	MTMR2	0.0713362	0.570027	-0.810898	Myotubularin-related protein 2 (Fragment) OS=Homo sapiens GN=MTMR2 PE=1 SV=7
Q5T2Z1	PSRC1	0.073886	0.551967	-0.857347	Proline/serine-rich coiled-coil protein 1 (Fragment) OS=Homo sapiens GN=PSRC1 PE=1 SV=7
Q96LR5	UBE2E2	0.0769685	0.599493	-0.738186	Ubiquitin-conjugating enzyme E2 E2 OS=Homo sapiens GN=UBE2E2 PE=1 SV=1
J3KRI5	CDH8	0.0958735	0.559319	-0.838256	Cadherin-8 OS=Homo sapiens GN=CDH8 PE=1 SV=1
I3L1U0	RILP	0.118189	0.586941	-0.768713	Rab-interacting lysosomal protein (Fragment) OS=Homo sapiens GN=RILP PE=1 SV=1
B7ZKW8	RCSD1	0.127926	0.558735	-0.839764	CapZ-interacting protein OS=Homo sapiens GN=RCSD1 PE=1 SV=1
Q9UJQ7	SCP2D1	0.131296	0.480754	-1.05663	SCP2 sterol-binding domain-containing protein 1 OS=Homo sapiens GN=SCP2D1 PE=2 SV=1
J3QTJ6	FSIP2	0.170135	0.354403	-1.49654	Fibrous sheath-interacting protein 2 OS=Homo sapiens GN=FSIP2 PE=1 SV=1
Q6ZTR6	C18orf65	0.195359	0.50424	-0.987818	Putative uncharacterized protein C18orf65 OS=Homo sapiens GN=C18orf65 PE=2 SV=1
Q9ULH7	MKL2	0.226673	0.539767	-0.889592	MKL/myocardin-like protein 2 OS=Homo sapiens GN=MKL2 PE=1 SV=3
P50542-3	PEX5	0.237803	0.519588	-0.944559	Isoform 3 of Peroxisomal targeting signal 1 receptor OS=Homo sapiens GN=PEX5
C9JUM4	EFEMP1	0.260299	0.590803	-0.759251	EGF-containing fibulin-like extracellular matrix protein 1 (Fragment) OS=Homo sapiens GN=EFEMP1 PE=1 SV=7
Q8N3Z3	GTPBP8	0.324434	0.459611	-1.12152	GTP-binding protein 8 OS=Homo sapiens GN=GTPBP8 PE=2 SV=1
H7C835	FBXL17	0.381212	0.531023	-0.913154	F-box and leucine-rich repeat protein 17 OS=Homo sapiens GN=FBXL17 PE=1 SV=1
O43236-4	SEPT4	0.502117	0.611712	-0.709075	Isoform 4 of Septin-4 OS=Homo sapiens GN=SEPT4
Q96DN0	ERP27	0.560533	0.583347	-0.777573	Endoplasmic reticulum resident protein 27 OS=Homo sapiens GN=ERP27 PE=1 SV=1
O14879	IFIT3	0.0158457	0.615878	-0.699283	Interferon-induced protein with tetratricopeptide repeats 3 OS=Homo sapiens GN=IFIT3 PE=1 SV=1
P14635	CCNB1	0.00496181	0.61599	-0.699022	G2/mitotic-specific cyclin-B1 OS=Homo sapiens GN=CCNB1 PE=1 SV=1
P78325	ADAM8	0.00272324	0.617409	-0.695702	Disintegrin and metalloproteinase domain-containing protein 8 OS=Homo sapiens GN=ADAM8 PE=1 SV=2
A6NHV6	PKMYT1	0.0111454	0.617444	-0.69562	Membrane-associated tyrosine- and threonine-specific cdc2-inhibitory kinase OS=Homo sapiens GN=PKMYT1 PE=1 SV=3
Q9UHR4	BAIAP2L1	0.0197093	0.617507	-0.695473	Brain-specific angiogenesis inhibitor 1-associated protein 2-like protein 1 OS=Homo sapiens GN=BAIAP2L1 PE=1 SV=2
Q15025-5	TNIP1	0.00176657	0.617784	-0.694825	Isoform 5 of TNFAIP3-interacting protein 1 OS=Homo sapiens GN=TNIP1
Q6KB66	KRT80	0.285625	0.617903	-0.694549	Keratin, type II cytoskeletal 80 OS=Homo sapiens GN=KRT80 PE=1 SV=2
B8ZZF5	EVA1A	4.83282e-05	0.617981	-0.694366	Protein eva-1 homolog A OS=Homo sapiens GN=EVA1A PE=1 SV=1
Q9NVM1	EVA1B	4.83282e-05	0.617981	-0.694366	Protein eva-1 homolog B OS=Homo sapiens GN=EVA1B PE=1 SV=1
Q9P1Q0	VPS54	0.00079501	0.618404	-0.693378	Vacuolar protein sorting-associated protein 54 OS=Homo sapiens GN=VPS54 PE=1 SV=2
P56282	POLE2	0.0272093	0.618616	-0.692885	DNA polymerase epsilon subunit 2 OS=Homo sapiens GN=POLE2 PE=1 SV=2
Q9H3R5	CENPH	0.032291	0.618938	-0.692134	Centromere protein H OS=Homo sapiens GN=CENPH PE=1 SV=1
Q9BX46-2	RBM24	0.00454883	0.618943	-0.692122	Isoform 2 of RNA-binding protein 24 OS=Homo sapiens GN=RBM24
A6NG75	RBM38	0.00454883	0.618943	-0.692122	RNA-binding protein 38 OS=Homo sapiens GN=RBM38 PE=1 SV=1
Q8IX90	SKA3	0.000380621	0.620967	-0.687411	Spindle and kinetochore-associated protein 3 OS=Homo sapiens GN=SKA3 PE=1 SV=2
Q712K3	UBE2R2	0.0525148	0.623467	-0.681615	Ubiquitin-conjugating enzyme E2 R2 OS=Homo sapiens GN=UBE2R2 PE=1 SV=1
Q9H8V3-2	ECT2	0.000360112	0.623863	-0.680698	Isoform 2 of Protein ECT2 OS=Homo sapiens GN=ECT2
Q9H4E7	DEF6	9.49637e-05	0.625319	-0.677337	Differentially expressed in FDCP 6 homolog OS=Homo sapiens GN=DEF6 PE=1 SV=1
Q99707	MTR	0.000304578	0.625479	-0.676966	Methionine synthase OS=Homo sapiens GN=MTR PE=1 SV=2
Q9BYD1	MRPL13	0.079191	0.626748	-0.674042	39S ribosomal protein L13, mitochondrial OS=Homo sapiens GN=MRPL13 PE=1 SV=1
Q9UBP9-4	GULP1	0.0835099	0.626836	-0.673841	Isoform 4 of PTB domain-containing engulfment adapter protein 1 OS=Homo sapiens GN=GULP1
P38432	COIL	0.0810815	0.627062	-0.673321	Coilin OS=Homo sapiens GN=COIL PE=1 SV=1
Q9Y4B6-2	VPRBP	0.00115926	0.628012	-0.671135	Isoform 2 of Protein VPRBP OS=Homo sapiens GN=VPRBP
O95229-2	ZWINT	0.0132694	0.628509	-0.669995	Isoform 2 of ZW10 interactor OS=Homo sapiens GN=ZWINT
Q9NRD1	FBXO6	0.0136991	0.629233	-0.668335	F-box only protein 6 OS=Homo sapiens GN=FBXO6 PE=1 SV=1
Q9Y2S0	POLR1D	0.00487931	0.629504	-0.667712	DNA-directed RNA polymerases I and III subunit RPAC2 OS=Homo sapiens GN=POLR1D PE=1 SV=1
J3KMZ9	LDLR	0.0384799	0.630019	-0.666532	Low-density lipoprotein receptor (Fragment) OS=Homo sapiens GN=LDLR PE=1 SV=1
Q96BD8	SKA1	0.012822	0.630026	-0.666518	Spindle and kinetochore-associated protein 1 OS=Homo sapiens GN=SKA1 PE=1 SV=1
O15294	OGT	3.7249e-06	0.630213	-0.666089	UDP-N-acetylglucosamine--peptide N-acetylglucosaminyltransferase 110 kDa subunit OS=Homo sapiens GN=OGT PE=1 SV=3
Q9Y657	SPIN1	0.000759886	0.630596	-0.665213	Spindlin-1 OS=Homo sapiens GN=SPIN1 PE=1 SV=3
Q13751	LAMB3	0.000132779	0.630976	-0.664343	Laminin subunit beta-3 OS=Homo sapiens GN=LAMB3 PE=1 SV=1
Q8TER5-3	ARHGEF40	0.00235194	0.631243	-0.663732	Isoform 3 of Rho guanine nucleotide exchange factor 40 OS=Homo sapiens GN=ARHGEF40
Q96KB5-2	PBK	0.000427122	0.631351	-0.663485	Isoform 2 of Lymphokine-activated killer T-cell-originated protein kinase OS=Homo sapiens GN=PBK
Q8TF01	PNISR	9.72557e-05	0.631606	-0.662902	Arginine/serine-rich protein PNISR OS=Homo sapiens GN=PNISR PE=1 SV=2
Q02318	CYP27A1	0.00143775	0.631738	-0.662602	Sterol 26-hydroxylase, mitochondrial OS=Homo sapiens GN=CYP27A1 PE=1 SV=1
Q12834	CDC20	0.000136419	0.631951	-0.662116	Cell division cycle protein 20 homolog OS=Homo sapiens GN=CDC20 PE=1 SV=2
P51957-3	NEK4	0.00416212	0.633694	-0.658142	Isoform 3 of Serine/threonine-protein kinase Nek4 OS=Homo sapiens GN=NEK4
H7BYN4	KIF23	0.00618581	0.633874	-0.657732	Kinesin-like protein OS=Homo sapiens GN=KIF23 PE=1 SV=1
A0A0B4J1S3	BIRC5	0.0308222	0.634858	-0.655494	Baculoviral IAP repeat-containing protein 5 OS=Homo sapiens GN=BIRC5 PE=1 SV=1
Q6NW34	NEPRO	0.353944	0.634983	-0.655211	Protein nepro homolog OS=Homo sapiens GN=NEPRO PE=1 SV=3
Q96BT7	ALKBH8	0.0160165	0.636242	-0.652353	Alkylated DNA repair protein alkB homolog 8 OS=Homo sapiens GN=ALKBH8 PE=1 SV=2
O75530	EED	0.0220837	0.637124	-0.650353	Polycomb protein EED OS=Homo sapiens GN=EED PE=1 SV=2
Q9BRX5	GINS3	0.0119963	0.637451	-0.649614	DNA replication complex GINS protein PSF3 OS=Homo sapiens GN=GINS3 PE=1 SV=1
Q8NCL4	GALNT6	0.0146982	0.639325	-0.645378	Polypeptide N-acetylgalactosaminyltransferase 6 OS=Homo sapiens GN=GALNT6 PE=2 SV=2
P13051-2	UNG	1.61066e-05	0.63946	-0.645074	Isoform 1 of Uracil-DNA glycosylase OS=Homo sapiens GN=UNG
Q68DM5	DKFZp781L1143	1.61066e-05	0.63946	-0.645074	Putative uncharacterized protein DKFZp781L1143 OS=Homo sapiens GN=DKFZp781L1143 PE=1 SV=1
A0A087WWF6	POLD2	0.0043912	0.639679	-0.64458	DNA polymerase delta subunit 2 OS=Homo sapiens GN=POLD2 PE=1 SV=1
Q9HBM1	SPC25	0.00205359	0.63993	-0.644014	Kinetochore protein Spc25 OS=Homo sapiens GN=SPC25 PE=1 SV=1
G3XAI2	LAMB1	0.000724659	0.640029	-0.64379	Laminin subunit beta-1 OS=Homo sapiens GN=LAMB1 PE=1 SV=1
Q14142-2	TRIM14	0.00324253	0.640367	-0.64303	Isoform Beta of Tripartite motif-containing protein 14 OS=Homo sapiens GN=TRIM14
Q14145	KEAP1	0.000748256	0.640427	-0.642893	Kelch-like ECH-associated protein 1 OS=Homo sapiens GN=KEAP1 PE=1 SV=2
Q8IYL3	C1orf174	0.112042	0.640804	-0.642045	UPF0688 protein C1orf174 OS=Homo sapiens GN=C1orf174 PE=1 SV=2
Q8NHS3	MFSD8	0.00249942	0.641366	-0.64078	Major facilitator superfamily domain-containing protein 8 OS=Homo sapiens GN=MFSD8 PE=1 SV=1
F8VNY2	PRIM1	0.0561974	0.641414	-0.640671	DNA primase (Fragment) OS=Homo sapiens GN=PRIM1 PE=1 SV=7
Q6P1K2-2	PMF1	0.0249402	0.641905	-0.639568	Isoform 2 of Polyamine-modulated factor 1 OS=Homo sapiens GN=PMF1
A0A087WT04	PMF1-BGLAP	0.0249402	0.641905	-0.639568	Protein PMF1-BGLAP OS=Homo sapiens GN=PMF1-BGLAP PE=4 SV=1
Q9BR61	ACBD6	5.47996e-05	0.643313	-0.636407	Acyl-CoA-binding domain-containing protein 6 OS=Homo sapiens GN=ACBD6 PE=1 SV=1
Q9BQS8-4	FYCO1	0.00642637	0.643497	-0.635996	Isoform 4 of FYVE and coiled-coil domain-containing protein 1 OS=Homo sapiens GN=FYCO1
Q13895	BYSL	0.000298362	0.643618	-0.635723	Bystin OS=Homo sapiens GN=BYSL PE=1 SV=3
Q8TF46	DIS3L	0.00914261	0.643691	-0.63556	DIS3-like exonuclease 1 OS=Homo sapiens GN=DIS3L PE=1 SV=2
Q99504-3	EYA3	0.0177329	0.644367	-0.634045	Isoform 3 of Eyes absent homolog 3 OS=Homo sapiens GN=EYA3
Q13077-2	TRAF1	0.0174551	0.644634	-0.633448	Isoform 2 of TNF receptor-associated factor 1 OS=Homo sapiens GN=TRAF1
Q9BX10-3	GTPBP2	0.0197865	0.645431	-0.631665	Isoform 3 of GTP-binding protein 2 OS=Homo sapiens GN=GTPBP2
Q9UHD1	CHORDC1	0.000384564	0.645957	-0.630491	Cysteine and histidine-rich domain-containing protein 1 OS=Homo sapiens GN=CHORDC1 PE=1 SV=2
Q9UPN6-2	SCAF8	0.00263102	0.646821	-0.628562	Isoform 2 of Protein SCAF8 OS=Homo sapiens GN=SCAF8
O00212	RHOD	0.00125291	0.647176	-0.62777	Rho-related GTP-binding protein RhoD OS=Homo sapiens GN=RHOD PE=1 SV=2
Q86YZ3	HRNR	0.604867	0.64772	-0.626557	Hornerin OS=Homo sapiens GN=HRNR PE=1 SV=2
O96028	WHSC1	0.0270286	0.648072	-0.625774	Histone-lysine N-methyltransferase NSD2 OS=Homo sapiens GN=WHSC1 PE=1 SV=1
I3L4C3	SPAG7	0.022019	0.64867	-0.624442	Sperm-associated antigen 7 OS=Homo sapiens GN=SPAG7 PE=1 SV=1
P78347-4	GTF2I	2.8514e-05	0.648709	-0.624356	Isoform 4 of General transcription factor II-I OS=Homo sapiens GN=GTF2I
Q5TF58	IFFO2	0.00494515	0.649291	-0.623063	Intermediate filament family orphan 2 OS=Homo sapiens GN=IFFO2 PE=2 SV=3
Q5STR5	DAXX	0.00394097	0.649607	-0.622362	Death domain-associated protein 6 (Fragment) OS=Homo sapiens GN=DAXX PE=1 SV=7
P34910-2	EVI2B	0.0134169	0.649728	-0.622093	Isoform 2 of Protein EVI2B OS=Homo sapiens GN=EVI2B
Q96CM3-2	RPUSD4	0.000143062	0.64984	-0.621843	Isoform 2 of RNA pseudouridylate synthase domain-containing protein 4 OS=Homo sapiens GN=RPUSD4
Q9P2W1-2	PSMC3IP	0.00160782	0.649995	-0.621499	Isoform 2 of Homologous-pairing protein 2 homolog OS=Homo sapiens GN=PSMC3IP
E5RJF9	GEM	0.00363205	0.650189	-0.62107	GTP-binding protein GEM (Fragment) OS=Homo sapiens GN=GEM PE=1 SV=1
Q9Y3E2	BOLA1	0.00573378	0.650496	-0.620388	BolA-like protein 1 OS=Homo sapiens GN=BOLA1 PE=1 SV=1
Q02086	SP2	0.0585277	0.650515	-0.620346	Transcription factor Sp2 OS=Homo sapiens GN=SP2 PE=1 SV=3
Q13111	CHAF1A	0.0032728	0.650941	-0.6194	Chromatin assembly factor 1 subunit A OS=Homo sapiens GN=CHAF1A PE=1 SV=2
Q9P0U3-2	SENP1	0.0321948	0.650985	-0.619304	Isoform 2 of Sentrin-specific protease 1 OS=Homo sapiens GN=SENP1
Q53EZ4	CEP55	0.0001468	0.651139	-0.618963	Centrosomal protein of 55 kDa OS=Homo sapiens GN=CEP55 PE=1 SV=3
Q9BY42	RTFDC1	0.0249591	0.651143	-0.618953	Protein RTF2 homolog OS=Homo sapiens GN=RTFDC1 PE=1 SV=3
Q8IZF2-2	ADGRF5	0.000133348	0.651662	-0.617804	Isoform 2 of Adhesion G protein-coupled receptor F5 OS=Homo sapiens GN=ADGRF5
Q9ULW0	TPX2	0.00144261	0.651799	-0.617502	Targeting protein for Xklp2 OS=Homo sapiens GN=TPX2 PE=1 SV=2
Q9BQC3	DPH2	0.00115492	0.651943	-0.617183	Diphthamide biosynthesis protein 2 OS=Homo sapiens GN=DPH2 PE=1 SV=1
V9GY01	KNSTRN	0.0013438	0.652119	-0.616793	Chromosome 15 open reading frame 23, isoform CRA_d OS=Homo sapiens GN=KNSTRN PE=1 SV=1
P50548-2	ERF	0.000185685	0.652176	-0.616667	Isoform 2 of ETS domain-containing transcription factor ERF OS=Homo sapiens GN=ERF
Q9Y446-2	PKP3	0.0442579	0.65569	-0.608913	Isoform PKP3b of Plakophilin-3 OS=Homo sapiens GN=PKP3
B3KQH5	INTS6	0.233436	0.656296	-0.607581	Integrator complex subunit 6 OS=Homo sapiens GN=INTS6 PE=1 SV=1
Q8N0X7	SPG20	0.00689207	0.656555	-0.607012	Spartin OS=Homo sapiens GN=SPG20 PE=1 SV=1
Q9UKI2	CDC42EP3	0.00867012	0.657162	-0.605679	Cdc42 effector protein 3 OS=Homo sapiens GN=CDC42EP3 PE=1 SV=1
Q96LB3	IFT74	0.00369067	0.657378	-0.605204	Intraflagellar transport protein 74 homolog OS=Homo sapiens GN=IFT74 PE=1 SV=1
R4GND1	UBE2E3	0.119879	0.658292	-0.6032	Ubiquitin-conjugating enzyme E2 E3 OS=Homo sapiens GN=UBE2E3 PE=1 SV=7
Q6VMQ6-5	ATF7IP	0.0505354	0.65866	-0.602395	Isoform 4 of Activating transcription factor 7-interacting protein 1 OS=Homo sapiens GN=ATF7IP
Q8WW01	TSEN15	0.00904834	0.65892	-0.601825	tRNA-splicing endonuclease subunit Sen15 OS=Homo sapiens GN=TSEN15 PE=1 SV=1
O75815-3	BCAR3	4.57763e-05	0.66034	-0.59872	Isoform 3 of Breast cancer anti-estrogen resistance protein 3 OS=Homo sapiens GN=BCAR3
Q13049	TRIM32	0.000428322	0.661833	-0.595461	E3 ubiquitin-protein ligase TRIM32 OS=Homo sapiens GN=TRIM32 PE=1 SV=2
P53384	NUBP1	0.00356859	0.661996	-0.595105	Cytosolic Fe-S cluster assembly factor NUBP1 OS=Homo sapiens GN=NUBP1 PE=1 SV=2
O60828	PQBP1	0.0153632	0.66201	-0.595076	Polyglutamine-binding protein 1 OS=Homo sapiens GN=PQBP1 PE=1 SV=1
Q8IVP5	FUNDC1	0.012147	0.66209	-0.594901	FUN14 domain-containing protein 1 OS=Homo sapiens GN=FUNDC1 PE=1 SV=1
P25205-2	MCM3	0.00016112	0.662239	-0.594575	Isoform 2 of DNA replication licensing factor MCM3 OS=Homo sapiens GN=MCM3
Q9UEG4	ZNF629	0.00966467	0.664439	-0.589792	Zinc finger protein 629 OS=Homo sapiens GN=ZNF629 PE=1 SV=2
P33981-2	TTK	0.000692027	0.664784	-0.589042	Isoform 2 of Dual specificity protein kinase TTK OS=Homo sapiens GN=TTK
Q6NUN9	ZNF746	0.300178	0.664795	-0.589018	Zinc finger protein 746 OS=Homo sapiens GN=ZNF746 PE=1 SV=1
Q9NVH0	EXD2	0.00151215	0.664878	-0.588837	Exonuclease 3'-5' domain-containing protein 2 OS=Homo sapiens GN=EXD2 PE=1 SV=2
Q96GJ1	TRMT2B	0.000747513	0.665556	-0.587368	tRNA (uracil(54)-C(5))-methyltransferase homolog OS=Homo sapiens GN=TRMT2B PE=1 SV=1
Q8IWB7	WDFY1	0.0792708	0.666776	-0.584727	WD repeat and FYVE domain-containing protein 1 OS=Homo sapiens GN=WDFY1 PE=1 SV=1
Q9H0G5	NSRP1	0.000356557	0.667294	-0.583605	Nuclear speckle splicing regulatory protein 1 OS=Homo sapiens GN=NSRP1 PE=1 SV=1
A0A024QZ33	CCDC55	0.000356557	0.667294	-0.583605	Coiled-coil domain containing 55, isoform CRA_a OS=Homo sapiens GN=CCDC55 PE=1 SV=1
Q13287	NMI	0.0133979	0.667557	-0.583038	N-myc-interactor OS=Homo sapiens GN=NMI PE=1 SV=2
Q8IW35-2	CEP97	0.0158549	0.668023	-0.582029	Isoform 2 of Centrosomal protein of 97 kDa OS=Homo sapiens GN=CEP97
Q9UDY8	MALT1	0.0313057	0.668736	-0.580492	Mucosa-associated lymphoid tissue lymphoma translocation protein 1 OS=Homo sapiens GN=MALT1 PE=1 SV=1
Q9ULU4-12	ZMYND8	0.00964916	0.668894	-0.580149	Isoform 12 of Protein kinase C-binding protein 1 OS=Homo sapiens GN=ZMYND8
Q96BR5	COA7	0.00248719	0.6689	-0.580138	Cytochrome c oxidase assembly factor 7 OS=Homo sapiens GN=COA7 PE=1 SV=2
Q9BTC8	MTA3	0.00319489	0.669002	-0.579917	Metastasis-associated protein MTA3 OS=Homo sapiens GN=MTA3 PE=1 SV=2
Q8WXW3	PIBF1	0.0269749	0.669012	-0.579896	Progesterone-induced-blocking factor 1 OS=Homo sapiens GN=PIBF1 PE=1 SV=2
O95684-2	FGFR1OP	0.0667278	0.669026	-0.579867	Isoform 2 of FGFR1 oncogene partner OS=Homo sapiens GN=FGFR1OP
Q9HAW4-3	CLSPN	0.0193729	0.669189	-0.579514	Isoform 3 of Claspin OS=Homo sapiens GN=CLSPN
Q15054	POLD3	0.0163476	0.669208	-0.579472	DNA polymerase delta subunit 3 OS=Homo sapiens GN=POLD3 PE=1 SV=2
Q8TCY9-3	URGCP	0.00140396	0.669636	-0.578551	Isoform 3 of Up-regulator of cell proliferation OS=Homo sapiens GN=URGCP
H0YNW5	DUT	0.00165275	0.669699	-0.578416	Deoxyuridine 5'-triphosphate nucleotidohydrolase, mitochondrial OS=Homo sapiens GN=DUT PE=1 SV=1
Q99618	CDCA3	0.0009328	0.669701	-0.578412	Cell division cycle-associated protein 3 OS=Homo sapiens GN=CDCA3 PE=1 SV=1
Q8NBT2	SPC24	0.0219612	0.670723	-0.576212	Kinetochore protein Spc24 OS=Homo sapiens GN=SPC24 PE=1 SV=2
P40692	MLH1	0.0467418	0.670909	-0.575811	DNA mismatch repair protein Mlh1 OS=Homo sapiens GN=MLH1 PE=1 SV=1
P14859	POU2F1	0.0550838	0.671046	-0.575517	POU domain, class 2, transcription factor 1 OS=Homo sapiens GN=POU2F1 PE=1 SV=2
B2WTI4	JMJD6	9.48436e-05	0.671166	-0.575259	Bifunctional arginine demethylase and lysyl-hydroxylase JMJD6 OS=Homo sapiens GN=JMJD6 PE=1 SV=1
E7ETY7	GPX8	0.0125165	0.671233	-0.575114	Glutathione peroxidase OS=Homo sapiens GN=GPX8 PE=1 SV=1
Q68CQ4	DIEXF	0.0255305	0.671782	-0.573936	Digestive organ expansion factor homolog OS=Homo sapiens GN=DIEXF PE=1 SV=2
Q9BSJ6	FAM64A	0.000664774	0.672886	-0.571566	Protein FAM64A OS=Homo sapiens GN=FAM64A PE=1 SV=1
P29083	GTF2E1	0.0131861	0.673106	-0.571095	General transcription factor IIE subunit 1 OS=Homo sapiens GN=GTF2E1 PE=1 SV=2
P04920-3	SLC4A2	0.0235399	0.673434	-0.570393	Isoform 3 of Anion exchange protein 2 OS=Homo sapiens GN=SLC4A2
O95466-3	FMNL1	0.00696309	0.674658	-0.567772	Isoform 3 of Formin-like protein 1 OS=Homo sapiens GN=FMNL1
Q8WUF5	PPP1R13L	0.0264105	0.675262	-0.566481	RelA-associated inhibitor OS=Homo sapiens GN=PPP1R13L PE=1 SV=4
O60870	KIN	0.00431727	0.675373	-0.566244	DNA/RNA-binding protein KIN17 OS=Homo sapiens GN=KIN PE=1 SV=2
Q14527	HLTF	0.0105494	0.675507	-0.565957	Helicase-like transcription factor OS=Homo sapiens GN=HLTF PE=1 SV=2
P06400	RB1	0.0174328	0.676987	-0.5628	Retinoblastoma-associated protein OS=Homo sapiens GN=RB1 PE=1 SV=2
P54277-3	PMS1	0.00927772	0.677096	-0.562568	Isoform 3 of PMS1 protein homolog 1 OS=Homo sapiens GN=PMS1
Q2TAL8	QRICH1	0.0213256	0.67716	-0.562431	Glutamine-rich protein 1 OS=Homo sapiens GN=QRICH1 PE=1 SV=1
O14933	UBE2L6	0.011315	0.677196	-0.562354	Ubiquitin/ISG15-conjugating enzyme E2 L6 OS=Homo sapiens GN=UBE2L6 PE=1 SV=4
P98170	XIAP	0.00143658	0.677996	-0.560651	E3 ubiquitin-protein ligase XIAP OS=Homo sapiens GN=XIAP PE=1 SV=2
H7C4T7	LIN9	0.012201	0.678312	-0.559979	Protein lin-9 homolog (Fragment) OS=Homo sapiens GN=LIN9 PE=1 SV=1
O60353-2	FZD6	0.0344366	0.678891	-0.558747	Isoform 2 of Frizzled-6 OS=Homo sapiens GN=FZD6
Q8WV92	MITD1	0.0217247	0.679117	-0.558267	MIT domain-containing protein 1 OS=Homo sapiens GN=MITD1 PE=1 SV=1
A2A3F8	WDR34	0.135624	0.679248	-0.55799	WD repeat-containing protein 34 (Fragment) OS=Homo sapiens GN=WDR34 PE=1 SV=1
O43502-2	RAD51C	0.020051	0.679447	-0.557568	Isoform 2 of DNA repair protein RAD51 homolog 3 OS=Homo sapiens GN=RAD51C
A0AV96	RBM47	0.276095	0.679723	-0.55698	RNA-binding protein 47 OS=Homo sapiens GN=RBM47 PE=1 SV=2
Q9Y385	UBE2J1	0.00145699	0.680188	-0.555995	Ubiquitin-conjugating enzyme E2 J1 OS=Homo sapiens GN=UBE2J1 PE=1 SV=2
Q6SPF0	SAMD1	0.0138138	0.680939	-0.554403	Atherin OS=Homo sapiens GN=SAMD1 PE=1 SV=1
Q13112	CHAF1B	0.0176436	0.681071	-0.554123	Chromatin assembly factor 1 subunit B OS=Homo sapiens GN=CHAF1B PE=1 SV=1
O14786	NRP1	0.00194895	0.681506	-0.553201	Neuropilin-1 OS=Homo sapiens GN=NRP1 PE=1 SV=3
Q01780	EXOSC10	0.0037798	0.681908	-0.552351	Exosome component 10 OS=Homo sapiens GN=EXOSC10 PE=1 SV=2
Q96BI3-2	APH1A	0.00107677	0.682653	-0.550776	Isoform 2 of Gamma-secretase subunit APH-1A OS=Homo sapiens GN=APH1A
Q8TDN6	BRIX1	0.169799	0.683016	-0.55001	Ribosome biogenesis protein BRX1 homolog OS=Homo sapiens GN=BRIX1 PE=1 SV=2
Q9Y580	RBM7	0.0408816	0.683177	-0.549668	RNA-binding protein 7 OS=Homo sapiens GN=RBM7 PE=1 SV=1
D6RDU9	GATB	0.00380471	0.683824	-0.548302	Glutamyl-tRNA(Gln) amidotransferase subunit B, mitochondrial OS=Homo sapiens GN=GATB PE=1 SV=1
P40261	NNMT	0.106305	0.684029	-0.547871	Nicotinamide N-methyltransferase OS=Homo sapiens GN=NNMT PE=1 SV=1
Q15061	WDR43	0.168055	0.684246	-0.547414	WD repeat-containing protein 43 OS=Homo sapiens GN=WDR43 PE=1 SV=3
Q5VV42-2	CDKAL1	2.62851e-05	0.684659	-0.546543	Isoform 2 of Threonylcarbamoyladenosine tRNA methylthiotransferase OS=Homo sapiens GN=CDKAL1
Q9Y3L3-2	SH3BP1	0.00520759	0.684925	-0.545981	Isoform 2 of SH3 domain-binding protein 1 OS=Homo sapiens GN=SH3BP1
Q9UEE9	CFDP1	0.026485	0.685123	-0.545565	Craniofacial development protein 1 OS=Homo sapiens GN=CFDP1 PE=1 SV=1
P35249	RFC4	0.000765756	0.685253	-0.545291	Replication factor C subunit 4 OS=Homo sapiens GN=RFC4 PE=1 SV=2
C9JZE3	REPIN1	0.0434947	0.685439	-0.544899	Replication initiator 1 (Fragment) OS=Homo sapiens GN=REPIN1 PE=1 SV=1
O75792	RNASEH2A	0.0486394	0.685959	-0.543805	Ribonuclease H2 subunit A OS=Homo sapiens GN=RNASEH2A PE=1 SV=2
Q96P48-2	ARAP1	0.00094474	0.68608	-0.543552	Isoform 2 of Arf-GAP with Rho-GAP domain, ANK repeat and PH domain-containing protein 1 OS=Homo sapiens GN=ARAP1
H0YCD7	OSBPL5	0.0437056	0.686621	-0.542413	Oxysterol-binding protein (Fragment) OS=Homo sapiens GN=OSBPL5 PE=1 SV=1
C9J586	ARHGEF3	0.0516952	0.686801	-0.542036	Rho guanine nucleotide exchange factor 3 OS=Homo sapiens GN=ARHGEF3 PE=1 SV=1
Q9P219	CCDC88C	0.00773243	0.687383	-0.540814	Protein Daple OS=Homo sapiens GN=CCDC88C PE=1 SV=3
Q9NWY4	C4orf27	0.0763752	0.687507	-0.540553	UPF0609 protein C4orf27 OS=Homo sapiens GN=C4orf27 PE=1 SV=2
Q9BSK4	FEM1A	0.0113559	0.687606	-0.540346	Protein fem-1 homolog A OS=Homo sapiens GN=FEM1A PE=1 SV=1
Q8ND24	RNF214	0.00901586	0.688131	-0.539244	RING finger protein 214 OS=Homo sapiens GN=RNF214 PE=1 SV=2
Q99487	PAFAH2	0.00287426	0.68824	-0.539016	Platelet-activating factor acetylhydrolase 2, cytoplasmic OS=Homo sapiens GN=PAFAH2 PE=1 SV=1
Q8IYS1	PM20D2	0.00318153	0.688276	-0.538941	Peptidase M20 domain-containing protein 2 OS=Homo sapiens GN=PM20D2 PE=1 SV=2
Q14435	GALNT3	0.00144622	0.688369	-0.538745	Polypeptide N-acetylgalactosaminyltransferase 3 OS=Homo sapiens GN=GALNT3 PE=1 SV=2
Q8IUF8	MINA	0.0876682	0.688553	-0.538361	Bifunctional lysine-specific demethylase and histidyl-hydroxylase MINA OS=Homo sapiens GN=MINA PE=1 SV=1
F6M2K2	NCOA6	0.0110901	0.688686	-0.538081	Nuclear receptor coactivator 6 OS=Homo sapiens GN=NCOA6 PE=1 SV=1
Q9Y692	GMEB1	5.0475e-05	0.689439	-0.536505	Glucocorticoid modulatory element-binding protein 1 OS=Homo sapiens GN=GMEB1 PE=1 SV=2
H0YM21	MORF4L1	0.0116603	0.689603	-0.536162	Mortality factor 4-like protein 1 (Fragment) OS=Homo sapiens GN=MORF4L1 PE=1 SV=1
Q9NQW6	ANLN	0.0019762	0.689815	-0.535719	Actin-binding protein anillin OS=Homo sapiens GN=ANLN PE=1 SV=2
P16157-16	ANK1	0.00781363	0.689827	-0.535695	Isoform Er15 of Ankyrin-1 OS=Homo sapiens GN=ANK1
P80217-2	IFI35	0.0504367	0.690185	-0.534944	Isoform 2 of Interferon-induced 35 kDa protein OS=Homo sapiens GN=IFI35
Q9BZK7	TBL1XR1	0.00074349	0.691083	-0.53307	F-box-like/WD repeat-containing protein TBL1XR1 OS=Homo sapiens GN=TBL1XR1 PE=1 SV=1
Q9H147	DNTTIP1	0.0142943	0.691307	-0.532602	Deoxynucleotidyltransferase terminal-interacting protein 1 OS=Homo sapiens GN=DNTTIP1 PE=1 SV=2
H0Y3A3	DAB2IP	0.0109183	0.691372	-0.532466	Disabled homolog 2-interacting protein (Fragment) OS=Homo sapiens GN=DAB2IP PE=1 SV=1
Q8TAF3-4	WDR48	0.000268713	0.691806	-0.53156	Isoform 4 of WD repeat-containing protein 48 OS=Homo sapiens GN=WDR48
Q15056-2	EIF4H	0.0254792	0.692075	-0.530999	Isoform Short of Eukaryotic translation initiation factor 4H OS=Homo sapiens GN=EIF4H
O43805	SSNA1	0.1765	0.692775	-0.529541	Sjoegren syndrome nuclear autoantigen 1 OS=Homo sapiens GN=SSNA1 PE=1 SV=2
Q96H79	ZC3HAV1L	0.0694157	0.692932	-0.529215	Zinc finger CCCH-type antiviral protein 1-like OS=Homo sapiens GN=ZC3HAV1L PE=1 SV=2
Q9UJK0	TSR3	0.00124324	0.693019	-0.529032	Ribosome biogenesis protein TSR3 homolog OS=Homo sapiens GN=TSR3 PE=1 SV=1
Q9BQE9-4	BCL7B	0.0180126	0.693455	-0.528126	Isoform 4 of B-cell CLL/lymphoma 7 protein family member B OS=Homo sapiens GN=BCL7B
P35080-2	PFN2	0.00372778	0.693567	-0.527892	Isoform IIb of Profilin-2 OS=Homo sapiens GN=PFN2
J3QS72	SS18	0.0111404	0.693582	-0.527862	Protein SSXT OS=Homo sapiens GN=SS18 PE=1 SV=1
Q9NYZ3	GTSE1	0.0161785	0.694246	-0.526481	G2 and S phase-expressed protein 1 OS=Homo sapiens GN=GTSE1 PE=1 SV=3
E9PHH9	POLR3C	0.0142853	0.694557	-0.525834	DNA-directed RNA polymerase III subunit RPC3 OS=Homo sapiens GN=POLR3C PE=1 SV=1
Q96F86	EDC3	0.00449397	0.694789	-0.525353	Enhancer of mRNA-decapping protein 3 OS=Homo sapiens GN=EDC3 PE=1 SV=1
Q86UU1	PHLDB1	0.00181573	0.694899	-0.525125	Pleckstrin homology-like domain family B member 1 OS=Homo sapiens GN=PHLDB1 PE=1 SV=1
Q16563-2	SYPL1	0.103092	0.695056	-0.5248	Isoform 2 of Synaptophysin-like protein 1 OS=Homo sapiens GN=SYPL1
Q9P000-2	COMMD9	0.00723943	0.695361	-0.524166	Isoform 2 of COMM domain-containing protein 9 OS=Homo sapiens GN=COMMD9
Q70J99	UNC13D	0.0128191	0.69537	-0.524147	Protein unc-13 homolog D OS=Homo sapiens GN=UNC13D PE=1 SV=1
P07996	THBS1	0.0414358	0.696275	-0.522272	Thrombospondin-1 OS=Homo sapiens GN=THBS1 PE=1 SV=2
E9PGC0	RASA1	3.52729e-06	0.696389	-0.522034	Ras GTPase-activating protein 1 OS=Homo sapiens GN=RASA1 PE=1 SV=1
Q7Z7M9	GALNT5	0.00264394	0.696564	-0.521672	Polypeptide N-acetylgalactosaminyltransferase 5 OS=Homo sapiens GN=GALNT5 PE=1 SV=1
Q9NPF5	DMAP1	0.0512201	0.696608	-0.521582	DNA methyltransferase 1-associated protein 1 OS=Homo sapiens GN=DMAP1 PE=1 SV=1
O95365	ZBTB7A	2.93066e-05	0.696684	-0.521423	Zinc finger and BTB domain-containing protein 7A OS=Homo sapiens GN=ZBTB7A PE=1 SV=1
A0A0G2JMW4	RASSF7	0.0847302	0.696963	-0.520847	Ras association domain-containing protein 7 OS=Homo sapiens GN=RASSF7 PE=1 SV=1
P05154	SERPINA5	0.521897	0.697043	-0.520679	Plasma serine protease inhibitor OS=Homo sapiens GN=SERPINA5 PE=1 SV=3
O75817	POP7	0.0484938	0.697486	-0.519763	Ribonuclease P protein subunit p20 OS=Homo sapiens GN=POP7 PE=1 SV=2
A0A0U1RQE4	SH3D19	0.00173389	0.697597	-0.519535	SH3 domain-containing protein 19 OS=Homo sapiens GN=SH3D19 PE=1 SV=1
Q15058	KIF14	0.0017339	0.698045	-0.518608	Kinesin-like protein KIF14 OS=Homo sapiens GN=KIF14 PE=1 SV=1
G5E9T8	GOSR1	0.00183911	0.698087	-0.518521	Golgi SNAP receptor complex member 1 (Fragment) OS=Homo sapiens GN=GOSR1 PE=1 SV=2
O95786-2	DDX58	0.0263776	0.698707	-0.51724	Isoform 2 of Probable ATP-dependent RNA helicase DDX58 OS=Homo sapiens GN=DDX58
O75717	WDHD1	0.00907143	0.698929	-0.516783	WD repeat and HMG-box DNA-binding protein 1 OS=Homo sapiens GN=WDHD1 PE=1 SV=1
J3QQK6	MBP	0.0818256	0.698933	-0.516773	Myelin basic protein OS=Homo sapiens GN=MBP PE=1 SV=1
Q92995-2	USP13	0.0580504	0.699309	-0.515998	Isoform 2 of Ubiquitin carboxyl-terminal hydrolase 13 OS=Homo sapiens GN=USP13
B7WPN9	ATP13A4	0.127765	0.699675	-0.515243	Cation-transporting ATPase OS=Homo sapiens GN=ATP13A4 PE=1 SV=1
Q8NI77	KIF18A	0.0131835	0.70007	-0.514429	Kinesin-like protein KIF18A OS=Homo sapiens GN=KIF18A PE=1 SV=2
P17026	ZNF22	0.403369	0.700303	-0.513948	Zinc finger protein 22 OS=Homo sapiens GN=ZNF22 PE=1 SV=3
Q86Y56	DNAAF5	0.00585545	0.700333	-0.513887	Dynein assembly factor 5, axonemal OS=Homo sapiens GN=DNAAF5 PE=1 SV=4
Q9NZM3-2	ITSN2	0.00140535	0.701756	-0.51096	Isoform 2 of Intersectin-2 OS=Homo sapiens GN=ITSN2
F5GXE4	ATE1	0.000368404	0.702023	-0.510411	Arginyl-tRNA--protein transferase 1 OS=Homo sapiens GN=ATE1 PE=1 SV=1
Q12857-4	NFIA	0.240503	0.70278	-0.508855	Isoform 4 of Nuclear factor 1 A-type OS=Homo sapiens GN=NFIA
Q9NSP4-4	CENPM	0.113778	0.702888	-0.508633	Isoform 4 of Centromere protein M OS=Homo sapiens GN=CENPM
P56524-2	HDAC4	0.00490397	0.703411	-0.50756	Isoform 2 of Histone deacetylase 4 OS=Homo sapiens GN=HDAC4
X6R8P6	INIP	0.0271386	0.703441	-0.507499	SOSS complex subunit C OS=Homo sapiens GN=INIP PE=1 SV=1
Q8IY37	DHX37	0.0050064	0.703596	-0.50718	Probable ATP-dependent RNA helicase DHX37 OS=Homo sapiens GN=DHX37 PE=1 SV=1
P05423	POLR3D	0.132907	0.704188	-0.505968	DNA-directed RNA polymerase III subunit RPC4 OS=Homo sapiens GN=POLR3D PE=1 SV=2
Q9Y248	GINS2	0.0233181	0.704369	-0.505596	DNA replication complex GINS protein PSF2 OS=Homo sapiens GN=GINS2 PE=1 SV=1
Q9H6F5	CCDC86	0.00157299	0.704508	-0.505312	Coiled-coil domain-containing protein 86 OS=Homo sapiens GN=CCDC86 PE=1 SV=1
Q8IUH4	ZDHHC13	0.000798104	0.704623	-0.505077	Palmitoyltransferase ZDHHC13 OS=Homo sapiens GN=ZDHHC13 PE=1 SV=3
Q9NPI1-2	BRD7	0.229607	0.704823	-0.504667	Isoform 2 of Bromodomain-containing protein 7 OS=Homo sapiens GN=BRD7
Q9HB21-2	PLEKHA1	0.00400045	0.705488	-0.503307	Isoform 2 of Pleckstrin homology domain-containing family A member 1 OS=Homo sapiens GN=PLEKHA1
D6RJ07	ZNF346	0.0186799	0.70557	-0.50314	Zinc finger protein 346 OS=Homo sapiens GN=ZNF346 PE=1 SV=1
F5H1D6	POLE	0.000916526	0.706017	-0.502226	DNA polymerase OS=Homo sapiens GN=POLE PE=1 SV=1
P08729	KRT7	0.0331763	0.706529	-0.501179	Keratin, type II cytoskeletal 7 OS=Homo sapiens GN=KRT7 PE=1 SV=5
B4DDH2	STK33	0.03826	0.706588	-0.501058	Serine/threonine-protein kinase 33 OS=Homo sapiens GN=STK33 PE=1 SV=1
H3BNK2	LYRM1	0.0727185	0.706601	-0.501032	LYR motif-containing protein 1 OS=Homo sapiens GN=LYRM1 PE=1 SV=1
Q15853-2	USF2	0.052329	0.707042	-0.500131	Isoform USF2A-delta-H of Upstream stimulatory factor 2 OS=Homo sapiens GN=USF2
J3KTA4	DDX5	0.00292207	0.707664	-0.498864	Probable ATP-dependent RNA helicase DDX5 OS=Homo sapiens GN=DDX5 PE=1 SV=1
P48436	SOX9	0.00902164	0.707686	-0.498819	Transcription factor SOX-9 OS=Homo sapiens GN=SOX9 PE=1 SV=1
P35713	SOX18	0.00902164	0.707686	-0.498819	Transcription factor SOX-18 OS=Homo sapiens GN=SOX18 PE=1 SV=2
P57073	SOX8	0.00902164	0.707686	-0.498819	Transcription factor SOX-8 OS=Homo sapiens GN=SOX8 PE=2 SV=1
Q9H6I2	SOX17	0.00902164	0.707686	-0.498819	Transcription factor SOX-17 OS=Homo sapiens GN=SOX17 PE=1 SV=1
Q96MW1	CCDC43	0.0652029	0.708006	-0.498166	Coiled-coil domain-containing protein 43 OS=Homo sapiens GN=CCDC43 PE=1 SV=2
Q9NP77	SSU72	0.0425771	0.70804	-0.498097	RNA polymerase II subunit A C-terminal domain phosphatase SSU72 OS=Homo sapiens GN=SSU72 PE=1 SV=1
Q8NDA2	HMCN2	0.323789	0.708699	-0.496754	Hemicentin-2 OS=Homo sapiens GN=HMCN2 PE=2 SV=3
Q9H497-3	TOR3A	0.0203114	0.708837	-0.496474	Isoform 3 of Torsin-3A OS=Homo sapiens GN=TOR3A
P09914	IFIT1	0.00464429	0.708956	-0.496232	Interferon-induced protein with tetratricopeptide repeats 1 OS=Homo sapiens GN=IFIT1 PE=1 SV=2
Q70SY1-2	CREB3L2	0.00415088	0.709108	-0.495923	Isoform 2 of Cyclic AMP-responsive element-binding protein 3-like protein 2 OS=Homo sapiens GN=CREB3L2
Q12981	BNIP1	0.00664416	0.709347	-0.495437	Vesicle transport protein SEC20 OS=Homo sapiens GN=BNIP1 PE=1 SV=3
Q68G74	LHX8	0.345137	0.70936	-0.49541	LIM/homeobox protein Lhx8 OS=Homo sapiens GN=LHX8 PE=1 SV=2
A0A087X239	RSBN1L	0.0010445	0.709613	-0.494896	Round spermatid basic protein 1-like protein OS=Homo sapiens GN=RSBN1L PE=1 SV=1
Q14207	NPAT	0.0150921	0.710041	-0.494026	Protein NPAT OS=Homo sapiens GN=NPAT PE=1 SV=3
Q9H939-2	PSTPIP2	0.000919162	0.710248	-0.493605	Isoform 2 of Proline-serine-threonine phosphatase-interacting protein 2 OS=Homo sapiens GN=PSTPIP2
A0A0U1RVL1	MORF4L2	0.000778404	0.710575	-0.492941	Mortality factor 4-like protein 2 (Fragment) OS=Homo sapiens GN=MORF4L2 PE=1 SV=1
Q3B7T1-5	EDRF1	0.0117564	0.710746	-0.492595	Isoform 4 of Erythroid differentiation-related factor 1 OS=Homo sapiens GN=EDRF1
Q8IWC1-2	MAP7D3	7.09001e-05	0.710762	-0.492561	Isoform 2 of MAP7 domain-containing protein 3 OS=Homo sapiens GN=MAP7D3
S4R347	FNBP1L	0.0254243	0.711021	-0.492036	Formin-binding protein 1-like OS=Homo sapiens GN=FNBP1L PE=1 SV=1
P40938	RFC3	0.0529924	0.711486	-0.491092	Replication factor C subunit 3 OS=Homo sapiens GN=RFC3 PE=1 SV=2
O60293	ZFC3H1	0.00305882	0.711523	-0.491018	Zinc finger C3H1 domain-containing protein OS=Homo sapiens GN=ZFC3H1 PE=1 SV=3
Q92888	ARHGEF1	0.00441944	0.711638	-0.490784	Rho guanine nucleotide exchange factor 1 OS=Homo sapiens GN=ARHGEF1 PE=1 SV=2
P35250	RFC2	0.0021498	0.712121	-0.489805	Replication factor C subunit 2 OS=Homo sapiens GN=RFC2 PE=1 SV=3
Q8WUP2	FBLIM1	0.0147612	0.712629	-0.488776	Filamin-binding LIM protein 1 OS=Homo sapiens GN=FBLIM1 PE=1 SV=2
C9JID8	SCRN3	0.00220333	0.71304	-0.487945	Secernin-3 (Fragment) OS=Homo sapiens GN=SCRN3 PE=1 SV=1
Q86XL3	ANKLE2	0.00558296	0.713045	-0.487936	Ankyrin repeat and LEM domain-containing protein 2 OS=Homo sapiens GN=ANKLE2 PE=1 SV=4
O95785-3	WIZ	0.15621	0.713063	-0.487899	Isoform 3 of Protein Wiz OS=Homo sapiens GN=WIZ
E9PD50	SMG7	0.00538329	0.713283	-0.487453	Protein SMG7 OS=Homo sapiens GN=SMG7 PE=1 SV=1
Q9HC98-4	NEK6	0.00558295	0.71386	-0.486286	Isoform 4 of Serine/threonine-protein kinase Nek6 OS=Homo sapiens GN=NEK6
Q96R06	SPAG5	0.0339103	0.713883	-0.486241	Sperm-associated antigen 5 OS=Homo sapiens GN=SPAG5 PE=1 SV=2
P60903	S100A10	0.314702	0.714238	-0.485523	Protein S100-A10 OS=Homo sapiens GN=S100A10 PE=1 SV=2
Q9Y217-2	MTMR6	0.00016858	0.714328	-0.485341	Isoform 2 of Myotubularin-related protein 6 OS=Homo sapiens GN=MTMR6
Q9BV73	CEP250	0.00058757	0.71453	-0.484934	Centrosome-associated protein CEP250 OS=Homo sapiens GN=CEP250 PE=1 SV=2
P40937	RFC5	0.0335654	0.715411	-0.483155	Replication factor C subunit 5 OS=Homo sapiens GN=RFC5 PE=1 SV=1
H3BLZ8	DDX17	0.010102	0.715445	-0.483087	Probable ATP-dependent RNA helicase DDX17 OS=Homo sapiens GN=DDX17 PE=1 SV=1
Q9P258	RCC2	0.0153258	0.715854	-0.482263	Protein RCC2 OS=Homo sapiens GN=RCC2 PE=1 SV=2
Q15652	JMJD1C	0.112648	0.715891	-0.482188	Probable JmjC domain-containing histone demethylation protein 2C OS=Homo sapiens GN=JMJD1C PE=1 SV=2
Q5EBL4-2	RILPL1	0.000250745	0.716082	-0.481803	Isoform 2 of RILP-like protein 1 OS=Homo sapiens GN=RILPL1
Q96B97-2	SH3KBP1	0.0019533	0.717157	-0.479639	Isoform 2 of SH3 domain-containing kinase-binding protein 1 OS=Homo sapiens GN=SH3KBP1
Q6W2J9	BCOR	0.109737	0.717205	-0.479542	BCL-6 corepressor OS=Homo sapiens GN=BCOR PE=1 SV=1
O95396	MOCS3	0.0101977	0.717221	-0.479511	Adenylyltransferase and sulfurtransferase MOCS3 OS=Homo sapiens GN=MOCS3 PE=1 SV=1
H7C1I7	ZMYM4	0.00684507	0.717257	-0.479437	Zinc finger MYM-type protein 4 (Fragment) OS=Homo sapiens GN=ZMYM4 PE=1 SV=1
H0YKR8	DCAF11	0.104397	0.71766	-0.478627	DDB1- and CUL4-associated factor 11 (Fragment) OS=Homo sapiens GN=DCAF11 PE=1 SV=1
P08581	MET	0.000716568	0.717724	-0.4785	Hepatocyte growth factor receptor OS=Homo sapiens GN=MET PE=1 SV=4
Q99615	DNAJC7	0.00465074	0.717969	-0.478007	DnaJ homolog subfamily C member 7 OS=Homo sapiens GN=DNAJC7 PE=1 SV=2
Q9HBL8	NMRAL1	0.00332554	0.71801	-0.477923	NmrA-like family domain-containing protein 1 OS=Homo sapiens GN=NMRAL1 PE=1 SV=1
Q562F6	SGOL2	0.00706007	0.71803	-0.477885	Shugoshin-like 2 OS=Homo sapiens GN=SGOL2 PE=1 SV=2
Q9NVM6	DNAJC17	0.00165481	0.718245	-0.477452	DnaJ homolog subfamily C member 17 OS=Homo sapiens GN=DNAJC17 PE=1 SV=1
Q15645	TRIP13	0.00105455	0.718317	-0.477308	Pachytene checkpoint protein 2 homolog OS=Homo sapiens GN=TRIP13 PE=1 SV=2
Q14498-2	RBM39	0.0125592	0.718503	-0.476934	Isoform 2 of RNA-binding protein 39 OS=Homo sapiens GN=RBM39
A0A0G2JIR1	EHMT2	0.00610687	0.719069	-0.475797	Histone-lysine N-methyltransferase EHMT2 OS=Homo sapiens GN=EHMT2 PE=1 SV=1
Q9H3C7	GGNBP2	0.0975255	0.719571	-0.474791	Gametogenetin-binding protein 2 OS=Homo sapiens GN=GGNBP2 PE=1 SV=1
O43353	RIPK2	0.0056516	0.719717	-0.474497	Receptor-interacting serine/threonine-protein kinase 2 OS=Homo sapiens GN=RIPK2 PE=1 SV=2
Q9BRX2	PELO	0.0299549	0.720317	-0.473296	Protein pelota homolog OS=Homo sapiens GN=PELO PE=1 SV=2
Q9NV56	MRGBP	0.0814815	0.720407	-0.473116	MRG/MORF4L-binding protein OS=Homo sapiens GN=MRGBP PE=1 SV=1
Q6ZS30	NBEAL1	0.0442909	0.720833	-0.472263	Neurobeachin-like protein 1 OS=Homo sapiens GN=NBEAL1 PE=2 SV=3
Q13257	MAD2L1	0.000235816	0.720918	-0.472093	Mitotic spindle assembly checkpoint protein MAD2A OS=Homo sapiens GN=MAD2L1 PE=1 SV=1
F1T0D7	LHX3	0.119665	0.721087	-0.471755	LIM/homeobox protein Lhx3 OS=Homo sapiens GN=LHX3 PE=2 SV=1
Q06330-5	RBPJ	0.0107843	0.72125	-0.471428	Isoform 5 of Recombining binding protein suppressor of hairless OS=Homo sapiens GN=RBPJ
A0A0J9YWL0	AIM1	0.00161474	0.721649	-0.47063	Absent in melanoma 1 protein OS=Homo sapiens GN=AIM1 PE=1 SV=1
Q6PJT7	ZC3H14	0.0906794	0.721952	-0.470025	Zinc finger CCCH domain-containing protein 14 OS=Homo sapiens GN=ZC3H14 PE=1 SV=1
Q969G3-2	SMARCE1	0.00219683	0.721995	-0.469939	Isoform 2 of SWI/SNF-related matrix-associated actin-dependent regulator of chromatin subfamily E member 1 OS=Homo sapiens GN=SMARCE1
Q86U90	YRDC	0.0146421	0.722029	-0.469872	YrdC domain-containing protein, mitochondrial OS=Homo sapiens GN=YRDC PE=1 SV=1
Q7Z7F0	KIAA0907	0.000679941	0.722117	-0.469696	UPF0469 protein KIAA0907 OS=Homo sapiens GN=KIAA0907 PE=1 SV=1
Q0JRZ9	FCHO2	0.00433996	0.722331	-0.469268	F-BAR domain only protein 2 OS=Homo sapiens GN=FCHO2 PE=1 SV=2
Q86T03	TMEM55B	0.223979	0.722745	-0.468441	Type 1 phosphatidylinositol 4,5-bisphosphate 4-phosphatase OS=Homo sapiens GN=TMEM55B PE=1 SV=1
Q8TDX7	NEK7	0.00692936	0.722892	-0.468148	Serine/threonine-protein kinase Nek7 OS=Homo sapiens GN=NEK7 PE=1 SV=1
Q8N806	UBR7	0.014826	0.722966	-0.468	Putative E3 ubiquitin-protein ligase UBR7 OS=Homo sapiens GN=UBR7 PE=1 SV=2
Q9Y3C6	PPIL1	0.0152707	0.72319	-0.467553	Peptidyl-prolyl cis-trans isomerase-like 1 OS=Homo sapiens GN=PPIL1 PE=1 SV=1
Q9HAF1	MEAF6	0.017039	0.723259	-0.467416	Chromatin modification-related protein MEAF6 OS=Homo sapiens GN=MEAF6 PE=1 SV=1
P47974	ZFP36L2	0.0147896	0.724267	-0.465406	Zinc finger protein 36, C3H1 type-like 2 OS=Homo sapiens GN=ZFP36L2 PE=1 SV=3
Q96NE9-2	FRMD6	0.0117239	0.725238	-0.463475	Isoform 2 of FERM domain-containing protein 6 OS=Homo sapiens GN=FRMD6
G5EA36	CDC27	0.00800493	0.72544	-0.463071	Cell division cycle 27, isoform CRA_c OS=Homo sapiens GN=CDC27 PE=1 SV=1
Q8N4X5-4	AFAP1L2	0.0195985	0.725501	-0.46295	Isoform 4 of Actin filament-associated protein 1-like 2 OS=Homo sapiens GN=AFAP1L2
Q13416	ORC2	0.0540129	0.72604	-0.461879	Origin recognition complex subunit 2 OS=Homo sapiens GN=ORC2 PE=1 SV=2
Q9NWF9	RNF216	0.0399403	0.726193	-0.461575	E3 ubiquitin-protein ligase RNF216 OS=Homo sapiens GN=RNF216 PE=1 SV=3
O15327	INPP4B	0.00836871	0.726514	-0.460938	Type II inositol 3,4-bisphosphate 4-phosphatase OS=Homo sapiens GN=INPP4B PE=2 SV=4
P49407	ARRB1	0.00425719	0.727045	-0.459883	Beta-arrestin-1 OS=Homo sapiens GN=ARRB1 PE=1 SV=2
Q9BXR0	QTRT1	0.0395657	0.727045	-0.459883	Queuine tRNA-ribosyltransferase OS=Homo sapiens GN=QTRT1 PE=1 SV=3
F8U8C0	TNFRSF10A	0.0164455	0.727098	-0.459779	Tumor necrosis factor receptor superfamily member 10A OS=Homo sapiens GN=TNFRSF10A PE=1 SV=1
Q9NRF9	POLE3	0.00485547	0.727105	-0.459765	DNA polymerase epsilon subunit 3 OS=Homo sapiens GN=POLE3 PE=1 SV=1
Q8NHZ8	CDC26	0.0122333	0.727496	-0.458989	Anaphase-promoting complex subunit CDC26 OS=Homo sapiens GN=CDC26 PE=1 SV=1
Q8N556-2	AFAP1	0.00062593	0.727904	-0.45818	Isoform 2 of Actin filament-associated protein 1 OS=Homo sapiens GN=AFAP1
P15924	DSP	0.0109363	0.728065	-0.457861	Desmoplakin OS=Homo sapiens GN=DSP PE=1 SV=3
Q96AX9-4	MIB2	0.170122	0.728175	-0.457643	Isoform 4 of E3 ubiquitin-protein ligase MIB2 OS=Homo sapiens GN=MIB2
Q9H8H0	NOL11	0.0449613	0.72829	-0.457415	Nucleolar protein 11 OS=Homo sapiens GN=NOL11 PE=1 SV=1
Q8N3R9	MPP5	0.000762163	0.728337	-0.457322	MAGUK p55 subfamily member 5 OS=Homo sapiens GN=MPP5 PE=1 SV=3
F5GXJ1	NDUFS7	0.543956	0.728553	-0.456894	NADH dehydrogenase [ubiquinone] iron-sulfur protein 7, mitochondrial OS=Homo sapiens GN=NDUFS7 PE=1 SV=1
Q6NUQ1	RINT1	0.0182108	0.728763	-0.456479	RAD50-interacting protein 1 OS=Homo sapiens GN=RINT1 PE=1 SV=1
Q9BW61	DDA1	0.144952	0.728784	-0.456437	DET1- and DDB1-associated protein 1 OS=Homo sapiens GN=DDA1 PE=1 SV=1
C9JA33	PALM2	0.00556562	0.728818	-0.45637	Paralemmin-2 OS=Homo sapiens GN=PALM2 PE=1 SV=1
B1ALY0	PALM2-AKAP2	0.00556562	0.728818	-0.45637	Protein PALM2-AKAP2 (Fragment) OS=Homo sapiens GN=PALM2-AKAP2 PE=1 SV=1
Q9NVX2	NLE1	0.00350828	0.729007	-0.455996	Notchless protein homolog 1 OS=Homo sapiens GN=NLE1 PE=1 SV=4
Q6ZUT9	DENND5B	0.0248328	0.729226	-0.455561	DENN domain-containing protein 5B OS=Homo sapiens GN=DENND5B PE=1 SV=2
P43246	MSH2	0.00618535	0.730167	-0.453702	DNA mismatch repair protein Msh2 OS=Homo sapiens GN=MSH2 PE=1 SV=1
O95905	ECD	0.0123872	0.731028	-0.452002	Protein ecdysoneless homolog OS=Homo sapiens GN=ECD PE=1 SV=1
O15381	NVL	0.0841664	0.731577	-0.450919	Nuclear valosin-containing protein-like OS=Homo sapiens GN=NVL PE=1 SV=1
P11441	UBL4A	0.00177016	0.731664	-0.450746	Ubiquitin-like protein 4A OS=Homo sapiens GN=UBL4A PE=1 SV=1
P04150-3	NR3C1	0.0906549	0.731802	-0.450476	Isoform Alpha-2 of Glucocorticoid receptor OS=Homo sapiens GN=NR3C1
E9PJM0	PTS	0.0187588	0.732016	-0.450053	6-pyruvoyl tetrahydrobiopterin synthase OS=Homo sapiens GN=PTS PE=1 SV=1
E7ESP4	ITGA2	0.0201601	0.732019	-0.450046	Integrin alpha-2 OS=Homo sapiens GN=ITGA2 PE=1 SV=1
O94964-2	SOGA1	0.00113992	0.732052	-0.449981	Isoform 2 of Protein SOGA1 OS=Homo sapiens GN=SOGA1
Q9H4A6	GOLPH3	0.00326456	0.732437	-0.449223	Golgi phosphoprotein 3 OS=Homo sapiens GN=GOLPH3 PE=1 SV=1
A0A087WVP1	FAT1	0.0466318	0.732643	-0.448817	Protocadherin Fat 1 OS=Homo sapiens GN=FAT1 PE=1 SV=1
O75884	RBBP9	0.0452241	0.732848	-0.448414	Putative hydrolase RBBP9 OS=Homo sapiens GN=RBBP9 PE=1 SV=2
H0YEF3	RNASEH2C	0.000516048	0.732981	-0.448152	Ribonuclease H2 subunit C (Fragment) OS=Homo sapiens GN=RNASEH2C PE=1 SV=1
Q9NPI6-2	DCP1A	0.0728282	0.733051	-0.448014	Isoform 2 of mRNA-decapping enzyme 1A OS=Homo sapiens GN=DCP1A
Q8TEY7	USP33	0.0266731	0.733522	-0.447087	Ubiquitin carboxyl-terminal hydrolase 33 OS=Homo sapiens GN=USP33 PE=1 SV=2
F8VZA0	PUS7L	0.0332993	0.733641	-0.446854	Pseudouridylate synthase 7 homolog-like protein OS=Homo sapiens GN=PUS7L PE=1 SV=1
Q9BT25	HAUS8	0.0329856	0.733777	-0.446587	HAUS augmin-like complex subunit 8 OS=Homo sapiens GN=HAUS8 PE=1 SV=3
O95235	KIF20A	0.0133179	0.733959	-0.446228	Kinesin-like protein KIF20A OS=Homo sapiens GN=KIF20A PE=1 SV=1
Q96EZ8-3	MCRS1	0.0176783	0.734005	-0.446139	Isoform 3 of Microspherule protein 1 OS=Homo sapiens GN=MCRS1
E9PM95	APOL2	0.00296465	0.734692	-0.444788	Apolipoprotein L2 (Fragment) OS=Homo sapiens GN=APOL2 PE=1 SV=1
Q16825	PTPN21	0.0023934	0.734801	-0.444574	Tyrosine-protein phosphatase non-receptor type 21 OS=Homo sapiens GN=PTPN21 PE=1 SV=2
P49643	PRIM2	0.005616	0.735007	-0.444171	DNA primase large subunit OS=Homo sapiens GN=PRIM2 PE=1 SV=2
E9PEB5	FUBP1	0.000760241	0.735062	-0.444062	Far upstream element-binding protein 1 OS=Homo sapiens GN=FUBP1 PE=1 SV=1
P24385	CCND1	0.113611	0.735167	-0.443857	G1/S-specific cyclin-D1 OS=Homo sapiens GN=CCND1 PE=1 SV=1
P61962	DCAF7	0.00178653	0.735796	-0.442621	DDB1- and CUL4-associated factor 7 OS=Homo sapiens GN=DCAF7 PE=1 SV=1
Q96RT7-3	TUBGCP6	0.346464	0.735882	-0.442455	Isoform 3 of Gamma-tubulin complex component 6 OS=Homo sapiens GN=TUBGCP6
O75531	BANF1	0.0136691	0.73622	-0.441791	Barrier-to-autointegration factor OS=Homo sapiens GN=BANF1 PE=1 SV=1
A0MZ66-8	SHTN1	0.000103126	0.73624	-0.441751	Isoform 8 of Shootin-1 OS=Homo sapiens GN=SHTN1
Q13901	C1D	0.0240143	0.736467	-0.441306	Nuclear nucleic acid-binding protein C1D OS=Homo sapiens GN=C1D PE=1 SV=1
P42695	NCAPD3	0.0704914	0.73649	-0.441263	Condensin-2 complex subunit D3 OS=Homo sapiens GN=NCAPD3 PE=1 SV=2
G3V2I3	RCCD1	0.0109634	0.736679	-0.440892	RCC1 domain-containing protein 1 OS=Homo sapiens GN=RCCD1 PE=1 SV=1
Q8NCH0	CHST14	0.00962413	0.736698	-0.440854	Carbohydrate sulfotransferase 14 OS=Homo sapiens GN=CHST14 PE=1 SV=2
Q9BXK1	KLF16	0.0652659	0.736779	-0.440696	Krueppel-like factor 16 OS=Homo sapiens GN=KLF16 PE=1 SV=1
P78346	RPP30	0.0165814	0.737054	-0.440157	Ribonuclease P protein subunit p30 OS=Homo sapiens GN=RPP30 PE=1 SV=1
Q13823	GNL2	0.118843	0.737599	-0.439091	Nucleolar GTP-binding protein 2 OS=Homo sapiens GN=GNL2 PE=1 SV=1
Q9H444	CHMP4B	1.21208e-05	0.737807	-0.438684	Charged multivesicular body protein 4b OS=Homo sapiens GN=CHMP4B PE=1 SV=1
Q9BVJ7	DUSP23	0.0108378	0.737916	-0.438471	Dual specificity protein phosphatase 23 OS=Homo sapiens GN=DUSP23 PE=1 SV=1
O75691	UTP20	0.24033	0.738462	-0.437404	Small subunit processome component 20 homolog OS=Homo sapiens GN=UTP20 PE=1 SV=3
O43291	SPINT2	0.0533709	0.73854	-0.437251	Kunitz-type protease inhibitor 2 OS=Homo sapiens GN=SPINT2 PE=1 SV=2
Q7Z589-6	EMSY	0.00191838	0.738845	-0.436657	Isoform 6 of BRCA2-interacting transcriptional repressor EMSY OS=Homo sapiens GN=EMSY
O95359-2	TACC2	0.00260885	0.739133	-0.436094	Isoform 2 of Transforming acidic coiled-coil-containing protein 2 OS=Homo sapiens GN=TACC2
Q8N954-2	GPATCH11	0.016001	0.73929	-0.435788	Isoform 2 of G patch domain-containing protein 11 OS=Homo sapiens GN=GPATCH11
Q5VWN6-2	FAM208B	0.165109	0.739385	-0.435603	Isoform 2 of Protein FAM208B OS=Homo sapiens GN=FAM208B
Q86VN1	VPS36	0.00139897	0.739517	-0.435346	Vacuolar protein-sorting-associated protein 36 OS=Homo sapiens GN=VPS36 PE=1 SV=1
P37198	NUP62	0.013193	0.739751	-0.434888	Nuclear pore glycoprotein p62 OS=Homo sapiens GN=NUP62 PE=1 SV=3
P50479	PDLIM4	0.0029935	0.739771	-0.434849	PDZ and LIM domain protein 4 OS=Homo sapiens GN=PDLIM4 PE=1 SV=2
Q9P021	CRIPT	0.0733663	0.739907	-0.434584	Cysteine-rich PDZ-binding protein OS=Homo sapiens GN=CRIPT PE=1 SV=1
P13726	F3	0.046107	0.740023	-0.434358	Tissue factor OS=Homo sapiens GN=F3 PE=1 SV=1
J3QQW9	SUZ12	0.00150956	0.740159	-0.434093	Polycomb protein SUZ12 OS=Homo sapiens GN=SUZ12 PE=1 SV=1
A0A0A0MTJ5	ROR1	0.00149268	0.740339	-0.433741	Inactive tyrosine-protein kinase transmembrane receptor ROR1 OS=Homo sapiens GN=ROR1 PE=1 SV=1
F8W6N3	BAP1	0.000137126	0.740341	-0.433739	Ubiquitin carboxyl-terminal hydrolase OS=Homo sapiens GN=BAP1 PE=1 SV=1
P58335-2	ANTXR2	0.00209893	0.740414	-0.433595	Isoform 2 of Anthrax toxin receptor 2 OS=Homo sapiens GN=ANTXR2
Q9H773	DCTPP1	0.00695905	0.74047	-0.433486	dCTP pyrophosphatase 1 OS=Homo sapiens GN=DCTPP1 PE=1 SV=1
Q8TA86	RP9	0.0588367	0.740501	-0.433427	Retinitis pigmentosa 9 protein OS=Homo sapiens GN=RP9 PE=1 SV=2
H0YN26	ANP32A	0.00390043	0.740666	-0.433105	Acidic leucine-rich nuclear phosphoprotein 32 family member A OS=Homo sapiens GN=ANP32A PE=1 SV=1
Q9H974	QTRTD1	0.00198136	0.740765	-0.432912	Queuine tRNA-ribosyltransferase subunit QTRTD1 OS=Homo sapiens GN=QTRTD1 PE=1 SV=1
Q9H9A7	RMI1	0.019081	0.741163	-0.432138	RecQ-mediated genome instability protein 1 OS=Homo sapiens GN=RMI1 PE=1 SV=3
Q06546	GABPA	0.0175233	0.741198	-0.432068	GA-binding protein alpha chain OS=Homo sapiens GN=GABPA PE=1 SV=1
Q9UPU7-2	TBC1D2B	0.00625401	0.741379	-0.431718	Isoform 2 of TBC1 domain family member 2B OS=Homo sapiens GN=TBC1D2B
Q9ULZ3-3	PYCARD	0.0504978	0.741457	-0.431564	Isoform 3 of Apoptosis-associated speck-like protein containing a CARD OS=Homo sapiens GN=PYCARD
B8ZZF2	WDSUB1	0.00649514	0.741459	-0.431562	WD repeat, SAM and U-box domain-containing protein 1 OS=Homo sapiens GN=WDSUB1 PE=1 SV=2
Q16666-2	IFI16	0.00146405	0.741735	-0.431024	Isoform 2 of Gamma-interferon-inducible protein 16 OS=Homo sapiens GN=IFI16
Q8TDD1-2	DDX54	0.0415602	0.741985	-0.430538	Isoform 2 of ATP-dependent RNA helicase DDX54 OS=Homo sapiens GN=DDX54
O00299	CLIC1	0.000271238	0.741993	-0.430522	Chloride intracellular channel protein 1 OS=Homo sapiens GN=CLIC1 PE=1 SV=4
Q9HCK8	CHD8	0.226915	0.742087	-0.430341	Chromodomain-helicase-DNA-binding protein 8 OS=Homo sapiens GN=CHD8 PE=1 SV=5
Q9UI30	TRMT112	0.00259023	0.742278	-0.429969	Multifunctional methyltransferase subunit TRM112-like protein OS=Homo sapiens GN=TRMT112 PE=1 SV=1
Q8N3V7-2	SYNPO	0.0064169	0.743197	-0.428183	Isoform 2 of Synaptopodin OS=Homo sapiens GN=SYNPO
C9JQZ0	SERF2	0.104581	0.743309	-0.427967	Small EDRK-rich factor 2 (Fragment) OS=Homo sapiens GN=SERF2 PE=1 SV=1
Q52LW3	ARHGAP29	0.00468902	0.743369	-0.42785	Rho GTPase-activating protein 29 OS=Homo sapiens GN=ARHGAP29 PE=1 SV=2
Q9Y232	CDYL	0.0195543	0.74339	-0.427808	Chromodomain Y-like protein OS=Homo sapiens GN=CDYL PE=1 SV=2
D6RC27	ELL2	0.069434	0.743442	-0.427709	RNA polymerase II elongation factor ELL2 (Fragment) OS=Homo sapiens GN=ELL2 PE=1 SV=1
Q9Y3I1-2	FBXO7	0.000181575	0.743632	-0.427339	Isoform 2 of F-box only protein 7 OS=Homo sapiens GN=FBXO7
Q96S52-2	PIGS	0.146937	0.743772	-0.427068	Isoform 2 of GPI transamidase component PIG-S OS=Homo sapiens GN=PIGS
P49736	MCM2	0.00796851	0.7438	-0.427013	DNA replication licensing factor MCM2 OS=Homo sapiens GN=MCM2 PE=1 SV=4
P38935	IGHMBP2	0.0355432	0.744059	-0.426511	DNA-binding protein SMUBP-2 OS=Homo sapiens GN=IGHMBP2 PE=1 SV=3
P26583	HMGB2	0.0456494	0.744337	-0.425973	High mobility group protein B2 OS=Homo sapiens GN=HMGB2 PE=1 SV=2
Q96EU6	RRP36	0.0616902	0.744793	-0.425089	Ribosomal RNA processing protein 36 homolog OS=Homo sapiens GN=RRP36 PE=1 SV=1
Q9UNI6	DUSP12	0.0536653	0.744871	-0.424938	Dual specificity protein phosphatase 12 OS=Homo sapiens GN=DUSP12 PE=1 SV=1
P52701	MSH6	0.000987142	0.745429	-0.423857	DNA mismatch repair protein Msh6 OS=Homo sapiens GN=MSH6 PE=1 SV=2
Q9NV35	NUDT15	0.0407514	0.745654	-0.423421	Probable 8-oxo-dGTP diphosphatase NUDT15 OS=Homo sapiens GN=NUDT15 PE=1 SV=1
Q8IVM0-2	CCDC50	0.000725083	0.745741	-0.423254	Isoform 2 of Coiled-coil domain-containing protein 50 OS=Homo sapiens GN=CCDC50
P28370	SMARCA1	0.0464318	0.745971	-0.422809	Probable global transcription activator SNF2L1 OS=Homo sapiens GN=SMARCA1 PE=1 SV=2
P35580-4	MYH10	0.173744	0.746136	-0.422489	Isoform 4 of Myosin-10 OS=Homo sapiens GN=MYH10
A0A087X2H1	HECTD1	0.0153878	0.746303	-0.422166	E3 ubiquitin-protein ligase HECTD1 OS=Homo sapiens GN=HECTD1 PE=1 SV=1
Q5VY60	HAUS6	0.109596	0.746318	-0.422137	HAUS augmin-like complex subunit 6 OS=Homo sapiens GN=HAUS6 PE=1 SV=1
O94927	HAUS5	0.00970973	0.746535	-0.421717	HAUS augmin-like complex subunit 5 OS=Homo sapiens GN=HAUS5 PE=1 SV=2
P33993	MCM7	0.000174896	0.746559	-0.421672	DNA replication licensing factor MCM7 OS=Homo sapiens GN=MCM7 PE=1 SV=4
Q6EEV4-2	POLR2M	0.0123485	0.74684	-0.42113	Isoform 5 of DNA-directed RNA polymerase II subunit GRINL1A, isoforms 4/5 OS=Homo sapiens GN=POLR2M
A0A0A0MRC8	KCNQ5	0.331788	0.746913	-0.420988	Potassium voltage-gated channel subfamily KQT member 5 OS=Homo sapiens GN=KCNQ5 PE=1 SV=1
Q9Y6X5	ENPP4	0.00201405	0.74718	-0.420472	Bis(5'-adenosyl)-triphosphatase ENPP4 OS=Homo sapiens GN=ENPP4 PE=1 SV=3
P05362	ICAM1	0.151025	0.747211	-0.420412	Intercellular adhesion molecule 1 OS=Homo sapiens GN=ICAM1 PE=1 SV=2
H0YHE2	IFT81	0.00333081	0.747336	-0.42017	Intraflagellar transport protein 81 homolog (Fragment) OS=Homo sapiens GN=IFT81 PE=1 SV=1
O75376-2	NCOR1	0.114575	0.747392	-0.420062	Isoform 2 of Nuclear receptor corepressor 1 OS=Homo sapiens GN=NCOR1
P35625	TIMP3	0.011164	0.747669	-0.419528	Metalloproteinase inhibitor 3 OS=Homo sapiens GN=TIMP3 PE=1 SV=2
O95989	NUDT3	0.0221267	0.74773	-0.41941	Diphosphoinositol polyphosphate phosphohydrolase 1 OS=Homo sapiens GN=NUDT3 PE=1 SV=1
Q96EA4	SPDL1	0.000906829	0.74778	-0.419314	Protein Spindly OS=Homo sapiens GN=SPDL1 PE=1 SV=2
Q9H7E2	TDRD3	0.0377146	0.748576	-0.417779	Tudor domain-containing protein 3 OS=Homo sapiens GN=TDRD3 PE=1 SV=1
Q14566	MCM6	0.000177984	0.749321	-0.416344	DNA replication licensing factor MCM6 OS=Homo sapiens GN=MCM6 PE=1 SV=1
A0A0D9SFL8	MELK	0.0693366	0.749774	-0.415472	Maternal embryonic leucine zipper kinase OS=Homo sapiens GN=MELK PE=1 SV=1
Q5TAT6-8	COL13A1	0.0229746	0.749786	-0.41545	Isoform 8 of Collagen alpha-1(XIII) chain OS=Homo sapiens GN=COL13A1
P49454	CENPF	0.00274431	0.749811	-0.415401	Centromere protein F OS=Homo sapiens GN=CENPF PE=1 SV=2
Q8TC07	TBC1D15	0.00901431	0.749866	-0.415295	TBC1 domain family member 15 OS=Homo sapiens GN=TBC1D15 PE=1 SV=2
Q05209	PTPN12	0.000683956	0.749992	-0.415053	Tyrosine-protein phosphatase non-receptor type 12 OS=Homo sapiens GN=PTPN12 PE=1 SV=3
Q96PU8-8	QKI	0.0029069	0.750022	-0.414995	Isoform 5 of Protein quaking OS=Homo sapiens GN=QKI
C9JKS0	NR2C2	0.00598429	0.750083	-0.414879	Nuclear receptor subfamily 2 group C member 2 (Fragment) OS=Homo sapiens GN=NR2C2 PE=1 SV=1
Q92688	ANP32B	0.00486501	0.750196	-0.414661	Acidic leucine-rich nuclear phosphoprotein 32 family member B OS=Homo sapiens GN=ANP32B PE=1 SV=1
O15198	SMAD9	0.000465184	0.750377	-0.414313	Mothers against decapentaplegic homolog 9 OS=Homo sapiens GN=SMAD9 PE=1 SV=1
Q9UHK0	NUFIP1	0.0233095	0.750527	-0.414024	Nuclear fragile X mental retardation-interacting protein 1 OS=Homo sapiens GN=NUFIP1 PE=1 SV=2
E7ET89	DTX2	0.0011139	0.750566	-0.41395	Probable E3 ubiquitin-protein ligase DTX2 OS=Homo sapiens GN=DTX2 PE=1 SV=1
Q13158	FADD	0.0120547	0.750881	-0.413344	FAS-associated death domain protein OS=Homo sapiens GN=FADD PE=1 SV=1
P41229	KDM5C	0.0100423	0.750908	-0.413293	Lysine-specific demethylase 5C OS=Homo sapiens GN=KDM5C PE=1 SV=2
Q9C0B7	TANGO6	0.161198	0.751005	-0.413106	Transport and Golgi organization protein 6 homolog OS=Homo sapiens GN=TANGO6 PE=1 SV=2
Q9UNQ2	DIMT1	0.00267219	0.75113	-0.412866	Probable dimethyladenosine transferase OS=Homo sapiens GN=DIMT1 PE=1 SV=1
Q9NUQ7	UFSP2	0.0655783	0.751274	-0.412588	Ufm1-specific protease 2 OS=Homo sapiens GN=UFSP2 PE=1 SV=3
Q9Y605	MRFAP1	0.439474	0.751415	-0.412318	MORF4 family-associated protein 1 OS=Homo sapiens GN=MRFAP1 PE=1 SV=1
Q8TF72	SHROOM3	0.000174736	0.751921	-0.411347	Protein Shroom3 OS=Homo sapiens GN=SHROOM3 PE=1 SV=2
P19474	TRIM21	0.00239676	0.751957	-0.411278	E3 ubiquitin-protein ligase TRIM21 OS=Homo sapiens GN=TRIM21 PE=1 SV=1
F8VXG7	SCAF11	0.0209695	0.752061	-0.411078	Protein SCAF11 OS=Homo sapiens GN=SCAF11 PE=1 SV=1
P78552	IL13RA1	0.116117	0.752249	-0.410718	Interleukin-13 receptor subunit alpha-1 OS=Homo sapiens GN=IL13RA1 PE=1 SV=1
Q6ZRV2	FAM83H	0.0143213	0.752468	-0.410299	Protein FAM83H OS=Homo sapiens GN=FAM83H PE=1 SV=3
Q96FJ0	STAMBPL1	0.266712	0.752553	-0.410135	AMSH-like protease OS=Homo sapiens GN=STAMBPL1 PE=1 SV=2
Q9NYL2	ZAK	0.00697667	0.752766	-0.409726	Mitogen-activated protein kinase kinase kinase MLT OS=Homo sapiens GN=ZAK PE=1 SV=3
P42226-2	STAT6	0.232021	0.752942	-0.40939	Isoform 2 of Signal transducer and activator of transcription 6 OS=Homo sapiens GN=STAT6
Q9NSV4	DIAPH3	0.00471201	0.753136	-0.409018	Protein diaphanous homolog 3 OS=Homo sapiens GN=DIAPH3 PE=1 SV=4
P00750-3	PLAT	0.057474	0.753226	-0.408844	Isoform 3 of Tissue-type plasminogen activator OS=Homo sapiens GN=PLAT
M0R2B7	POLD1	0.000336124	0.753256	-0.408788	DNA polymerase OS=Homo sapiens GN=POLD1 PE=1 SV=1
P49902	NT5C2	0.00104512	0.753352	-0.408604	Cytosolic purine 5'-nucleotidase OS=Homo sapiens GN=NT5C2 PE=1 SV=1
Q5H937	PKIG	0.0374419	0.753453	-0.40841	cAMP-dependent protein kinase inhibitor gamma OS=Homo sapiens GN=PKIG PE=1 SV=1
Q5JX02	CENPI	0.227064	0.753757	-0.407829	Centromere protein I (Fragment) OS=Homo sapiens GN=CENPI PE=1 SV=1
O94851	MICAL2	0.00963005	0.753824	-0.407701	Protein-methionine sulfoxide oxidase MICAL2 OS=Homo sapiens GN=MICAL2 PE=1 SV=1
Q14186-2	TFDP1	0.200978	0.753912	-0.407532	Isoform 2 of Transcription factor Dp-1 OS=Homo sapiens GN=TFDP1
Q8IX03-2	WWC1	0.0793306	0.754056	-0.407257	Isoform 2 of Protein KIBRA OS=Homo sapiens GN=WWC1
Q8WW12	PCNP	0.00142621	0.754061	-0.407247	PEST proteolytic signal-containing nuclear protein OS=Homo sapiens GN=PCNP PE=1 SV=2
Q9C0D7-2	ZC3H12C	0.00235738	0.754241	-0.406903	Isoform 2 of Probable ribonuclease ZC3H12C OS=Homo sapiens GN=ZC3H12C
H0Y9C1	CNOT6L	0.0998632	0.755009	-0.405434	CCR4-NOT transcription complex subunit 6-like (Fragment) OS=Homo sapiens GN=CNOT6L PE=1 SV=1
Q9ULM6	CNOT6	0.0998632	0.755009	-0.405434	CCR4-NOT transcription complex subunit 6 OS=Homo sapiens GN=CNOT6 PE=1 SV=2
P54687	BCAT1	0.000571079	0.755088	-0.405283	Branched-chain-amino-acid aminotransferase, cytosolic OS=Homo sapiens GN=BCAT1 PE=1 SV=3
E9PRR7	FRG1	0.0164657	0.755465	-0.404562	Protein FRG1 (Fragment) OS=Homo sapiens GN=FRG1 PE=1 SV=1
A1L0T0	ILVBL	0.0208358	0.756047	-0.403453	Acetolactate synthase-like protein OS=Homo sapiens GN=ILVBL PE=1 SV=2
C9J9X8	CEP41	0.0383062	0.756126	-0.403302	Centrosomal protein of 41 kDa (Fragment) OS=Homo sapiens GN=CEP41 PE=1 SV=1
Q9Y4E1-2	FAM21C	0.0232564	0.756321	-0.402929	Isoform 2 of WASH complex subunit FAM21C OS=Homo sapiens GN=FAM21C
Q641Q2-2	FAM21A	0.0211049	0.756543	-0.402507	Isoform 2 of WASH complex subunit FAM21A OS=Homo sapiens GN=FAM21A
Q53EP0	FNDC3B	0.0253834	0.756683	-0.402239	Fibronectin type III domain-containing protein 3B OS=Homo sapiens GN=FNDC3B PE=1 SV=2
Q9H7S9	ZNF703	0.0272131	0.757013	-0.40161	Zinc finger protein 703 OS=Homo sapiens GN=ZNF703 PE=1 SV=1
Q5TBB1	RNASEH2B	0.015488	0.757097	-0.401451	Ribonuclease H2 subunit B OS=Homo sapiens GN=RNASEH2B PE=1 SV=1
Q96L92-3	SNX27	0.00868313	0.757318	-0.401028	Isoform 2 of Sorting nexin-27 OS=Homo sapiens GN=SNX27
H3BPL5	SGF29	0.131243	0.757353	-0.400962	SAGA-associated factor 29 OS=Homo sapiens GN=SGF29 PE=1 SV=1
Q9P206-2	KIAA1522	0.00171153	0.757457	-0.400764	Isoform 2 of Uncharacterized protein KIAA1522 OS=Homo sapiens GN=KIAA1522
P78316-2	NOP14	0.0326737	0.757966	-0.399795	Isoform 2 of Nucleolar protein 14 OS=Homo sapiens GN=NOP14
P84090	ERH	0.491474	0.75812	-0.399502	Enhancer of rudimentary homolog OS=Homo sapiens GN=ERH PE=1 SV=1
Q9BRD0	BUD13	0.130345	0.758214	-0.399323	BUD13 homolog OS=Homo sapiens GN=BUD13 PE=1 SV=1
E9PHY0	ACP2	0.392455	0.758253	-0.399248	Lysosomal acid phosphatase OS=Homo sapiens GN=ACP2 PE=1 SV=1
Q5MIZ7-3	PPP4R3B	0.031437	0.758448	-0.398878	Isoform 3 of Serine/threonine-protein phosphatase 4 regulatory subunit 3B OS=Homo sapiens GN=PPP4R3B
Q15796-2	SMAD2	0.00774434	0.758479	-0.398819	Isoform Short of Mothers against decapentaplegic homolog 2 OS=Homo sapiens GN=SMAD2
Q9Y5Q8	GTF3C5	0.0901422	0.75909	-0.397657	General transcription factor 3C polypeptide 5 OS=Homo sapiens GN=GTF3C5 PE=1 SV=2
Q96P11-2	NSUN5	0.0119435	0.759394	-0.397079	Isoform 2 of Probable 28S rRNA (cytosine-C(5))-methyltransferase OS=Homo sapiens GN=NSUN5
Q15126	PMVK	0.000361266	0.759491	-0.396895	Phosphomevalonate kinase OS=Homo sapiens GN=PMVK PE=1 SV=3
O14920-2	IKBKB	0.00494371	0.759541	-0.3968	Isoform 2 of Inhibitor of nuclear factor kappa-B kinase subunit beta OS=Homo sapiens GN=IKBKB
Q9Y261-2	FOXA2	0.0242642	0.759669	-0.396558	Isoform 2 of Hepatocyte nuclear factor 3-beta OS=Homo sapiens GN=FOXA2
O00193	SMAP	0.0434383	0.759838	-0.396235	Small acidic protein OS=Homo sapiens GN=SMAP PE=1 SV=1
E9PM92	C11orf58	0.0434383	0.759838	-0.396235	Small acidic protein OS=Homo sapiens GN=C11orf58 PE=1 SV=2
Q7Z7E8-2	UBE2Q1	0.0513183	0.759917	-0.396086	Isoform 2 of Ubiquitin-conjugating enzyme E2 Q1 OS=Homo sapiens GN=UBE2Q1
Q9H6D7-4	HAUS4	0.00301384	0.760133	-0.395676	Isoform 4 of HAUS augmin-like complex subunit 4 OS=Homo sapiens GN=HAUS4
A0A0A0MRM8	MYO6	0.197874	0.76016	-0.395625	Unconventional myosin-VI OS=Homo sapiens GN=MYO6 PE=1 SV=1
Q96NY7	CLIC6	0.144555	0.760234	-0.395484	Chloride intracellular channel protein 6 OS=Homo sapiens GN=CLIC6 PE=2 SV=3
Q96FQ6	S100A16	0.0030272	0.760442	-0.39509	Protein S100-A16 OS=Homo sapiens GN=S100A16 PE=1 SV=1
Q2NKX8	ERCC6L	0.00442433	0.760639	-0.394717	DNA excision repair protein ERCC-6-like OS=Homo sapiens GN=ERCC6L PE=1 SV=1
P46937-9	YAP1	0.000760756	0.760651	-0.394694	Isoform 9 of Transcriptional coactivator YAP1 OS=Homo sapiens GN=YAP1
V9GZ74	FBXO9	0.00483586	0.760694	-0.394612	F-box only protein 9 (Fragment) OS=Homo sapiens GN=FBXO9 PE=1 SV=1
A0A0C4DGV8	SEMA3B	0.0440381	0.760745	-0.394515	Semaphorin-3B OS=Homo sapiens GN=SEMA3B PE=1 SV=1
Q86Y46	KRT73	0.104104	0.760851	-0.394315	Keratin, type II cytoskeletal 73 OS=Homo sapiens GN=KRT73 PE=1 SV=1
Q7RTS7	KRT74	0.104104	0.760851	-0.394315	Keratin, type II cytoskeletal 74 OS=Homo sapiens GN=KRT74 PE=1 SV=2
Q96JG6	VPS50	0.036256	0.760956	-0.394116	Syndetin OS=Homo sapiens GN=VPS50 PE=1 SV=3
F5H669	CPSF7	2.84084e-05	0.761084	-0.393872	Cleavage and polyadenylation-specificity factor subunit 7 (Fragment) OS=Homo sapiens GN=CPSF7 PE=1 SV=1
Q96EK5	KIF1BP	0.00999443	0.761304	-0.393456	KIF1-binding protein OS=Homo sapiens GN=KIF1BP PE=1 SV=1
Q7Z3B4-3	NUP54	0.0362995	0.761563	-0.392964	Isoform 3 of Nucleoporin p54 OS=Homo sapiens GN=NUP54
Q9NW08	POLR3B	0.00910206	0.761597	-0.3929	DNA-directed RNA polymerase III subunit RPC2 OS=Homo sapiens GN=POLR3B PE=1 SV=2
K7EIX2	HEATR6	0.00026876	0.761599	-0.392897	HEAT repeat-containing protein 6 OS=Homo sapiens GN=HEATR6 PE=1 SV=1
M0R2Z9	SUGP2	0.00599528	0.761621	-0.392855	SURP and G-patch domain-containing protein 2 OS=Homo sapiens GN=SUGP2 PE=1 SV=1
Q15050	RRS1	0.278869	0.761675	-0.392752	Ribosome biogenesis regulatory protein homolog OS=Homo sapiens GN=RRS1 PE=1 SV=2
Q9H9J4	USP42	0.000345456	0.7617	-0.392705	Ubiquitin carboxyl-terminal hydrolase 42 OS=Homo sapiens GN=USP42 PE=1 SV=3
O14686-3	KMT2D	0.0347709	0.762008	-0.392121	Isoform 3 of Histone-lysine N-methyltransferase 2D OS=Homo sapiens GN=KMT2D
Q12899	TRIM26	0.101294	0.762415	-0.391352	Tripartite motif-containing protein 26 OS=Homo sapiens GN=TRIM26 PE=1 SV=1
P35749	MYH11	0.232553	0.762746	-0.390726	Myosin-11 OS=Homo sapiens GN=MYH11 PE=1 SV=3
O00194	RAB27B	0.075373	0.762764	-0.390691	Ras-related protein Rab-27B OS=Homo sapiens GN=RAB27B PE=1 SV=4
H7BZ50	MZT2B	0.010414	0.762765	-0.39069	Mitotic-spindle organizing protein 2B (Fragment) OS=Homo sapiens GN=MZT2B PE=1 SV=1
Q9NZ09-2	UBAP1	0.0199227	0.762857	-0.390515	Isoform 2 of Ubiquitin-associated protein 1 OS=Homo sapiens GN=UBAP1
O96013	PAK4	0.000409079	0.763047	-0.390157	Serine/threonine-protein kinase PAK 4 OS=Homo sapiens GN=PAK4 PE=1 SV=1
Q8WUH2	TGFBRAP1	0.000354317	0.763048	-0.390155	Transforming growth factor-beta receptor-associated protein 1 OS=Homo sapiens GN=TGFBRAP1 PE=1 SV=1
A0A087WUY7	PIAS2	0.0116793	0.763085	-0.390084	E3 SUMO-protein ligase PIAS2 (Fragment) OS=Homo sapiens GN=PIAS2 PE=1 SV=1
O75925	PIAS1	0.0116793	0.763085	-0.390084	E3 SUMO-protein ligase PIAS1 OS=Homo sapiens GN=PIAS1 PE=1 SV=2
Q8TC12	RDH11	0.0663699	0.763237	-0.389797	Retinol dehydrogenase 11 OS=Homo sapiens GN=RDH11 PE=1 SV=2
K7ES98	HMHA1	0.059725	0.763421	-0.389449	Minor histocompatibility protein HA-1 OS=Homo sapiens GN=HMHA1 PE=1 SV=1
H0Y507	SH3PXD2A	0.468516	0.763823	-0.388691	SH3 and PX domain-containing protein 2A (Fragment) OS=Homo sapiens GN=SH3PXD2A PE=1 SV=1
Q6PJF5-2	RHBDF2	0.000768374	0.763828	-0.38868	Isoform 2 of Inactive rhomboid protein 2 OS=Homo sapiens GN=RHBDF2
Q8N392	ARHGAP18	5.70216e-05	0.763949	-0.388452	Rho GTPase-activating protein 18 OS=Homo sapiens GN=ARHGAP18 PE=1 SV=3
Q6GMV2	SMYD5	0.000861243	0.764099	-0.388168	SET and MYND domain-containing protein 5 OS=Homo sapiens GN=SMYD5 PE=1 SV=2
O15303	GRM6	0.0177131	0.764129	-0.388112	Metabotropic glutamate receptor 6 OS=Homo sapiens GN=GRM6 PE=1 SV=2
Q9BVG4	PBDC1	0.0178025	0.764705	-0.387026	Protein PBDC1 OS=Homo sapiens GN=PBDC1 PE=1 SV=1
Q9H2J4	PDCL3	0.00031796	0.764903	-0.38665	Phosducin-like protein 3 OS=Homo sapiens GN=PDCL3 PE=1 SV=1
Q9UL63-2	MKLN1	0.00472459	0.765168	-0.386152	Isoform 2 of Muskelin OS=Homo sapiens GN=MKLN1
Q9NZQ7	CD274	0.0052392	0.765258	-0.385983	Programmed cell death 1 ligand 1 OS=Homo sapiens GN=CD274 PE=1 SV=1
Q15800	MSMO1	0.00672196	0.765462	-0.385597	Methylsterol monooxygenase 1 OS=Homo sapiens GN=MSMO1 PE=1 SV=1
Q6UX04	CWC27	0.000801265	0.765559	-0.385414	Peptidyl-prolyl cis-trans isomerase CWC27 homolog OS=Homo sapiens GN=CWC27 PE=1 SV=1
Q96RL1	UIMC1	0.00393229	0.765611	-0.385317	BRCA1-A complex subunit RAP80 OS=Homo sapiens GN=UIMC1 PE=1 SV=2
Q6ZW49	PAXIP1	0.00476419	0.765916	-0.384743	PAX-interacting protein 1 OS=Homo sapiens GN=PAXIP1 PE=1 SV=2
O00411	POLRMT	0.0318898	0.766054	-0.384482	DNA-directed RNA polymerase, mitochondrial OS=Homo sapiens GN=POLRMT PE=1 SV=2
P28702-3	RXRB	0.0181527	0.766219	-0.384171	Isoform 2 of Retinoic acid receptor RXR-beta OS=Homo sapiens GN=RXRB
Q8NFH5-2	NUP35	0.0154032	0.766451	-0.383734	Isoform 2 of Nucleoporin NUP53 OS=Homo sapiens GN=NUP35
Q96IQ9-2	ZNF414	0.023113	0.766519	-0.383606	Isoform 2 of Zinc finger protein 414 OS=Homo sapiens GN=ZNF414
Q9HB20	PLEKHA3	0.510404	0.766602	-0.383451	Pleckstrin homology domain-containing family A member 3 OS=Homo sapiens GN=PLEKHA3 PE=1 SV=2
O00186	STXBP3	0.0284328	0.766736	-0.383198	Syntaxin-binding protein 3 OS=Homo sapiens GN=STXBP3 PE=1 SV=2
Q5T6V5	C9orf64	0.000403794	0.766896	-0.382898	UPF0553 protein C9orf64 OS=Homo sapiens GN=C9orf64 PE=1 SV=1
F8W1F4	GPN3	0.00241996	0.767044	-0.382619	GPN-loop GTPase 3 (Fragment) OS=Homo sapiens GN=GPN3 PE=1 SV=1
Q5QJ74	TBCEL	0.0177433	0.767192	-0.382341	Tubulin-specific chaperone cofactor E-like protein OS=Homo sapiens GN=TBCEL PE=1 SV=2
Q6P4I2	WDR73	0.174815	0.767397	-0.381954	WD repeat-containing protein 73 OS=Homo sapiens GN=WDR73 PE=1 SV=1
Q8IX04-4	UEVLD	0.0109708	0.767609	-0.381557	Isoform 4 of Ubiquitin-conjugating enzyme E2 variant 3 OS=Homo sapiens GN=UEVLD
Q86WK9	PAQR7	0.0067346	0.767631	-0.381515	Membrane progestin receptor alpha OS=Homo sapiens GN=PAQR7 PE=2 SV=1
X6RLT1	NELFCD	0.0216495	0.767786	-0.381224	Negative elongation factor C/D (Fragment) OS=Homo sapiens GN=NELFCD PE=1 SV=1
H0UI80	TH1L	0.0216495	0.767786	-0.381224	Negative elongation factor C/D OS=Homo sapiens GN=TH1L PE=1 SV=1
Q13426	XRCC4	0.0790755	0.76881	-0.379301	DNA repair protein XRCC4 OS=Homo sapiens GN=XRCC4 PE=1 SV=2
O76095	JTB	0.192409	0.768877	-0.379176	Protein JTB OS=Homo sapiens GN=JTB PE=1 SV=1
Q99569-2	PKP4	0.0224956	0.769333	-0.378321	Isoform 2 of Plakophilin-4 OS=Homo sapiens GN=PKP4
Q92889-2	ERCC4	0.0124443	0.769477	-0.378049	Isoform 2 of DNA repair endonuclease XPF OS=Homo sapiens GN=ERCC4
Q9H9B1	EHMT1	0.00470255	0.769594	-0.377831	Histone-lysine N-methyltransferase EHMT1 OS=Homo sapiens GN=EHMT1 PE=1 SV=4
Q8IY63-2	AMOTL1	0.100032	0.769814	-0.377419	Isoform 2 of Angiomotin-like protein 1 OS=Homo sapiens GN=AMOTL1
E5RIL2	CNOT8	0.112069	0.77003	-0.377014	CCR4-NOT transcription complex subunit 8 (Fragment) OS=Homo sapiens GN=CNOT8 PE=1 SV=1
Q5TDF0	NTPCR	2.36316e-05	0.770134	-0.376818	Cancer-related nucleoside-triphosphatase OS=Homo sapiens GN=NTPCR PE=1 SV=1
Q86SQ0	PHLDB2	0.00139783	0.77019	-0.376714	Pleckstrin homology-like domain family B member 2 OS=Homo sapiens GN=PHLDB2 PE=1 SV=2
E9PQM8	SETDB1	0.181177	0.770228	-0.376642	Histone-lysine N-methyltransferase SETDB1 (Fragment) OS=Homo sapiens GN=SETDB1 PE=1 SV=1
F5H2U8	HMGA2	0.0576585	0.770238	-0.376624	High mobility group protein HMGI-C OS=Homo sapiens GN=HMGA2 PE=1 SV=1
Q9NRX1	PNO1	0.0271528	0.770304	-0.3765	RNA-binding protein PNO1 OS=Homo sapiens GN=PNO1 PE=1 SV=1
Q96GM8	TOE1	0.00596068	0.770431	-0.376263	Target of EGR1 protein 1 OS=Homo sapiens GN=TOE1 PE=1 SV=1
Q8IWS0	PHF6	0.0111084	0.770452	-0.376223	PHD finger protein 6 OS=Homo sapiens GN=PHF6 PE=1 SV=1
Q6P1J9	CDC73	0.000202343	0.770608	-0.375931	Parafibromin OS=Homo sapiens GN=CDC73 PE=1 SV=1
P50995	ANXA11	0.120567	0.771019	-0.375161	Annexin A11 OS=Homo sapiens GN=ANXA11 PE=1 SV=1
O75935	DCTN3	0.00464999	0.771175	-0.37487	Dynactin subunit 3 OS=Homo sapiens GN=DCTN3 PE=1 SV=1
D6RC11	CLDND1	0.0556576	0.771199	-0.374824	Claudin domain-containing protein 1 OS=Homo sapiens GN=CLDND1 PE=1 SV=1
Q13415	ORC1	0.0314144	0.771237	-0.374753	Origin recognition complex subunit 1 OS=Homo sapiens GN=ORC1 PE=1 SV=2
Q9BQ61	C19orf43	0.00300978	0.771252	-0.374726	Uncharacterized protein C19orf43 OS=Homo sapiens GN=C19orf43 PE=1 SV=1
U3KQG0	TARS2	0.000716361	0.771309	-0.37462	Threonine--tRNA ligase, mitochondrial OS=Homo sapiens GN=TARS2 PE=1 SV=1
K7EP73	GAPDHS	0.437974	0.771334	-0.374572	Glyceraldehyde-3-phosphate dehydrogenase, testis-specific (Fragment) OS=Homo sapiens GN=GAPDHS PE=1 SV=1
Q9UBD5-2	ORC3	0.0136921	0.771361	-0.374523	Isoform 2 of Origin recognition complex subunit 3 OS=Homo sapiens GN=ORC3
P46020-3	PHKA1	0.0526664	0.771612	-0.374052	Isoform 3 of Phosphorylase b kinase regulatory subunit alpha, skeletal muscle isoform OS=Homo sapiens GN=PHKA1
P46019	PHKA2	0.0526664	0.771612	-0.374052	Phosphorylase b kinase regulatory subunit alpha, liver isoform OS=Homo sapiens GN=PHKA2 PE=1 SV=1
P23921	RRM1	0.00813576	0.771862	-0.373585	Ribonucleoside-diphosphate reductase large subunit OS=Homo sapiens GN=RRM1 PE=1 SV=1
P35579	MYH9	0.250158	0.771883	-0.373547	Myosin-9 OS=Homo sapiens GN=MYH9 PE=1 SV=4
Q96LD4	TRIM47	0.00152005	0.771993	-0.37334	Tripartite motif-containing protein 47 OS=Homo sapiens GN=TRIM47 PE=1 SV=2
Q9HAU0-6	PLEKHA5	0.000325963	0.772119	-0.373104	Isoform 6 of Pleckstrin homology domain-containing family A member 5 OS=Homo sapiens GN=PLEKHA5
Q9ULK2	ATXN7L1	0.0388593	0.772471	-0.372447	Ataxin-7-like protein 1 OS=Homo sapiens GN=ATXN7L1 PE=1 SV=3
Q7Z5K2	WAPL	0.00415119	0.772579	-0.372245	Wings apart-like protein homolog OS=Homo sapiens GN=WAPL PE=1 SV=1
Q9H3P2	NELFA	0.00183519	0.772905	-0.371638	Negative elongation factor A OS=Homo sapiens GN=NELFA PE=1 SV=3
Q9BU89	DOHH	0.00493437	0.77293	-0.37159	Deoxyhypusine hydroxylase OS=Homo sapiens GN=DOHH PE=1 SV=1
O75674-2	TOM1L1	0.280586	0.772985	-0.371487	Isoform 2 of TOM1-like protein 1 OS=Homo sapiens GN=TOM1L1
Q9UJX3-2	ANAPC7	0.0271428	0.773031	-0.371402	Isoform 2 of Anaphase-promoting complex subunit 7 OS=Homo sapiens GN=ANAPC7
H3BN55	RAB27A	0.0156472	0.773347	-0.370813	Ras-related protein Rab-27A (Fragment) OS=Homo sapiens GN=RAB27A PE=1 SV=1
Q8TCG1	KIAA1524	2.71791e-05	0.773503	-0.370521	Protein CIP2A OS=Homo sapiens GN=KIAA1524 PE=1 SV=2
Q9BV20-2	MRI1	0.0134375	0.77368	-0.370191	Isoform 2 of Methylthioribose-1-phosphate isomerase OS=Homo sapiens GN=MRI1
Q9NVM9	ASUN	0.00584252	0.773904	-0.369773	Protein asunder homolog OS=Homo sapiens GN=ASUN PE=1 SV=2
O75828	CBR3	0.0240331	0.774207	-0.369209	Carbonyl reductase [NADPH] 3 OS=Homo sapiens GN=CBR3 PE=1 SV=3
P24844	MYL9	0.204469	0.77425	-0.369129	Myosin regulatory light polypeptide 9 OS=Homo sapiens GN=MYL9 PE=1 SV=4
Q99471	PFDN5	0.0304692	0.774543	-0.368583	Prefoldin subunit 5 OS=Homo sapiens GN=PFDN5 PE=1 SV=2
P23511	NFYA	0.158051	0.774592	-0.368491	Nuclear transcription factor Y subunit alpha OS=Homo sapiens GN=NFYA PE=1 SV=2
P19838-3	NFKB1	0.00133982	0.774682	-0.368325	Isoform 3 of Nuclear factor NF-kappa-B p105 subunit OS=Homo sapiens GN=NFKB1
P14649	MYL6B	0.130342	0.774734	-0.368227	Myosin light chain 6B OS=Homo sapiens GN=MYL6B PE=1 SV=1
P57076	C21orf59	0.00458258	0.774872	-0.36797	UPF0769 protein C21orf59 OS=Homo sapiens GN=C21orf59 PE=1 SV=1
Q9BW62	KATNAL1	0.0255512	0.775271	-0.367228	Katanin p60 ATPase-containing subunit A-like 1 OS=Homo sapiens GN=KATNAL1 PE=1 SV=1
Q96SY0	VWA9	0.00291283	0.775285	-0.367201	von Willebrand factor A domain-containing protein 9 OS=Homo sapiens GN=VWA9 PE=1 SV=2
Q8N9N8	EIF1AD	0.011694	0.775289	-0.367194	Probable RNA-binding protein EIF1AD OS=Homo sapiens GN=EIF1AD PE=1 SV=1
Q9Y6X4	FAM169A	0.103838	0.775316	-0.367143	Soluble lamin-associated protein of 75 kDa OS=Homo sapiens GN=FAM169A PE=1 SV=2
H3BSB3	MPHOSPH6	0.131593	0.775321	-0.367134	M-phase phosphoprotein 6 OS=Homo sapiens GN=MPHOSPH6 PE=1 SV=1
P32321-2	DCTD	0.00134482	0.775783	-0.366274	Isoform 2 of Deoxycytidylate deaminase OS=Homo sapiens GN=DCTD
Q8IYB5-3	SMAP1	3.65179e-06	0.776215	-0.365472	Isoform 3 of Stromal membrane-associated protein 1 OS=Homo sapiens GN=SMAP1
Q96DM3	C18orf8	0.000891479	0.776237	-0.36543	Uncharacterized protein C18orf8 OS=Homo sapiens GN=C18orf8 PE=2 SV=2
O76070	SNCG	0.0130735	0.77626	-0.365388	Gamma-synuclein OS=Homo sapiens GN=SNCG PE=1 SV=2
P16144	ITGB4	0.00143766	0.776329	-0.365259	Integrin beta-4 OS=Homo sapiens GN=ITGB4 PE=1 SV=5
G3V2J9	TTLL5	0.649517	0.776348	-0.365225	Tubulin polyglutamylase TTLL5 OS=Homo sapiens GN=TTLL5 PE=1 SV=1
Q9Y4C8	RBM19	0.333749	0.776504	-0.364935	Probable RNA-binding protein 19 OS=Homo sapiens GN=RBM19 PE=1 SV=3
Q9NRG0	CHRAC1	0.0353326	0.776509	-0.364925	Chromatin accessibility complex protein 1 OS=Homo sapiens GN=CHRAC1 PE=1 SV=1
P08047-3	SP1	0.150829	0.776738	-0.364499	Isoform 3 of Transcription factor Sp1 OS=Homo sapiens GN=SP1
O14950	MYL12B	0.209012	0.776771	-0.364439	Myosin regulatory light chain 12B OS=Homo sapiens GN=MYL12B PE=1 SV=2
P54278	PMS2	0.116399	0.777362	-0.363342	Mismatch repair endonuclease PMS2 OS=Homo sapiens GN=PMS2 PE=1 SV=2
O15013	ARHGEF10	0.206056	0.777367	-0.363333	Rho guanine nucleotide exchange factor 10 OS=Homo sapiens GN=ARHGEF10 PE=1 SV=4
Q5JU67	C9orf117	0.506488	0.777695	-0.362723	Uncharacterized protein C9orf117 OS=Homo sapiens GN=C9orf117 PE=2 SV=1
Q9NVH2	INTS7	0.00034189	0.777732	-0.362654	Integrator complex subunit 7 OS=Homo sapiens GN=INTS7 PE=1 SV=1
O60306	AQR	0.136235	0.777826	-0.36248	Intron-binding protein aquarius OS=Homo sapiens GN=AQR PE=1 SV=4
Q9BQG0-2	MYBBP1A	0.0315559	0.778036	-0.362091	Isoform 2 of Myb-binding protein 1A OS=Homo sapiens GN=MYBBP1A
Q9Y619	SLC25A15	0.013054	0.778356	-0.361497	Mitochondrial ornithine transporter 1 OS=Homo sapiens GN=SLC25A15 PE=1 SV=1
D6RIR6	BDH2	0.0139745	0.778379	-0.361456	3-hydroxybutyrate dehydrogenase type 2 (Fragment) OS=Homo sapiens GN=BDH2 PE=1 SV=1
P48443	RXRG	0.0334737	0.778392	-0.361431	Retinoic acid receptor RXR-gamma OS=Homo sapiens GN=RXRG PE=1 SV=1
P19793-2	RXRA	0.0334737	0.778392	-0.361431	Isoform 2 of Retinoic acid receptor RXR-alpha OS=Homo sapiens GN=RXRA
Q96ER3	SAAL1	0.000511169	0.779072	-0.360172	Protein SAAL1 OS=Homo sapiens GN=SAAL1 PE=1 SV=2
Q9UPR0	PLCL2	0.00941624	0.779471	-0.359433	Inactive phospholipase C-like protein 2 OS=Homo sapiens GN=PLCL2 PE=1 SV=2
Q96G46-2	DUS3L	0.00241927	0.779543	-0.359299	Isoform 2 of tRNA-dihydrouridine(47) synthase [NAD(P)(+)]-like OS=Homo sapiens GN=DUS3L
D6RAD4	CDK7	0.0108258	0.779622	-0.359154	Cyclin-dependent kinase 7 OS=Homo sapiens GN=CDK7 PE=1 SV=1
Q9BVI4	NOC4L	0.188417	0.77982	-0.358786	Nucleolar complex protein 4 homolog OS=Homo sapiens GN=NOC4L PE=1 SV=1
Q7Z460-5	CLASP1	0.00784019	0.779848	-0.358734	Isoform 5 of CLIP-associating protein 1 OS=Homo sapiens GN=CLASP1
Q15910-3	EZH2	0.148697	0.780053	-0.358356	Isoform 3 of Histone-lysine N-methyltransferase EZH2 OS=Homo sapiens GN=EZH2
Q7Z3J2	C16orf62	0.00408997	0.780423	-0.357672	UPF0505 protein C16orf62 OS=Homo sapiens GN=C16orf62 PE=1 SV=2
Q9BU76-3	MMTAG2	0.122057	0.780582	-0.357377	Isoform 3 of Multiple myeloma tumor-associated protein 2 OS=Homo sapiens GN=MMTAG2
Q9Y5V3-2	MAGED1	0.221038	0.781032	-0.356547	Isoform 2 of Melanoma-associated antigen D1 OS=Homo sapiens GN=MAGED1
Q6P158	DHX57	0.0116362	0.78122	-0.3562	Putative ATP-dependent RNA helicase DHX57 OS=Homo sapiens GN=DHX57 PE=1 SV=2
Q9NZW5	MPP6	0.154693	0.781299	-0.356053	MAGUK p55 subfamily member 6 OS=Homo sapiens GN=MPP6 PE=1 SV=2
Q96HC4	PDLIM5	0.0296933	0.781408	-0.355852	PDZ and LIM domain protein 5 OS=Homo sapiens GN=PDLIM5 PE=1 SV=5
Q96J84	KIRREL	0.00222248	0.781613	-0.355474	Kin of IRRE-like protein 1 OS=Homo sapiens GN=KIRREL PE=1 SV=2
Q07617	SPAG1	0.0333922	0.781763	-0.355197	Sperm-associated antigen 1 OS=Homo sapiens GN=SPAG1 PE=1 SV=3
S4R3Q9	OXA1L	0.000174161	0.781773	-0.355178	Mitochondrial inner membrane protein OXA1L OS=Homo sapiens GN=OXA1L PE=1 SV=1
Q969E4	TCEAL3	0.0196216	0.781793	-0.355142	Transcription elongation factor A protein-like 3 OS=Homo sapiens GN=TCEAL3 PE=1 SV=1
H0Y9X1	TMA16	0.0768898	0.781878	-0.354984	Translation machinery-associated protein 16 (Fragment) OS=Homo sapiens GN=TMA16 PE=1 SV=1
Q9GZZ9	UBA5	0.0370317	0.78205	-0.354666	Ubiquitin-like modifier-activating enzyme 5 OS=Homo sapiens GN=UBA5 PE=1 SV=1
Q9H0M0-3	WWP1	0.506013	0.782266	-0.354269	Isoform 3 of NEDD4-like E3 ubiquitin-protein ligase WWP1 OS=Homo sapiens GN=WWP1
Q6SJ93-2	FAM111B	0.0169655	0.782309	-0.354189	Isoform 2 of Protein FAM111B OS=Homo sapiens GN=FAM111B
O75381-2	PEX14	0.00196192	0.782395	-0.354031	Isoform 2 of Peroxisomal membrane protein PEX14 OS=Homo sapiens GN=PEX14
Q8TF05	PPP4R1	0.126473	0.782457	-0.353917	Serine/threonine-protein phosphatase 4 regulatory subunit 1 OS=Homo sapiens GN=PPP4R1 PE=1 SV=1
P50454	SERPINH1	0.00125653	0.782582	-0.353687	Serpin H1 OS=Homo sapiens GN=SERPINH1 PE=1 SV=2
Q9BTE3	MCMBP	0.00445567	0.78261	-0.353635	Mini-chromosome maintenance complex-binding protein OS=Homo sapiens GN=MCMBP PE=1 SV=2
C9J0I9	ZC3HC1	0.0495043	0.782832	-0.353225	Nuclear-interacting partner of ALK OS=Homo sapiens GN=ZC3HC1 PE=1 SV=1
O75676	RPS6KA4	0.00458233	0.783066	-0.352793	Ribosomal protein S6 kinase alpha-4 OS=Homo sapiens GN=RPS6KA4 PE=1 SV=1
P52747	ZNF143	0.0493035	0.783103	-0.352727	Zinc finger protein 143 OS=Homo sapiens GN=ZNF143 PE=1 SV=2
Q6P582	MZT2A	0.00185323	0.78335	-0.352272	Mitotic-spindle organizing protein 2A OS=Homo sapiens GN=MZT2A PE=1 SV=2
Q96SL4	GPX7	0.040284	0.783915	-0.351231	Glutathione peroxidase 7 OS=Homo sapiens GN=GPX7 PE=1 SV=1
Q6NZY4	ZCCHC8	0.00610926	0.784512	-0.350132	Zinc finger CCHC domain-containing protein 8 OS=Homo sapiens GN=ZCCHC8 PE=1 SV=2
Q86X52	CHSY1	0.288599	0.784566	-0.350033	Chondroitin sulfate synthase 1 OS=Homo sapiens GN=CHSY1 PE=1 SV=3
O75175-2	CNOT3	0.034678	0.784583	-0.350003	Isoform 2 of CCR4-NOT transcription complex subunit 3 OS=Homo sapiens GN=CNOT3
Q15118	PDK1	0.0392375	0.784804	-0.349595	[Pyruvate dehydrogenase (acetyl-transferring)] kinase isozyme 1, mitochondrial OS=Homo sapiens GN=PDK1 PE=1 SV=1
Q96JB5	CDK5RAP3	0.0276062	0.784822	-0.349562	CDK5 regulatory subunit-associated protein 3 OS=Homo sapiens GN=CDK5RAP3 PE=1 SV=2
Q16643	DBN1	0.0970826	0.784873	-0.349469	Drebrin OS=Homo sapiens GN=DBN1 PE=1 SV=4
Q9BXS6-5	NUSAP1	0.00276577	0.785068	-0.34911	Isoform 5 of Nucleolar and spindle-associated protein 1 OS=Homo sapiens GN=NUSAP1
Q9BV44	THUMPD3	0.00344124	0.785176	-0.348912	THUMP domain-containing protein 3 OS=Homo sapiens GN=THUMPD3 PE=1 SV=1
Q01804	OTUD4	0.00412597	0.785202	-0.348864	OTU domain-containing protein 4 OS=Homo sapiens GN=OTUD4 PE=1 SV=4
Q9UJW0	DCTN4	0.144178	0.785486	-0.348343	Dynactin subunit 4 OS=Homo sapiens GN=DCTN4 PE=1 SV=1
P13807-2	GYS1	0.410123	0.785713	-0.347925	Isoform 2 of Glycogen [starch] synthase, muscle OS=Homo sapiens GN=GYS1
Q9NTN3	SLC35D1	0.0189564	0.785785	-0.347793	UDP-glucuronic acid/UDP-N-acetylgalactosamine transporter OS=Homo sapiens GN=SLC35D1 PE=1 SV=1
O95076	ALX3	0.240752	0.785831	-0.347708	Homeobox protein aristaless-like 3 OS=Homo sapiens GN=ALX3 PE=1 SV=2
Q8IYB1	MB21D2	0.0104721	0.786048	-0.347311	Protein MB21D2 OS=Homo sapiens GN=MB21D2 PE=1 SV=3
Q9H9H4	VPS37B	0.00488862	0.78612	-0.347178	Vacuolar protein sorting-associated protein 37B OS=Homo sapiens GN=VPS37B PE=1 SV=1
Q8NDI1-3	EHBP1	0.0620878	0.786128	-0.347165	Isoform 3 of EH domain-binding protein 1 OS=Homo sapiens GN=EHBP1
Q5W0V3-2	FAM160B1	0.000988404	0.786387	-0.346688	Isoform 2 of Protein FAM160B1 OS=Homo sapiens GN=FAM160B1
Q9UGR2	ZC3H7B	0.433397	0.786504	-0.346475	Zinc finger CCCH domain-containing protein 7B OS=Homo sapiens GN=ZC3H7B PE=1 SV=1
Q96AQ6-2	PBXIP1	0.00536891	0.786529	-0.346429	Isoform 2 of Pre-B-cell leukemia transcription factor-interacting protein 1 OS=Homo sapiens GN=PBXIP1
Q9NYL9	TMOD3	0.108213	0.786709	-0.346097	Tropomodulin-3 OS=Homo sapiens GN=TMOD3 PE=1 SV=1
P49916-3	LIG3	0.00988218	0.786771	-0.345983	Isoform 3 of DNA ligase 3 OS=Homo sapiens GN=LIG3
Q9H160	ING2	0.000691068	0.78678	-0.345967	Inhibitor of growth protein 2 OS=Homo sapiens GN=ING2 PE=1 SV=2
A0A087X1F4	MED20	0.24074	0.787046	-0.345481	Mediator of RNA polymerase II transcription subunit 20 OS=Homo sapiens GN=MED20 PE=1 SV=1
O15067	PFAS	0.000381427	0.787148	-0.345292	Phosphoribosylformylglycinamidine synthase OS=Homo sapiens GN=PFAS PE=1 SV=4
Q13206	DDX10	0.0410446	0.787198	-0.345201	Probable ATP-dependent RNA helicase DDX10 OS=Homo sapiens GN=DDX10 PE=1 SV=2
Q8IWJ2	GCC2	0.00621095	0.787288	-0.345036	GRIP and coiled-coil domain-containing protein 2 OS=Homo sapiens GN=GCC2 PE=1 SV=4
Q7L311	ARMCX2	0.00987607	0.787309	-0.344998	Armadillo repeat-containing X-linked protein 2 OS=Homo sapiens GN=ARMCX2 PE=2 SV=1
Q9BQ90	KLHDC3	0.00967629	0.787349	-0.344925	Kelch domain-containing protein 3 OS=Homo sapiens GN=KLHDC3 PE=2 SV=1
A8MWX3	WASH4P	0.560993	0.787566	-0.344528	Putative WAS protein family homolog 4 OS=Homo sapiens GN=WASH4P PE=5 SV=1
A0A096LP75	LOC102723897	0.560993	0.787566	-0.344528	Protein LOC102723897 OS=Homo sapiens GN=LOC102723897 PE=4 SV=1
C4AMC7	WASH3P	0.560993	0.787566	-0.344528	Putative WAS protein family homolog 3 OS=Homo sapiens GN=WASH3P PE=1 SV=2
Q6VEQ5	WASH2P	0.560993	0.787566	-0.344528	WAS protein family homolog 2 OS=Homo sapiens GN=WASH2P PE=2 SV=2
A8K0Z3	WASH1	0.560993	0.787566	-0.344528	WAS protein family homolog 1 OS=Homo sapiens GN=WASH1 PE=1 SV=2
P23919	DTYMK	0.00531203	0.787752	-0.344186	Thymidylate kinase OS=Homo sapiens GN=DTYMK PE=1 SV=4
Q99543-2	DNAJC2	0.103207	0.787767	-0.344159	Isoform 2 of DnaJ homolog subfamily C member 2 OS=Homo sapiens GN=DNAJC2
Q9BY77	POLDIP3	0.0049945	0.78792	-0.343879	Polymerase delta-interacting protein 3 OS=Homo sapiens GN=POLDIP3 PE=1 SV=2
H0YAJ5	APBB2	0.0040656	0.788328	-0.343131	Amyloid beta A4 precursor protein-binding family B member 2 (Fragment) OS=Homo sapiens GN=APBB2 PE=1 SV=1
M0R2P6	SHKBP1	0.0254302	0.788421	-0.342963	SH3KBP1 binding protein 1, isoform CRA_c OS=Homo sapiens GN=SHKBP1 PE=1 SV=1
Q6XZF7	DNMBP	0.0235964	0.788631	-0.342578	Dynamin-binding protein OS=Homo sapiens GN=DNMBP PE=1 SV=1
Q86U44	METTL3	0.00312519	0.788657	-0.34253	N6-adenosine-methyltransferase 70 kDa subunit OS=Homo sapiens GN=METTL3 PE=1 SV=2
P18846-2	ATF1	0.00189312	0.788827	-0.342219	Isoform 2 of Cyclic AMP-dependent transcription factor ATF-1 OS=Homo sapiens GN=ATF1
C9JRJ5	LIMD1	0.194044	0.788967	-0.341962	LIM domain-containing protein 1 OS=Homo sapiens GN=LIMD1 PE=1 SV=1
Q13315	ATM	0.0513064	0.789001	-0.3419	Serine-protein kinase ATM OS=Homo sapiens GN=ATM PE=1 SV=4
Q9UQN3	CHMP2B	0.0498618	0.789145	-0.341638	Charged multivesicular body protein 2b OS=Homo sapiens GN=CHMP2B PE=1 SV=1
Q9UK61-3	FAM208A	0.106331	0.78932	-0.341317	Isoform 3 of Protein TASOR OS=Homo sapiens GN=FAM208A
Q9UBS8	RNF14	0.181899	0.789337	-0.341286	E3 ubiquitin-protein ligase RNF14 OS=Homo sapiens GN=RNF14 PE=1 SV=1
A0A0A0MRI1	GPALPP1	0.0120202	0.789413	-0.341148	GPALPP motifs-containing protein 1 OS=Homo sapiens GN=GPALPP1 PE=1 SV=1
Q8N884-2	MB21D1	0.0250542	0.789526	-0.340942	Isoform 2 of Cyclic GMP-AMP synthase OS=Homo sapiens GN=MB21D1
Q99595	TIMM17A	0.0157695	0.789873	-0.340307	Mitochondrial import inner membrane translocase subunit Tim17-A OS=Homo sapiens GN=TIMM17A PE=1 SV=1
Q15059	BRD3	0.0319561	0.789888	-0.340279	Bromodomain-containing protein 3 OS=Homo sapiens GN=BRD3 PE=1 SV=1
P26358	DNMT1	0.00143521	0.78996	-0.340148	DNA (cytosine-5)-methyltransferase 1 OS=Homo sapiens GN=DNMT1 PE=1 SV=2
Q96II8	LRCH3	0.468869	0.790388	-0.339366	Leucine-rich repeat and calponin homology domain-containing protein 3 OS=Homo sapiens GN=LRCH3 PE=1 SV=2
P55957	BID	0.0622314	0.790396	-0.339352	BH3-interacting domain death agonist OS=Homo sapiens GN=BID PE=1 SV=1
O95361	TRIM16	0.00127988	0.790484	-0.339193	Tripartite motif-containing protein 16 OS=Homo sapiens GN=TRIM16 PE=1 SV=3
P49915	GMPS	0.014457	0.790551	-0.339069	GMP synthase [glutamine-hydrolyzing] OS=Homo sapiens GN=GMPS PE=1 SV=1
Q5EBL8-2	PDZD11	0.00617864	0.790579	-0.339018	Isoform 2 of PDZ domain-containing protein 11 OS=Homo sapiens GN=PDZD11
P33991	MCM4	0.0501144	0.790597	-0.338986	DNA replication licensing factor MCM4 OS=Homo sapiens GN=MCM4 PE=1 SV=5
Q06587	RING1	0.0106538	0.790633	-0.33892	E3 ubiquitin-protein ligase RING1 OS=Homo sapiens GN=RING1 PE=1 SV=2
F6QMI7	DST	0.000416086	0.790748	-0.338711	Dystonin OS=Homo sapiens GN=DST PE=1 SV=2
Q96T21-3	SECISBP2	0.0469927	0.790975	-0.338296	Isoform 3 of Selenocysteine insertion sequence-binding protein 2 OS=Homo sapiens GN=SECISBP2
Q8WZ82	OVCA2	0.000533899	0.79116	-0.337959	Esterase OVCA2 OS=Homo sapiens GN=OVCA2 PE=1 SV=1
Q9H5V8	CDCP1	0.0352811	0.791592	-0.337171	CUB domain-containing protein 1 OS=Homo sapiens GN=CDCP1 PE=1 SV=3
Q9UNF1	MAGED2	0.00575757	0.792128	-0.336194	Melanoma-associated antigen D2 OS=Homo sapiens GN=MAGED2 PE=1 SV=2
A0A0A0MR09	PTPN9	0.23883	0.792166	-0.336126	Tyrosine-protein phosphatase non-receptor type 9 OS=Homo sapiens GN=PTPN9 PE=1 SV=1
P23193	TCEA1	0.0124412	0.792197	-0.336068	Transcription elongation factor A protein 1 OS=Homo sapiens GN=TCEA1 PE=1 SV=2
Q9BYD6	MRPL1	0.0338946	0.792252	-0.33597	39S ribosomal protein L1, mitochondrial OS=Homo sapiens GN=MRPL1 PE=1 SV=2
P31629	HIVEP2	0.0173409	0.792288	-0.335903	Transcription factor HIVEP2 OS=Homo sapiens GN=HIVEP2 PE=1 SV=2
Q86XI2-2	NCAPG2	0.03316	0.792337	-0.335815	Isoform 2 of Condensin-2 complex subunit G2 OS=Homo sapiens GN=NCAPG2
Q9NQ48	LZTFL1	0.00321446	0.792488	-0.335539	Leucine zipper transcription factor-like protein 1 OS=Homo sapiens GN=LZTFL1 PE=1 SV=1
Q13523	PRPF4B	0.490995	0.792535	-0.335454	Serine/threonine-protein kinase PRP4 homolog OS=Homo sapiens GN=PRPF4B PE=1 SV=3
P05787	KRT8	0.116802	0.792678	-0.335193	Keratin, type II cytoskeletal 8 OS=Homo sapiens GN=KRT8 PE=1 SV=7
W5RWE6	PXK	0.000397094	0.792757	-0.335049	PX domain-containing protein kinase-like protein OS=Homo sapiens GN=PXK PE=1 SV=1
Q00587-2	CDC42EP1	0.00195574	0.792898	-0.334793	Isoform 2 of Cdc42 effector protein 1 OS=Homo sapiens GN=CDC42EP1
E7EW05	SDAD1	0.00617585	0.793088	-0.334447	Protein SDA1 homolog OS=Homo sapiens GN=SDAD1 PE=1 SV=1
Q6GMV3	PTRHD1	0.0146518	0.793394	-0.333891	Putative peptidyl-tRNA hydrolase PTRHD1 OS=Homo sapiens GN=PTRHD1 PE=1 SV=1
A8MVW5-3	HEPACAM2	0.505478	0.793689	-0.333354	Isoform 3 of HEPACAM family member 2 OS=Homo sapiens GN=HEPACAM2
Q96EY5	MVB12A	0.0335707	0.793778	-0.333193	Multivesicular body subunit 12A OS=Homo sapiens GN=MVB12A PE=1 SV=1
O60934	NBN	0.00760002	0.793815	-0.333124	Nibrin OS=Homo sapiens GN=NBN PE=1 SV=1
Q68DA7-5	FMN1	0.0199841	0.793947	-0.332885	Isoform 5 of Formin-1 OS=Homo sapiens GN=FMN1
O76003	GLRX3	0.008449	0.794034	-0.332727	Glutaredoxin-3 OS=Homo sapiens GN=GLRX3 PE=1 SV=2
O43592	XPOT	0.00435508	0.794264	-0.332309	Exportin-T OS=Homo sapiens GN=XPOT PE=1 SV=2
O75940	SMNDC1	0.0154273	0.794441	-0.331989	Survival of motor neuron-related-splicing factor 30 OS=Homo sapiens GN=SMNDC1 PE=1 SV=1
J9JIC5	C17orf75	0.0348536	0.794707	-0.331505	Protein Njmu-R1 OS=Homo sapiens GN=C17orf75 PE=1 SV=1
Q8N3U4	STAG2	0.0968732	0.794853	-0.331239	Cohesin subunit SA-2 OS=Homo sapiens GN=STAG2 PE=1 SV=3
Q86U86-2	PBRM1	0.118578	0.79495	-0.331064	Isoform 2 of Protein polybromo-1 OS=Homo sapiens GN=PBRM1
H0Y6C7	IFT27	0.00390089	0.79501	-0.330956	Intraflagellar transport protein 27 homolog (Fragment) OS=Homo sapiens GN=IFT27 PE=1 SV=1
B4DL54	CHURC1-FNTB	0.150683	0.79509	-0.330809	Protein CHURC1-FNTB OS=Homo sapiens GN=CHURC1-FNTB PE=2 SV=1
A6ND36-2	FAM83G	0.0478503	0.795199	-0.330613	Isoform 2 of Protein FAM83G OS=Homo sapiens GN=FAM83G
Q9NP79	VTA1	0.0202064	0.795438	-0.330178	Vacuolar protein sorting-associated protein VTA1 homolog OS=Homo sapiens GN=VTA1 PE=1 SV=1
Q2NL82	TSR1	0.0161593	0.795457	-0.330144	Pre-rRNA-processing protein TSR1 homolog OS=Homo sapiens GN=TSR1 PE=1 SV=1
P22102	GART	0.00182879	0.795639	-0.329815	Trifunctional purine biosynthetic protein adenosine-3 OS=Homo sapiens GN=GART PE=1 SV=1
P12429	ANXA3	0.0743282	0.795733	-0.329644	Annexin A3 OS=Homo sapiens GN=ANXA3 PE=1 SV=3
Q5VVQ6-2	YOD1	0.0341111	0.795991	-0.329176	Isoform 2 of Ubiquitin thioesterase OTU1 OS=Homo sapiens GN=YOD1
P50135	HNMT	0.00769363	0.796175	-0.328842	Histamine N-methyltransferase OS=Homo sapiens GN=HNMT PE=1 SV=1
P33992	MCM5	0.00192482	0.796195	-0.328807	DNA replication licensing factor MCM5 OS=Homo sapiens GN=MCM5 PE=1 SV=5
O95983-2	MBD3	0.0108801	0.796343	-0.328538	Isoform 2 of Methyl-CpG-binding domain protein 3 OS=Homo sapiens GN=MBD3
Q13332-3	PTPRS	0.00342713	0.796527	-0.328206	Isoform PTPS-MEB of Receptor-type tyrosine-protein phosphatase S OS=Homo sapiens GN=PTPRS
A0A0C4DGJ7	CHURC1	0.143536	0.796546	-0.32817	Protein Churchill OS=Homo sapiens GN=CHURC1 PE=4 SV=1
J3QSH4	VEZF1	0.31568	0.796719	-0.327858	Vascular endothelial zinc finger 1 OS=Homo sapiens GN=VEZF1 PE=1 SV=1
Q96MW5	COG8	0.0446531	0.79675	-0.3278	Conserved oligomeric Golgi complex subunit 8 OS=Homo sapiens GN=COG8 PE=1 SV=2
Q15527	SURF2	0.0152679	0.796846	-0.327626	Surfeit locus protein 2 OS=Homo sapiens GN=SURF2 PE=1 SV=3
P50748	KNTC1	0.00707531	0.796859	-0.327604	Kinetochore-associated protein 1 OS=Homo sapiens GN=KNTC1 PE=1 SV=1
H7C5G1	IAH1	0.0917677	0.79709	-0.327186	Isoamyl acetate-hydrolyzing esterase 1 homolog (Fragment) OS=Homo sapiens GN=IAH1 PE=1 SV=1
Q6UB35	MTHFD1L	0.00129864	0.797159	-0.32706	Monofunctional C1-tetrahydrofolate synthase, mitochondrial OS=Homo sapiens GN=MTHFD1L PE=1 SV=1
Q14699	RFTN1	0.0130254	0.797212	-0.326964	Raftlin OS=Homo sapiens GN=RFTN1 PE=1 SV=4
Q14CX7	NAA25	0.00495312	0.797448	-0.326538	N-alpha-acetyltransferase 25, NatB auxiliary subunit OS=Homo sapiens GN=NAA25 PE=1 SV=1
Q9Y6W3	CAPN7	6.53966e-05	0.797503	-0.326439	Calpain-7 OS=Homo sapiens GN=CAPN7 PE=1 SV=1
A0A087WVC6	PTPRJ	0.000260235	0.79763	-0.326208	Receptor-type tyrosine-protein phosphatase eta OS=Homo sapiens GN=PTPRJ PE=1 SV=1
O60925	PFDN1	0.00125522	0.79763	-0.326208	Prefoldin subunit 1 OS=Homo sapiens GN=PFDN1 PE=1 SV=2
Q9GZZ1	NAA50	0.00784298	0.797869	-0.325776	N-alpha-acetyltransferase 50 OS=Homo sapiens GN=NAA50 PE=1 SV=1
Q9UKN8	GTF3C4	0.000191437	0.797903	-0.325715	General transcription factor 3C polypeptide 4 OS=Homo sapiens GN=GTF3C4 PE=1 SV=2
O15397	IPO8	0.0498175	0.798101	-0.325356	Importin-8 OS=Homo sapiens GN=IPO8 PE=1 SV=2
O43286	B4GALT5	0.489174	0.798155	-0.325259	Beta-1,4-galactosyltransferase 5 OS=Homo sapiens GN=B4GALT5 PE=2 SV=1
G3V4B8	WDR89	0.47604	0.798167	-0.325238	WD repeat-containing protein 89 (Fragment) OS=Homo sapiens GN=WDR89 PE=1 SV=1
Q9NQS7-2	INCENP	0.053188	0.798213	-0.325154	Isoform 2 of Inner centromere protein OS=Homo sapiens GN=INCENP
Q9UJF2-2	RASAL2	0.032258	0.798331	-0.324941	Isoform 2 of Ras GTPase-activating protein nGAP OS=Homo sapiens GN=RASAL2
P18583-3	SON	0.285087	0.798388	-0.324839	Isoform B of Protein SON OS=Homo sapiens GN=SON
O00170	AIP	0.0194814	0.798413	-0.324792	AH receptor-interacting protein OS=Homo sapiens GN=AIP PE=1 SV=2
Q9BRT9	GINS4	0.0230701	0.798435	-0.324753	DNA replication complex GINS protein SLD5 OS=Homo sapiens GN=GINS4 PE=1 SV=1
Q6UB28	METAP1D	0.00913174	0.798486	-0.32466	Methionine aminopeptidase 1D, mitochondrial OS=Homo sapiens GN=METAP1D PE=1 SV=1
A0A0A0MRN4	ZNF326	0.213034	0.798704	-0.324267	DBIRD complex subunit ZNF326 OS=Homo sapiens GN=ZNF326 PE=1 SV=1
Q8IUQ4-2	SIAH1	0.0553398	0.798816	-0.324065	Isoform 2 of E3 ubiquitin-protein ligase SIAH1 OS=Homo sapiens GN=SIAH1
Q9H7Z3	NRDE2	0.00577698	0.798828	-0.324043	Protein NRDE2 homolog OS=Homo sapiens GN=NRDE2 PE=1 SV=3
E7EW32	MON1B	0.0225189	0.798949	-0.323824	Vacuolar fusion protein MON1 homolog B OS=Homo sapiens GN=MON1B PE=1 SV=1
Q68CZ6	HAUS3	0.000348428	0.799011	-0.323713	HAUS augmin-like complex subunit 3 OS=Homo sapiens GN=HAUS3 PE=1 SV=1
P51692	STAT5B	0.00724496	0.799028	-0.323682	Signal transducer and activator of transcription 5B OS=Homo sapiens GN=STAT5B PE=1 SV=2
Q5TAX3	ZCCHC11	0.0599339	0.799145	-0.323472	Terminal uridylyltransferase 4 OS=Homo sapiens GN=ZCCHC11 PE=1 SV=3
O95239	KIF4A	0.00232525	0.799483	-0.32286	Chromosome-associated kinesin KIF4A OS=Homo sapiens GN=KIF4A PE=1 SV=3
O95628-4	CNOT4	0.149671	0.799507	-0.322817	Isoform 4 of CCR4-NOT transcription complex subunit 4 OS=Homo sapiens GN=CNOT4
H0YMH7	CTDSPL2	0.475535	0.799633	-0.32259	CTD small phosphatase-like protein 2 (Fragment) OS=Homo sapiens GN=CTDSPL2 PE=1 SV=1
Q16342	PDCD2	0.0610628	0.799656	-0.322548	Programmed cell death protein 2 OS=Homo sapiens GN=PDCD2 PE=1 SV=2
Q9GZT8	NIF3L1	0.000888452	0.799833	-0.32223	NIF3-like protein 1 OS=Homo sapiens GN=NIF3L1 PE=1 SV=2
P35367	HRH1	0.0586204	0.800076	-0.32179	Histamine H1 receptor OS=Homo sapiens GN=HRH1 PE=1 SV=1
Q9BV38	WDR18	0.030872	0.800195	-0.321577	WD repeat-containing protein 18 OS=Homo sapiens GN=WDR18 PE=1 SV=2
Q86SK9-2	SCD5	0.0269832	0.800266	-0.321449	Isoform 2 of Stearoyl-CoA desaturase 5 OS=Homo sapiens GN=SCD5
A6NKL6	TMEM200C	0.227442	0.800276	-0.321431	Transmembrane protein 200C OS=Homo sapiens GN=TMEM200C PE=2 SV=2
O95801	TTC4	0.138919	0.800303	-0.321382	Tetratricopeptide repeat protein 4 OS=Homo sapiens GN=TTC4 PE=1 SV=3
Q15021	NCAPD2	0.000269333	0.800329	-0.321335	Condensin complex subunit 1 OS=Homo sapiens GN=NCAPD2 PE=1 SV=3
Q96BP3	PPWD1	0.0169162	0.800416	-0.321179	Peptidylprolyl isomerase domain and WD repeat-containing protein 1 OS=Homo sapiens GN=PPWD1 PE=1 SV=1
O43823	AKAP8	0.0329199	0.800535	-0.320963	A-kinase anchor protein 8 OS=Homo sapiens GN=AKAP8 PE=1 SV=1
P61221	ABCE1	0.0158187	0.800622	-0.320808	ATP-binding cassette sub-family E member 1 OS=Homo sapiens GN=ABCE1 PE=1 SV=1
Q5VZK9-2	LRRC16A	0.0224123	0.800658	-0.320741	Isoform 2 of F-actin-uncapping protein LRRC16A OS=Homo sapiens GN=LRRC16A
Q9Y2H6	FNDC3A	0.0295829	0.801076	-0.319988	Fibronectin type-III domain-containing protein 3A OS=Homo sapiens GN=FNDC3A PE=1 SV=4
Q9NRF8	CTPS2	0.0620386	0.801085	-0.319973	CTP synthase 2 OS=Homo sapiens GN=CTPS2 PE=1 SV=1
Q9NSC5	HOMER3	0.00124739	0.801218	-0.319733	Homer protein homolog 3 OS=Homo sapiens GN=HOMER3 PE=1 SV=2
O95630-2	STAMBP	0.0179047	0.801277	-0.319626	Isoform 2 of STAM-binding protein OS=Homo sapiens GN=STAMBP
Q8ND56-2	LSM14A	0.0334772	0.80136	-0.319478	Isoform 2 of Protein LSM14 homolog A OS=Homo sapiens GN=LSM14A
P22234-2	PAICS	0.0557067	0.8015	-0.319226	Isoform 2 of Multifunctional protein ADE2 OS=Homo sapiens GN=PAICS
Q9UBS0-2	RPS6KB2	0.163907	0.801524	-0.319183	Isoform 2 of Ribosomal protein S6 kinase beta-2 OS=Homo sapiens GN=RPS6KB2
O95376	ARIH2	0.0520518	0.801545	-0.319145	E3 ubiquitin-protein ligase ARIH2 OS=Homo sapiens GN=ARIH2 PE=1 SV=1
Q7Z4Q2	HEATR3	0.0561175	0.80157	-0.3191	HEAT repeat-containing protein 3 OS=Homo sapiens GN=HEATR3 PE=1 SV=2
Q96DE5	ANAPC16	0.0392316	0.801694	-0.318876	Anaphase-promoting complex subunit 16 OS=Homo sapiens GN=ANAPC16 PE=1 SV=1
Q9H583	HEATR1	0.00711956	0.801946	-0.318423	HEAT repeat-containing protein 1 OS=Homo sapiens GN=HEATR1 PE=1 SV=3
Q13601	KRR1	0.0111759	0.801959	-0.3184	KRR1 small subunit processome component homolog OS=Homo sapiens GN=KRR1 PE=1 SV=4
Q9C0H6	KLHL4	0.00338613	0.801999	-0.318328	Kelch-like protein 4 OS=Homo sapiens GN=KLHL4 PE=1 SV=2
O95425	SVIL	0.0455684	0.802196	-0.317973	Supervillin OS=Homo sapiens GN=SVIL PE=1 SV=2
O43768	ENSA	0.0479103	0.802348	-0.317699	Alpha-endosulfine OS=Homo sapiens GN=ENSA PE=1 SV=1
O14776-2	TCERG1	0.0238286	0.802443	-0.317528	Isoform 2 of Transcription elongation regulator 1 OS=Homo sapiens GN=TCERG1
Q99633	PRPF18	0.332947	0.802478	-0.317466	Pre-mRNA-splicing factor 18 OS=Homo sapiens GN=PRPF18 PE=1 SV=1
K7EJQ8	HDHD2	0.0805005	0.802505	-0.317417	Haloacid dehalogenase-like hydrolase domain-containing protein 2 (Fragment) OS=Homo sapiens GN=HDHD2 PE=1 SV=1
Q9HCU8	POLD4	0.0526432	0.802649	-0.317158	DNA polymerase delta subunit 4 OS=Homo sapiens GN=POLD4 PE=1 SV=1
Q5SY16	NOL9	0.248724	0.802764	-0.316953	Polynucleotide 5'-hydroxyl-kinase NOL9 OS=Homo sapiens GN=NOL9 PE=1 SV=1
Q8TB03	CXorf38	0.287573	0.802806	-0.316876	Uncharacterized protein CXorf38 OS=Homo sapiens GN=CXorf38 PE=1 SV=1
Q5XKE5	KRT79	0.271395	0.802821	-0.316849	Keratin, type II cytoskeletal 79 OS=Homo sapiens GN=KRT79 PE=1 SV=2
Q96SZ5	ADO	0.191301	0.803122	-0.31631	2-aminoethanethiol dioxygenase OS=Homo sapiens GN=ADO PE=1 SV=2
C9JG97	AAMP	0.00992099	0.803488	-0.315651	Angio-associated migratory cell protein OS=Homo sapiens GN=AAMP PE=1 SV=1
Q13490-2	BIRC2	0.0463338	0.803707	-0.315258	Isoform 2 of Baculoviral IAP repeat-containing protein 2 OS=Homo sapiens GN=BIRC2
Q9P287	BCCIP	0.0510608	0.803751	-0.31518	BRCA2 and CDKN1A-interacting protein OS=Homo sapiens GN=BCCIP PE=1 SV=1
O43294-2	TGFB1I1	0.357756	0.803871	-0.314965	Isoform 2 of Transforming growth factor beta-1-induced transcript 1 protein OS=Homo sapiens GN=TGFB1I1
O60341-2	KDM1A	0.0180528	0.803889	-0.314933	Isoform 2 of Lysine-specific histone demethylase 1A OS=Homo sapiens GN=KDM1A
Q8N3F8	MICALL1	0.00549678	0.804111	-0.314533	MICAL-like protein 1 OS=Homo sapiens GN=MICALL1 PE=1 SV=2
Q9H9Q4	NHEJ1	0.226448	0.804247	-0.314289	Non-homologous end-joining factor 1 OS=Homo sapiens GN=NHEJ1 PE=1 SV=1
Q96B36	AKT1S1	0.0360517	0.804291	-0.314211	Proline-rich AKT1 substrate 1 OS=Homo sapiens GN=AKT1S1 PE=1 SV=1
Q9P2D3	HEATR5B	0.00775588	0.804325	-0.31415	HEAT repeat-containing protein 5B OS=Homo sapiens GN=HEATR5B PE=1 SV=2
P40306	PSMB10	0.0364662	0.804401	-0.314013	Proteasome subunit beta type-10 OS=Homo sapiens GN=PSMB10 PE=1 SV=1
J3KN32	RCOR1	0.000909819	0.804502	-0.313832	REST corepressor 1 OS=Homo sapiens GN=RCOR1 PE=1 SV=1
Q8TCF1	ZFAND1	0.00285481	0.804598	-0.313659	AN1-type zinc finger protein 1 OS=Homo sapiens GN=ZFAND1 PE=1 SV=1
Q6PL24	TMED8	0.0247353	0.804707	-0.313464	Protein TMED8 OS=Homo sapiens GN=TMED8 PE=1 SV=1
B4DXC8	NME7	0.00168727	0.804735	-0.313414	Nucleoside diphosphate kinase 7 OS=Homo sapiens GN=NME7 PE=1 SV=1
O95347	SMC2	0.000361213	0.804841	-0.313225	Structural maintenance of chromosomes protein 2 OS=Homo sapiens GN=SMC2 PE=1 SV=2
Q01844-6	EWSR1	0.116945	0.80517	-0.312634	Isoform 6 of RNA-binding protein EWS OS=Homo sapiens GN=EWSR1
P21980	TGM2	0.0388259	0.805273	-0.31245	Protein-glutamine gamma-glutamyltransferase 2 OS=Homo sapiens GN=TGM2 PE=1 SV=2
Q15477	SKIV2L	0.0315158	0.805318	-0.312369	Helicase SKI2W OS=Homo sapiens GN=SKIV2L PE=1 SV=3
O14966	RAB29	0.0100064	0.805363	-0.31229	Ras-related protein Rab-7L1 OS=Homo sapiens GN=RAB29 PE=1 SV=1
Q14671	PUM1	0.0267398	0.805687	-0.311709	Pumilio homolog 1 OS=Homo sapiens GN=PUM1 PE=1 SV=3
O00571-2	DDX3X	0.00529064	0.805757	-0.311583	Isoform 2 of ATP-dependent RNA helicase DDX3X OS=Homo sapiens GN=DDX3X
Q6NXE6	ARMC6	0.000637073	0.806211	-0.31077	Armadillo repeat-containing protein 6 OS=Homo sapiens GN=ARMC6 PE=1 SV=2
Q9NUJ3	TCP11L1	0.00184761	0.806228	-0.31074	T-complex protein 11-like protein 1 OS=Homo sapiens GN=TCP11L1 PE=1 SV=1
Q96NW4	ANKRD27	0.00647657	0.806257	-0.310688	Ankyrin repeat domain-containing protein 27 OS=Homo sapiens GN=ANKRD27 PE=1 SV=2
Q8WTS6	SETD7	0.0047968	0.806308	-0.310596	Histone-lysine N-methyltransferase SETD7 OS=Homo sapiens GN=SETD7 PE=1 SV=1
H0YEB6	SSSCA1	0.00897262	0.806353	-0.310517	Sjoegren syndrome/scleroderma autoantigen 1 (Fragment) OS=Homo sapiens GN=SSSCA1 PE=1 SV=1
Q30201	HFE	0.00765574	0.806376	-0.310475	Hereditary hemochromatosis protein OS=Homo sapiens GN=HFE PE=1 SV=1
O95429	BAG4	0.0570403	0.807056	-0.30926	BAG family molecular chaperone regulator 4 OS=Homo sapiens GN=BAG4 PE=1 SV=1
P05783	KRT18	0.102827	0.807173	-0.309051	Keratin, type I cytoskeletal 18 OS=Homo sapiens GN=KRT18 PE=1 SV=2
P09467	FBP1	0.0295697	0.807451	-0.308553	Fructose-1,6-bisphosphatase 1 OS=Homo sapiens GN=FBP1 PE=1 SV=5
Q96I51	WBSCR16	0.0661359	0.807548	-0.30838	Williams-Beuren syndrome chromosomal region 16 protein OS=Homo sapiens GN=WBSCR16 PE=1 SV=2
B7Z5P7	LPXN	0.244281	0.807551	-0.308375	Leupaxin OS=Homo sapiens GN=LPXN PE=1 SV=1
Q9P107-2	GMIP	0.399623	0.807601	-0.308285	Isoform 2 of GEM-interacting protein OS=Homo sapiens GN=GMIP
Q99661	KIF2C	0.0079235	0.807694	-0.308118	Kinesin-like protein KIF2C OS=Homo sapiens GN=KIF2C PE=1 SV=2
Q99728-3	BARD1	0.0139719	0.807835	-0.307867	Isoform beta of BRCA1-associated RING domain protein 1 OS=Homo sapiens GN=BARD1
Q15643	TRIP11	0.00600445	0.807889	-0.307771	Thyroid receptor-interacting protein 11 OS=Homo sapiens GN=TRIP11 PE=1 SV=3
K7ELI7	TOP3A	0.0263028	0.807926	-0.307704	DNA topoisomerase (Fragment) OS=Homo sapiens GN=TOP3A PE=1 SV=1
Q9Y2Z4	YARS2	0.226869	0.808275	-0.307082	Tyrosine--tRNA ligase, mitochondrial OS=Homo sapiens GN=YARS2 PE=1 SV=2
Q9Y3E7	CHMP3	0.00372571	0.808284	-0.307066	Charged multivesicular body protein 3 OS=Homo sapiens GN=CHMP3 PE=1 SV=3
P84022	SMAD3	0.000956177	0.808369	-0.306914	Mothers against decapentaplegic homolog 3 OS=Homo sapiens GN=SMAD3 PE=1 SV=1
P55212	CASP6	0.00127849	0.808376	-0.306901	Caspase-6 OS=Homo sapiens GN=CASP6 PE=1 SV=2
Q9BY89	KIAA1671	0.0183104	0.808394	-0.306869	Uncharacterized protein KIAA1671 OS=Homo sapiens GN=KIAA1671 PE=1 SV=2
Q9HCN4	GPN1	0.016243	0.808442	-0.306784	GPN-loop GTPase 1 OS=Homo sapiens GN=GPN1 PE=1 SV=1
P49321	NASP	0.0897532	0.808568	-0.306559	Nuclear autoantigenic sperm protein OS=Homo sapiens GN=NASP PE=1 SV=2
Q9NXW2-2	DNAJB12	0.0102578	0.808712	-0.306303	Isoform 2 of DnaJ homolog subfamily B member 12 OS=Homo sapiens GN=DNAJB12
P78337	PITX1	0.127329	0.808716	-0.306295	Pituitary homeobox 1 OS=Homo sapiens GN=PITX1 PE=1 SV=2
Q13485	SMAD4	0.545621	0.808728	-0.306273	Mothers against decapentaplegic homolog 4 OS=Homo sapiens GN=SMAD4 PE=1 SV=1
P50552	VASP	0.000403313	0.808863	-0.306033	Vasodilator-stimulated phosphoprotein OS=Homo sapiens GN=VASP PE=1 SV=3
P05155	SERPING1	0.154597	0.808899	-0.305969	Plasma protease C1 inhibitor OS=Homo sapiens GN=SERPING1 PE=1 SV=2
Q8IVB5	LIX1L	0.0300112	0.809181	-0.305466	LIX1-like protein OS=Homo sapiens GN=LIX1L PE=2 SV=1
Q5JXI8	FHL1	0.0254409	0.809378	-0.305114	Four and a half LIM domains protein 1 (Fragment) OS=Homo sapiens GN=FHL1 PE=1 SV=1
O15379-2	HDAC3	0.0420786	0.809482	-0.304929	Isoform 2 of Histone deacetylase 3 OS=Homo sapiens GN=HDAC3
Q9H2P0	ADNP	0.0463254	0.809532	-0.304841	Activity-dependent neuroprotector homeobox protein OS=Homo sapiens GN=ADNP PE=1 SV=1
P30825	SLC7A1	0.0129201	0.809596	-0.304726	High affinity cationic amino acid transporter 1 OS=Homo sapiens GN=SLC7A1 PE=1 SV=1
P30622-2	CLIP1	0.00277384	0.80968	-0.304577	Isoform 3 of CAP-Gly domain-containing linker protein 1 OS=Homo sapiens GN=CLIP1
Q9UP83-2	COG5	0.0991542	0.809782	-0.304394	Isoform 2 of Conserved oligomeric Golgi complex subunit 5 OS=Homo sapiens GN=COG5
D6RJC2	CDC25C	0.139453	0.810058	-0.303904	M-phase inducer phosphatase 3 (Fragment) OS=Homo sapiens GN=CDC25C PE=1 SV=1
P50897	PPT1	0.174044	0.810159	-0.303723	Palmitoyl-protein thioesterase 1 OS=Homo sapiens GN=PPT1 PE=1 SV=1
Q8NEC7	GSTCD	0.0469747	0.810344	-0.303394	Glutathione S-transferase C-terminal domain-containing protein OS=Homo sapiens GN=GSTCD PE=1 SV=2
F6V2D4	LGALS8	0.0694483	0.810394	-0.303305	Galectin OS=Homo sapiens GN=LGALS8 PE=1 SV=1
H3BPP3	MPI	0.154786	0.810437	-0.303228	Mannose-6-phosphate isomerase OS=Homo sapiens GN=MPI PE=1 SV=1
A0A087X1K9	LYPLA1	0.0168699	0.81045	-0.303205	Acyl-protein thioesterase 1 OS=Homo sapiens GN=LYPLA1 PE=1 SV=1
P36959	GMPR	0.0487155	0.810558	-0.303013	GMP reductase 1 OS=Homo sapiens GN=GMPR PE=1 SV=1
H7BZ55	CROCC2	0.0919934	0.810801	-0.30258	Putative ciliary rootlet coiled-coil protein 2 OS=Homo sapiens GN=CROCC2 PE=5 SV=3
Q9GZU8	FAM192A	0.0821507	0.810823	-0.302542	Protein FAM192A OS=Homo sapiens GN=FAM192A PE=1 SV=1
A0A0C4DG89	DDX46	0.0196671	0.810869	-0.302459	Probable ATP-dependent RNA helicase DDX46 OS=Homo sapiens GN=DDX46 PE=1 SV=1
Q9ULC5-3	ACSL5	0.000637032	0.810899	-0.302405	Isoform 2 of Long-chain-fatty-acid--CoA ligase 5 OS=Homo sapiens GN=ACSL5
Q9H1A4	ANAPC1	0.00307893	0.811059	-0.30212	Anaphase-promoting complex subunit 1 OS=Homo sapiens GN=ANAPC1 PE=1 SV=1
Q9UDT6-2	CLIP2	0.00396506	0.811117	-0.302017	Isoform 2 of CAP-Gly domain-containing linker protein 2 OS=Homo sapiens GN=CLIP2
P42684-4	ABL2	0.00692519	0.811123	-0.302008	Isoform 4 of Abelson tyrosine-protein kinase 2 OS=Homo sapiens GN=ABL2
O60921	HUS1	0.122506	0.811172	-0.301921	Checkpoint protein HUS1 OS=Homo sapiens GN=HUS1 PE=1 SV=1
P31689	DNAJA1	0.00967631	0.811173	-0.301919	DnaJ homolog subfamily A member 1 OS=Homo sapiens GN=DNAJA1 PE=1 SV=2
Q9NQ55-3	PPAN	0.377639	0.811232	-0.301814	Isoform 3 of Suppressor of SWI4 1 homolog OS=Homo sapiens GN=PPAN
A0A0A6YYI3	PPAN-P2RY11	0.377639	0.811232	-0.301814	Protein PPAN-P2RY11 OS=Homo sapiens GN=PPAN-P2RY11 PE=4 SV=1
G8JLA2	MYL6	0.254919	0.811382	-0.301547	Myosin light polypeptide 6 OS=Homo sapiens GN=MYL6 PE=1 SV=1
P98082-3	DAB2	0.00177986	0.811465	-0.301399	Isoform 3 of Disabled homolog 2 OS=Homo sapiens GN=DAB2
Q9BTM9	URM1	0.0599396	0.811577	-0.3012	Ubiquitin-related modifier 1 OS=Homo sapiens GN=URM1 PE=1 SV=1
Q8WUX9	CHMP7	0.0010568	0.811677	-0.301022	Charged multivesicular body protein 7 OS=Homo sapiens GN=CHMP7 PE=1 SV=1
Q9P2L0-2	WDR35	0.265619	0.811801	-0.300801	Isoform 2 of WD repeat-containing protein 35 OS=Homo sapiens GN=WDR35
P49840	GSK3A	0.0117146	0.811849	-0.300717	Glycogen synthase kinase-3 alpha OS=Homo sapiens GN=GSK3A PE=1 SV=2
J3KRC4	NT5C	0.0350403	0.811884	-0.300654	5'(3')-deoxyribonucleotidase, cytosolic type OS=Homo sapiens GN=NT5C PE=1 SV=1
Q9H4L4	SENP3	0.0553195	0.811929	-0.300575	Sentrin-specific protease 3 OS=Homo sapiens GN=SENP3 PE=1 SV=2
Q9UJX5	ANAPC4	0.0368111	0.812092	-0.300284	Anaphase-promoting complex subunit 4 OS=Homo sapiens GN=ANAPC4 PE=1 SV=2
Q96B54	ZNF428	0.0108395	0.812108	-0.300257	Zinc finger protein 428 OS=Homo sapiens GN=ZNF428 PE=1 SV=2
Q8NHU6	TDRD7	0.0107638	0.81211	-0.300252	Tudor domain-containing protein 7 OS=Homo sapiens GN=TDRD7 PE=1 SV=2
C9IYN7	ELP6	0.000351126	0.812175	-0.300138	Elongator complex protein 6 OS=Homo sapiens GN=ELP6 PE=1 SV=1
O60716-17	CTNND1	0.00264063	0.812186	-0.300117	Isoform 3ABC of Catenin delta-1 OS=Homo sapiens GN=CTNND1
A0A087WXW9	COL5A1	0.0440906	0.81221	-0.300076	Collagen alpha-1(V) chain OS=Homo sapiens GN=COL5A1 PE=1 SV=1
Q9BZK3	NACAP1	0.240661	0.812228	-0.300043	Putative nascent polypeptide-associated complex subunit alpha-like protein OS=Homo sapiens GN=NACAP1 PE=5 SV=1
O95716	RAB3D	0.000429655	0.812311	-0.299896	Ras-related protein Rab-3D OS=Homo sapiens GN=RAB3D PE=1 SV=1
P32456	GBP2	0.00738095	0.81234	-0.299845	Guanylate-binding protein 2 OS=Homo sapiens GN=GBP2 PE=1 SV=3
O60462-3	NRP2	0.123705	0.812619	-0.299349	Isoform A17 of Neuropilin-2 OS=Homo sapiens GN=NRP2
Q5VYK3	ECM29	0.0033571	0.812703	-0.299201	Proteasome-associated protein ECM29 homolog OS=Homo sapiens GN=ECM29 PE=1 SV=2
J3KN16	KIAA0368	0.0033571	0.812703	-0.299201	Proteasome-associated protein ECM29 homolog OS=Homo sapiens GN=KIAA0368 PE=1 SV=1
Q8IXQ3	C9orf40	0.0160436	0.812923	-0.298809	Uncharacterized protein C9orf40 OS=Homo sapiens GN=C9orf40 PE=1 SV=1
E9PEI0	CDCA2	0.0879299	0.813008	-0.298659	Cell division cycle-associated protein 2 OS=Homo sapiens GN=CDCA2 PE=1 SV=1
P42338	PIK3CB	0.0202481	0.813217	-0.298288	Phosphatidylinositol 4,5-bisphosphate 3-kinase catalytic subunit beta isoform OS=Homo sapiens GN=PIK3CB PE=1 SV=1
Q2M389	KIAA1033	0.0078814	0.813365	-0.298025	WASH complex subunit 7 OS=Homo sapiens GN=KIAA1033 PE=1 SV=2
P49757-3	NUMB	0.000608053	0.813526	-0.297739	Isoform 3 of Protein numb homolog OS=Homo sapiens GN=NUMB
O43379-4	WDR62	0.0889972	0.813668	-0.297488	Isoform 4 of WD repeat-containing protein 62 OS=Homo sapiens GN=WDR62
Q96HW7	INTS4	0.115543	0.813706	-0.29742	Integrator complex subunit 4 OS=Homo sapiens GN=INTS4 PE=1 SV=2
Q7Z3E2	CCDC186	0.0324491	0.813785	-0.29728	Coiled-coil domain-containing protein 186 OS=Homo sapiens GN=CCDC186 PE=1 SV=2
Q29RF7	PDS5A	0.00186784	0.813822	-0.297214	Sister chromatid cohesion protein PDS5 homolog A OS=Homo sapiens GN=PDS5A PE=1 SV=1
A6NMQ1	POLA1	0.0354851	0.814031	-0.296845	DNA polymerase OS=Homo sapiens GN=POLA1 PE=1 SV=1
O75113	N4BP1	0.197329	0.814168	-0.296602	NEDD4-binding protein 1 OS=Homo sapiens GN=N4BP1 PE=1 SV=4
C9JUW4	DCUN1D1	0.106678	0.814524	-0.295971	DCN1-like protein (Fragment) OS=Homo sapiens GN=DCUN1D1 PE=1 SV=1
Q9H2P9-6	DPH5	0.049016	0.814538	-0.295946	Isoform 6 of Diphthine methyl ester synthase OS=Homo sapiens GN=DPH5
H7BYJ3	CIT	0.0464391	0.814541	-0.295941	Citron Rho-interacting kinase (Fragment) OS=Homo sapiens GN=CIT PE=1 SV=1
Q6P3X3	TTC27	0.00349574	0.814543	-0.295937	Tetratricopeptide repeat protein 27 OS=Homo sapiens GN=TTC27 PE=1 SV=1
C9J384	CMSS1	0.00477006	0.814708	-0.295646	Protein CMSS1 (Fragment) OS=Homo sapiens GN=CMSS1 PE=1 SV=1
P23497	SP100	0.000390675	0.814759	-0.295555	Nuclear autoantigen Sp-100 OS=Homo sapiens GN=SP100 PE=1 SV=3
A0A0A0MSG2	FHL2	0.289835	0.814774	-0.295528	Four and a half LIM domains protein 2 OS=Homo sapiens GN=FHL2 PE=1 SV=1
Q96FZ7	CHMP6	0.11093	0.814789	-0.295502	Charged multivesicular body protein 6 OS=Homo sapiens GN=CHMP6 PE=1 SV=3
Q9UJX2	CDC23	0.024394	0.814789	-0.295501	Cell division cycle protein 23 homolog OS=Homo sapiens GN=CDC23 PE=1 SV=3
Q14103-3	HNRNPD	0.0634195	0.81479	-0.295501	Isoform 3 of Heterogeneous nuclear ribonucleoprotein D0 OS=Homo sapiens GN=HNRNPD
Q9BTE7	DCUN1D5	0.15996	0.814846	-0.295401	DCN1-like protein 5 OS=Homo sapiens GN=DCUN1D5 PE=1 SV=1
Q86Y07-5	VRK2	0.0168915	0.814874	-0.295351	Isoform 5 of Serine/threonine-protein kinase VRK2 OS=Homo sapiens GN=VRK2
O15357-2	INPPL1	0.000736283	0.814879	-0.295342	Isoform 2 of Phosphatidylinositol 3,4,5-trisphosphate 5-phosphatase 2 OS=Homo sapiens GN=INPPL1
Q5VYS8-6	ZCCHC6	0.0251181	0.81489	-0.295322	Isoform 6 of Terminal uridylyltransferase 7 OS=Homo sapiens GN=ZCCHC6
Q12882-2	DPYD	0.0127404	0.814925	-0.29526	Isoform 2 of Dihydropyrimidine dehydrogenase [NADP(+)] OS=Homo sapiens GN=DPYD
Q9Y3B9	RRP15	0.0490427	0.814943	-0.295229	RRP15-like protein OS=Homo sapiens GN=RRP15 PE=1 SV=2
Q92974-3	ARHGEF2	0.00522103	0.81496	-0.295199	Isoform 3 of Rho guanine nucleotide exchange factor 2 OS=Homo sapiens GN=ARHGEF2
P16333	NCK1	0.00265089	0.815008	-0.295114	Cytoplasmic protein NCK1 OS=Homo sapiens GN=NCK1 PE=1 SV=1
P40855	PEX19	0.0280688	0.815142	-0.294876	Peroxisomal biogenesis factor 19 OS=Homo sapiens GN=PEX19 PE=1 SV=1
A0A0A6YYH1	C15orf38-AP3S2	0.0588654	0.815411	-0.2944	Protein C15orf38-AP3S2 OS=Homo sapiens GN=C15orf38-AP3S2 PE=4 SV=1
Q7Z6K5-2	ARPIN	0.0588654	0.815411	-0.2944	Isoform C15orf38-AP3S2 of Arpin OS=Homo sapiens GN=ARPIN
Q9BSL1	UBAC1	0.111539	0.815705	-0.29388	Ubiquitin-associated domain-containing protein 1 OS=Homo sapiens GN=UBAC1 PE=1 SV=1
O43166	SIPA1L1	0.0550153	0.815706	-0.29388	Signal-induced proliferation-associated 1-like protein 1 OS=Homo sapiens GN=SIPA1L1 PE=1 SV=4
P09429	HMGB1	0.232256	0.815707	-0.293877	High mobility group protein B1 OS=Homo sapiens GN=HMGB1 PE=1 SV=3
Q9UHV9	PFDN2	0.0161337	0.815761	-0.293782	Prefoldin subunit 2 OS=Homo sapiens GN=PFDN2 PE=1 SV=1
Q6P1K8	GTF2H2C	0.43894	0.815965	-0.29342	General transcription factor IIH subunit 2-like protein OS=Homo sapiens GN=GTF2H2C PE=1 SV=1
Q13888	GTF2H2	0.43894	0.815965	-0.29342	General transcription factor IIH subunit 2 OS=Homo sapiens GN=GTF2H2 PE=1 SV=1
O75970-5	MPDZ	0.0591717	0.815974	-0.293405	Isoform 4 of Multiple PDZ domain protein OS=Homo sapiens GN=MPDZ
Q86UA1-2	PRPF39	0.146974	0.816013	-0.293335	Isoform 2 of Pre-mRNA-processing factor 39 OS=Homo sapiens GN=PRPF39
A0A0C4DH01	POLR3E	0.130418	0.816098	-0.293185	DNA-directed RNA polymerase III subunit RPC5 OS=Homo sapiens GN=POLR3E PE=1 SV=1
Q99622	C12orf57	0.251084	0.816249	-0.292919	Protein C10 OS=Homo sapiens GN=C12orf57 PE=1 SV=1
P14735	IDE	0.00169797	0.816284	-0.292856	Insulin-degrading enzyme OS=Homo sapiens GN=IDE PE=1 SV=4
Q9P016	THYN1	0.012865	0.816327	-0.29278	Thymocyte nuclear protein 1 OS=Homo sapiens GN=THYN1 PE=1 SV=1
P09913	IFIT2	0.00697102	0.816328	-0.292779	Interferon-induced protein with tetratricopeptide repeats 2 OS=Homo sapiens GN=IFIT2 PE=1 SV=1
Q9Y3C8	UFC1	0.0255299	0.816342	-0.292754	Ubiquitin-fold modifier-conjugating enzyme 1 OS=Homo sapiens GN=UFC1 PE=1 SV=3
O75962-4	TRIO	0.0725013	0.816382	-0.292684	Isoform 4 of Triple functional domain protein OS=Homo sapiens GN=TRIO
Q9ULG6	CCPG1	0.162399	0.816406	-0.292642	Cell cycle progression protein 1 OS=Homo sapiens GN=CCPG1 PE=1 SV=3
H7BZ14	PPIL3	0.011391	0.816411	-0.292633	Peptidyl-prolyl cis-trans isomerase (Fragment) OS=Homo sapiens GN=PPIL3 PE=1 SV=1
Q9NYY8	FASTKD2	0.00865698	0.816492	-0.292489	FAST kinase domain-containing protein 2, mitochondrial OS=Homo sapiens GN=FASTKD2 PE=1 SV=1
Q96HE9	PRR11	0.064797	0.816601	-0.292296	Proline-rich protein 11 OS=Homo sapiens GN=PRR11 PE=1 SV=1
O14775-3	GNB5	0.0372951	0.816614	-0.292273	Isoform 3 of Guanine nucleotide-binding protein subunit beta-5 OS=Homo sapiens GN=GNB5
Q9HAU4	SMURF2	0.00514141	0.816641	-0.292226	E3 ubiquitin-protein ligase SMURF2 OS=Homo sapiens GN=SMURF2 PE=1 SV=1
Q9H9J2	MRPL44	0.172373	0.816841	-0.291874	39S ribosomal protein L44, mitochondrial OS=Homo sapiens GN=MRPL44 PE=1 SV=1
Q9H410-4	DSN1	0.146237	0.816943	-0.291692	Isoform 4 of Kinetochore-associated protein DSN1 homolog OS=Homo sapiens GN=DSN1
Q5QP56	BCL2L1	0.0160612	0.817043	-0.291516	Bcl-2-like protein 1 (Fragment) OS=Homo sapiens GN=BCL2L1 PE=1 SV=1
Q9HC07	TMEM165	0.0722025	0.817145	-0.291335	Transmembrane protein 165 OS=Homo sapiens GN=TMEM165 PE=1 SV=1
Q9ULR0-2	ISY1	0.0726343	0.81725	-0.29115	Isoform 1 of Pre-mRNA-splicing factor ISY1 homolog OS=Homo sapiens GN=ISY1
A0A087X1Z3	PSME2	0.0100863	0.817314	-0.291038	Proteasome activator complex subunit 2 OS=Homo sapiens GN=PSME2 PE=1 SV=1
C9J718	KRIT1	0.148547	0.817354	-0.290966	Krev interaction trapped protein 1 (Fragment) OS=Homo sapiens GN=KRIT1 PE=1 SV=1
Q9H8M7	FAM188A	0.040818	0.817674	-0.290402	Protein FAM188A OS=Homo sapiens GN=FAM188A PE=1 SV=1
Q9Y530	OARD1	0.0953875	0.817791	-0.290196	O-acetyl-ADP-ribose deacetylase 1 OS=Homo sapiens GN=OARD1 PE=1 SV=2
P60510	PPP4C	0.0597357	0.817858	-0.290077	Serine/threonine-protein phosphatase 4 catalytic subunit OS=Homo sapiens GN=PPP4C PE=1 SV=1
Q9Y570-4	PPME1	0.0132341	0.818033	-0.289768	Isoform 4 of Protein phosphatase methylesterase 1 OS=Homo sapiens GN=PPME1
C9JP85	NRF1	0.0193266	0.818056	-0.289728	Nuclear respiratory factor 1 (Fragment) OS=Homo sapiens GN=NRF1 PE=1 SV=7
O43164	PJA2	0.248	0.81821	-0.289456	E3 ubiquitin-protein ligase Praja-2 OS=Homo sapiens GN=PJA2 PE=1 SV=4
Q92604	LPGAT1	0.113451	0.818322	-0.289259	Acyl-CoA:lysophosphatidylglycerol acyltransferase 1 OS=Homo sapiens GN=LPGAT1 PE=1 SV=1
Q9H081	MIS12	0.00969468	0.818366	-0.289181	Protein MIS12 homolog OS=Homo sapiens GN=MIS12 PE=1 SV=1
O15042	U2SURP	0.0623827	0.818419	-0.289089	U2 snRNP-associated SURP motif-containing protein OS=Homo sapiens GN=U2SURP PE=1 SV=2
Q8IUR0	TRAPPC5	0.000626473	0.818468	-0.289001	Trafficking protein particle complex subunit 5 OS=Homo sapiens GN=TRAPPC5 PE=1 SV=1
Q92614	MYO18A	0.30992	0.818506	-0.288935	Unconventional myosin-XVIIIa OS=Homo sapiens GN=MYO18A PE=1 SV=3
A8MTY9	DSCR3	0.0289362	0.818588	-0.288791	Down syndrome critical region protein 3 OS=Homo sapiens GN=DSCR3 PE=1 SV=1
P12110-3	COL6A2	0.0505384	0.81868	-0.288628	Isoform 2C2A' of Collagen alpha-2(VI) chain OS=Homo sapiens GN=COL6A2
Q8TB61-2	SLC35B2	0.00236752	0.818783	-0.288447	Isoform 2 of Adenosine 3'-phospho 5'-phosphosulfate transporter 1 OS=Homo sapiens GN=SLC35B2
Q92664	GTF3A	0.425236	0.818884	-0.288268	Transcription factor IIIA OS=Homo sapiens GN=GTF3A PE=1 SV=3
Q9BQP7	MGME1	0.0601919	0.819004	-0.288057	Mitochondrial genome maintenance exonuclease 1 OS=Homo sapiens GN=MGME1 PE=1 SV=1
Q9H900-2	ZWILCH	0.0641947	0.819145	-0.28781	Isoform 2 of Protein zwilch homolog OS=Homo sapiens GN=ZWILCH
J3QSX6	ABLIM1	0.157675	0.819551	-0.287094	Actin-binding LIM protein 1 OS=Homo sapiens GN=ABLIM1 PE=1 SV=2
O00165-3	HAX1	0.00102986	0.819563	-0.287074	Isoform 3 of HCLS1-associated protein X-1 OS=Homo sapiens GN=HAX1
O14893	GEMIN2	0.0432605	0.819585	-0.287034	Gem-associated protein 2 OS=Homo sapiens GN=GEMIN2 PE=1 SV=1
Q7Z2Y8	GVINP1	0.798165	0.81962	-0.286973	Interferon-induced very large GTPase 1 OS=Homo sapiens GN=GVINP1 PE=2 SV=2
Q13535	ATR	0.0112812	0.819648	-0.286923	Serine/threonine-protein kinase ATR OS=Homo sapiens GN=ATR PE=1 SV=3
Q6P2H3	CEP85	0.189229	0.819662	-0.286899	Centrosomal protein of 85 kDa OS=Homo sapiens GN=CEP85 PE=1 SV=1
Q00537-2	CDK17	0.0238513	0.819717	-0.286802	Isoform 2 of Cyclin-dependent kinase 17 OS=Homo sapiens GN=CDK17
Q9BY43	CHMP4A	0.00397392	0.819779	-0.286693	Charged multivesicular body protein 4a OS=Homo sapiens GN=CHMP4A PE=1 SV=3
O14656	TOR1A	0.00608717	0.819786	-0.286681	Torsin-1A OS=Homo sapiens GN=TOR1A PE=1 SV=1
Q12972	PPP1R8	0.0253263	0.81988	-0.286516	Nuclear inhibitor of protein phosphatase 1 OS=Homo sapiens GN=PPP1R8 PE=1 SV=2
Q96II5	ARAF	0.00497481	0.819894	-0.286491	ARAF protein OS=Homo sapiens GN=ARAF PE=1 SV=1
P42167	TMPO	0.0177028	0.820267	-0.285835	Lamina-associated polypeptide 2, isoforms beta/gamma OS=Homo sapiens GN=TMPO PE=1 SV=2
P10070	GLI2	0.00338382	0.820447	-0.285519	Zinc finger protein GLI2 OS=Homo sapiens GN=GLI2 PE=1 SV=4
Q92917	GPKOW	0.0707389	0.820558	-0.285323	G patch domain and KOW motifs-containing protein OS=Homo sapiens GN=GPKOW PE=1 SV=2
Q9H814	PHAX	0.058547	0.82056	-0.285319	Phosphorylated adapter RNA export protein OS=Homo sapiens GN=PHAX PE=1 SV=1
H0YKT5	TLE3	0.013561	0.82068	-0.285108	Transducin-like enhancer protein 3 OS=Homo sapiens GN=TLE3 PE=1 SV=1
Q9H089	LSG1	0.000104917	0.820698	-0.285077	Large subunit GTPase 1 homolog OS=Homo sapiens GN=LSG1 PE=1 SV=2
Q7Z3U7-6	MON2	0.0244223	0.820706	-0.285063	Isoform 6 of Protein MON2 homolog OS=Homo sapiens GN=MON2
Q13123	IK	0.0552425	0.820741	-0.285002	Protein Red OS=Homo sapiens GN=IK PE=1 SV=3
Q70E73	RAPH1	0.0182556	0.820763	-0.284963	Ras-associated and pleckstrin homology domains-containing protein 1 OS=Homo sapiens GN=RAPH1 PE=1 SV=3
E9PPQ1	TPD52L1	0.100344	0.820903	-0.284717	Tumor protein D53 OS=Homo sapiens GN=TPD52L1 PE=1 SV=1
Q53EU6	GPAT3	0.0228636	0.821197	-0.284199	Glycerol-3-phosphate acyltransferase 3 OS=Homo sapiens GN=GPAT3 PE=1 SV=2
Q13671-2	RIN1	0.0158467	0.821271	-0.28407	Isoform RIN1-delta of Ras and Rab interactor 1 OS=Homo sapiens GN=RIN1
Q16610	ECM1	0.0101188	0.821358	-0.283917	Extracellular matrix protein 1 OS=Homo sapiens GN=ECM1 PE=1 SV=2
H7C4Q5	LYRM4	0.0417629	0.821755	-0.28322	LYR motif-containing protein 4 (Fragment) OS=Homo sapiens GN=LYRM4 PE=1 SV=2
Q9BRG1	VPS25	0.039226	0.821964	-0.282852	Vacuolar protein-sorting-associated protein 25 OS=Homo sapiens GN=VPS25 PE=1 SV=1
Q9BZF9	UACA	0.000136119	0.822111	-0.282595	Uveal autoantigen with coiled-coil domains and ankyrin repeats OS=Homo sapiens GN=UACA PE=1 SV=2
P30520	ADSS	0.00402718	0.822129	-0.282563	Adenylosuccinate synthetase isozyme 2 OS=Homo sapiens GN=ADSS PE=1 SV=3
Q6DN90	IQSEC1	0.0308293	0.822229	-0.282387	IQ motif and SEC7 domain-containing protein 1 OS=Homo sapiens GN=IQSEC1 PE=1 SV=1
Q99567	NUP88	0.0278429	0.822251	-0.282348	Nuclear pore complex protein Nup88 OS=Homo sapiens GN=NUP88 PE=1 SV=2
Q86YS7-5	C2CD5	0.0622319	0.822504	-0.281905	Isoform 5 of C2 domain-containing protein 5 OS=Homo sapiens GN=C2CD5
P29353-6	SHC1	0.00956775	0.822512	-0.281891	Isoform 6 of SHC-transforming protein 1 OS=Homo sapiens GN=SHC1
Q9HCG8	CWC22	0.0238292	0.822597	-0.281742	Pre-mRNA-splicing factor CWC22 homolog OS=Homo sapiens GN=CWC22 PE=1 SV=3
Q8WUA2	PPIL4	0.0185493	0.822817	-0.281357	Peptidyl-prolyl cis-trans isomerase-like 4 OS=Homo sapiens GN=PPIL4 PE=1 SV=1
E7EQR8	YIPF3	0.0880778	0.822867	-0.28127	Protein YIPF3 OS=Homo sapiens GN=YIPF3 PE=1 SV=1
H3BND4	PDXDC1	0.0275709	0.822897	-0.281216	Pyridoxal-dependent decarboxylase domain-containing protein 1 OS=Homo sapiens GN=PDXDC1 PE=1 SV=1
Q96IV0	NGLY1	0.0355377	0.822953	-0.281119	Peptide-N(4)-(N-acetyl-beta-glucosaminyl)asparagine amidase OS=Homo sapiens GN=NGLY1 PE=1 SV=1
P04259	KRT6B	0.537104	0.823014	-0.281012	Keratin, type II cytoskeletal 6B OS=Homo sapiens GN=KRT6B PE=1 SV=5
Q16537-2	PPP2R5E	0.0919391	0.823044	-0.280959	Isoform 2 of Serine/threonine-protein phosphatase 2A 56 kDa regulatory subunit epsilon isoform OS=Homo sapiens GN=PPP2R5E
Q8WV93	LACE1	0.326673	0.823048	-0.280951	Lactation elevated protein 1 OS=Homo sapiens GN=LACE1 PE=1 SV=2
E5RK69	ANXA6	0.175317	0.823246	-0.280604	Annexin OS=Homo sapiens GN=ANXA6 PE=1 SV=1
Q17RN3	FAM98C	0.0325703	0.823486	-0.280184	Protein FAM98C OS=Homo sapiens GN=FAM98C PE=2 SV=1
D6RCP9	DCK	0.128632	0.82366	-0.27988	Deoxycytidine kinase OS=Homo sapiens GN=DCK PE=1 SV=1
P39748	FEN1	0.173302	0.823681	-0.279843	Flap endonuclease 1 OS=Homo sapiens GN=FEN1 PE=1 SV=1
O60493-2	SNX3	0.0369703	0.82373	-0.279757	Isoform 2 of Sorting nexin-3 OS=Homo sapiens GN=SNX3
P13995	MTHFD2	0.279558	0.823837	-0.279568	Bifunctional methylenetetrahydrofolate dehydrogenase/cyclohydrolase, mitochondrial OS=Homo sapiens GN=MTHFD2 PE=1 SV=2
Q8IUI8	CRLF3	0.00194892	0.823854	-0.27954	Cytokine receptor-like factor 3 OS=Homo sapiens GN=CRLF3 PE=1 SV=2
E7ETY2	TCOF1	0.00419223	0.823865	-0.279519	Treacle protein OS=Homo sapiens GN=TCOF1 PE=1 SV=1
Q9NTJ3	SMC4	0.000482058	0.82388	-0.279493	Structural maintenance of chromosomes protein 4 OS=Homo sapiens GN=SMC4 PE=1 SV=2
P02538	KRT6A	0.486851	0.824083	-0.279139	Keratin, type II cytoskeletal 6A OS=Homo sapiens GN=KRT6A PE=1 SV=3
Q9NVN8	GNL3L	0.0355697	0.824098	-0.279112	Guanine nucleotide-binding protein-like 3-like protein OS=Homo sapiens GN=GNL3L PE=1 SV=1
Q13084	MRPL28	0.0278499	0.824109	-0.279093	39S ribosomal protein L28, mitochondrial OS=Homo sapiens GN=MRPL28 PE=1 SV=4
Q8N8N7	PTGR2	0.336713	0.82413	-0.279057	Prostaglandin reductase 2 OS=Homo sapiens GN=PTGR2 PE=1 SV=1
Q96C86	DCPS	0.0214788	0.82422	-0.278899	m7GpppX diphosphatase OS=Homo sapiens GN=DCPS PE=1 SV=2
A6NP24	CRYZ	0.0829959	0.824317	-0.278728	Quinone oxidoreductase (Fragment) OS=Homo sapiens GN=CRYZ PE=1 SV=1
P61081	UBE2M	0.123347	0.824369	-0.278637	NEDD8-conjugating enzyme Ubc12 OS=Homo sapiens GN=UBE2M PE=1 SV=1
Q9P013	CWC15	0.0667946	0.824378	-0.278622	Spliceosome-associated protein CWC15 homolog OS=Homo sapiens GN=CWC15 PE=1 SV=2
Q13371	PDCL	0.149227	0.82449	-0.278427	Phosducin-like protein OS=Homo sapiens GN=PDCL PE=1 SV=3
P51532-5	SMARCA4	0.0107392	0.824584	-0.278262	Isoform 5 of Transcription activator BRG1 OS=Homo sapiens GN=SMARCA4
A0A024R6I7	SERPINA1	0.302254	0.824753	-0.277966	Alpha-1-antitrypsin OS=Homo sapiens GN=SERPINA1 PE=1 SV=1
O43684	BUB3	0.00397806	0.824844	-0.277806	Mitotic checkpoint protein BUB3 OS=Homo sapiens GN=BUB3 PE=1 SV=1
O15084-1	ANKRD28	0.0729377	0.824893	-0.277722	Isoform 3 of Serine/threonine-protein phosphatase 6 regulatory ankyrin repeat subunit A OS=Homo sapiens GN=ANKRD28
Q9UIW2	PLXNA1	0.00100663	0.825055	-0.277438	Plexin-A1 OS=Homo sapiens GN=PLXNA1 PE=1 SV=3
A0A5E8	GAS2L1	0.138057	0.825084	-0.277388	GAS2-like protein 1 OS=Homo sapiens GN=GAS2L1 PE=1 SV=1
Q8N3D4	EHBP1L1	0.0124642	0.825117	-0.27733	EH domain-binding protein 1-like protein 1 OS=Homo sapiens GN=EHBP1L1 PE=1 SV=2
Q9ULA0	DNPEP	0.0626412	0.825122	-0.277321	Aspartyl aminopeptidase OS=Homo sapiens GN=DNPEP PE=1 SV=1
Q9NPQ8-4	RIC8A	0.000389968	0.825392	-0.276848	Isoform 4 of Synembryn-A OS=Homo sapiens GN=RIC8A
O60343-2	TBC1D4	0.00113043	0.825656	-0.276386	Isoform 2 of TBC1 domain family member 4 OS=Homo sapiens GN=TBC1D4
Q14999-2	CUL7	0.0117348	0.825718	-0.276278	Isoform 2 of Cullin-7 OS=Homo sapiens GN=CUL7
Q8N543	OGFOD1	0.0151725	0.825724	-0.276268	Prolyl 3-hydroxylase OGFOD1 OS=Homo sapiens GN=OGFOD1 PE=1 SV=1
Q00535	CDK5	0.0288267	0.825758	-0.27621	Cyclin-dependent-like kinase 5 OS=Homo sapiens GN=CDK5 PE=1 SV=3
Q9Y6V7	DDX49	0.0103262	0.825814	-0.276112	Probable ATP-dependent RNA helicase DDX49 OS=Homo sapiens GN=DDX49 PE=1 SV=1
P23677	ITPKA	0.0462511	0.825963	-0.27585	Inositol-trisphosphate 3-kinase A OS=Homo sapiens GN=ITPKA PE=1 SV=1
Q32P41	TRMT5	0.0770803	0.826034	-0.275727	tRNA (guanine(37)-N1)-methyltransferase OS=Homo sapiens GN=TRMT5 PE=1 SV=2
A0A087WTL2	ARMCX1	0.0611981	0.826126	-0.275566	Armadillo repeat-containing X-linked protein 1 OS=Homo sapiens GN=ARMCX1 PE=1 SV=1
O95372	LYPLA2	0.0161763	0.826188	-0.275458	Acyl-protein thioesterase 2 OS=Homo sapiens GN=LYPLA2 PE=1 SV=1
C9JF58	OSCP1	0.00260305	0.826262	-0.275329	Protein OSCP1 OS=Homo sapiens GN=OSCP1 PE=1 SV=2
Q13686	ALKBH1	0.0485955	0.826306	-0.275251	DNA oxidative demethylase ALKBH1 OS=Homo sapiens GN=ALKBH1 PE=1 SV=2
Q92769-3	HDAC2	0.0043318	0.826371	-0.275139	Isoform 2 of Histone deacetylase 2 OS=Homo sapiens GN=HDAC2
Q9BTX1-5	NDC1	0.0523044	0.8264	-0.275088	Isoform 5 of Nucleoporin NDC1 OS=Homo sapiens GN=NDC1
Q9NZ32	ACTR10	0.00430481	0.826566	-0.274798	Actin-related protein 10 OS=Homo sapiens GN=ACTR10 PE=1 SV=1
P51153	RAB13	0.00125678	0.826619	-0.274705	Ras-related protein Rab-13 OS=Homo sapiens GN=RAB13 PE=1 SV=1
Q92817	EVPL	0.0232659	0.826698	-0.274568	Envoplakin OS=Homo sapiens GN=EVPL PE=1 SV=3
Q9BSH4	TACO1	0.0974284	0.826701	-0.274562	Translational activator of cytochrome c oxidase 1 OS=Homo sapiens GN=TACO1 PE=1 SV=1
Q9C0F1-2	CEP44	0.0170094	0.826705	-0.274556	Isoform 2 of Centrosomal protein of 44 kDa OS=Homo sapiens GN=CEP44
Q6P9B6	TLDC1	0.187443	0.826746	-0.274485	TLD domain-containing protein 1 OS=Homo sapiens GN=TLDC1 PE=1 SV=2
H3BM30	MECR	0.0173035	0.826819	-0.274356	Trans-2-enoyl-CoA reductase, mitochondrial (Fragment) OS=Homo sapiens GN=MECR PE=1 SV=1
Q01581	HMGCS1	0.0575235	0.826875	-0.274258	Hydroxymethylglutaryl-CoA synthase, cytoplasmic OS=Homo sapiens GN=HMGCS1 PE=1 SV=2
Q5JTD0	TJAP1	0.00172205	0.826876	-0.274257	Tight junction-associated protein 1 OS=Homo sapiens GN=TJAP1 PE=1 SV=1
Q01433-4	AMPD2	0.00202896	0.826894	-0.274226	Isoform Ex1B-3 of AMP deaminase 2 OS=Homo sapiens GN=AMPD2
P55210-4	CASP7	0.0102442	0.827119	-0.273833	Isoform 4 of Caspase-7 OS=Homo sapiens GN=CASP7
O96019	ACTL6A	0.00599396	0.827395	-0.273351	Actin-like protein 6A OS=Homo sapiens GN=ACTL6A PE=1 SV=1
O95678	KRT75	0.33602	0.827506	-0.273158	Keratin, type II cytoskeletal 75 OS=Homo sapiens GN=KRT75 PE=1 SV=2
E9PGW7	MED22	0.0537483	0.827716	-0.272792	Mediator of RNA polymerase II transcription subunit 22 (Fragment) OS=Homo sapiens GN=MED22 PE=1 SV=1
Q9NRG9	AAAS	0.0091785	0.827805	-0.272637	Aladin OS=Homo sapiens GN=AAAS PE=1 SV=1
Q14247	CTTN	0.0720904	0.827835	-0.272584	Src substrate cortactin OS=Homo sapiens GN=CTTN PE=1 SV=2
P46013	MKI67	0.251171	0.827924	-0.272431	Antigen KI-67 OS=Homo sapiens GN=MKI67 PE=1 SV=2
Q5M7Z0	RNFT1	0.195444	0.827973	-0.272345	RING finger and transmembrane domain-containing protein 1 OS=Homo sapiens GN=RNFT1 PE=2 SV=2
Q71RC2	LARP4	0.00987911	0.828012	-0.272276	La-related protein 4 OS=Homo sapiens GN=LARP4 PE=1 SV=3
Q8WZA0-2	LZIC	0.0418441	0.828103	-0.272118	Isoform 2 of Protein LZIC OS=Homo sapiens GN=LZIC
P11908	PRPS2	0.0168986	0.828472	-0.271476	Ribose-phosphate pyrophosphokinase 2 OS=Homo sapiens GN=PRPS2 PE=1 SV=2
Q9UBB5	MBD2	0.0108684	0.828509	-0.271411	Methyl-CpG-binding domain protein 2 OS=Homo sapiens GN=MBD2 PE=1 SV=1
A0A0D9SG71	UBE2A	0.0291398	0.828594	-0.271263	Ubiquitin-conjugating enzyme E2 A OS=Homo sapiens GN=UBE2A PE=1 SV=1
G3XAG1	ZNF512	0.582108	0.828687	-0.271101	Zinc finger protein 512 OS=Homo sapiens GN=ZNF512 PE=1 SV=1
Q8WWK9-6	CKAP2	0.0113838	0.828698	-0.271081	Isoform 4 of Cytoskeleton-associated protein 2 OS=Homo sapiens GN=CKAP2
Q9H0A8	COMMD4	0.0130935	0.828817	-0.270875	COMM domain-containing protein 4 OS=Homo sapiens GN=COMMD4 PE=1 SV=1
P46736	BRCC3	0.483988	0.828837	-0.270839	Lys-63-specific deubiquitinase BRCC36 OS=Homo sapiens GN=BRCC3 PE=1 SV=2
H0YKW5	C15orf48	0.0258841	0.828839	-0.270836	Normal mucosa of esophagus-specific gene 1 protein (Fragment) OS=Homo sapiens GN=C15orf48 PE=1 SV=1
Q9C002	NMES1	0.0258841	0.828839	-0.270836	Normal mucosa of esophagus-specific gene 1 protein OS=Homo sapiens GN=NMES1 PE=2 SV=1
Q96J02-2	ITCH	0.0980291	0.829149	-0.270297	Isoform 2 of E3 ubiquitin-protein ligase Itchy homolog OS=Homo sapiens GN=ITCH
Q14790-9	CASP8	0.0383712	0.829222	-0.27017	Isoform 9 of Caspase-8 OS=Homo sapiens GN=CASP8
F8VQE3	CALCOCO1	0.0540098	0.829315	-0.270008	Calcium-binding and coiled-coil domain-containing protein 1 (Fragment) OS=Homo sapiens GN=CALCOCO1 PE=1 SV=1
M0QYC5	SIN3B	0.13621	0.829425	-0.269817	Paired amphipathic helix protein Sin3b OS=Homo sapiens GN=SIN3B PE=1 SV=1
O14672	ADAM10	0.0230105	0.829426	-0.269815	Disintegrin and metalloproteinase domain-containing protein 10 OS=Homo sapiens GN=ADAM10 PE=1 SV=1
P17812	CTPS1	0.0427034	0.829483	-0.269715	CTP synthase 1 OS=Homo sapiens GN=CTPS1 PE=1 SV=2
Q12979	ABR	0.00036758	0.829603	-0.269507	Active breakpoint cluster region-related protein OS=Homo sapiens GN=ABR PE=2 SV=2
O60678	PRMT3	0.00862294	0.829668	-0.269393	Protein arginine N-methyltransferase 3 OS=Homo sapiens GN=PRMT3 PE=1 SV=3
F8VYN9	ARL1	0.0576841	0.829747	-0.269257	ADP-ribosylation factor-like protein 1 OS=Homo sapiens GN=ARL1 PE=1 SV=1
A6H8Y1-5	BDP1	0.0457151	0.829793	-0.269176	Isoform 5 of Transcription factor TFIIIB component B'' homolog OS=Homo sapiens GN=BDP1
Q7Z3C6-2	ATG9A	0.0351451	0.829815	-0.269138	Isoform 2 of Autophagy-related protein 9A OS=Homo sapiens GN=ATG9A
P19174-2	PLCG1	0.00615067	0.830068	-0.268699	Isoform 2 of 1-phosphatidylinositol 4,5-bisphosphate phosphodiesterase gamma-1 OS=Homo sapiens GN=PLCG1
P19971	TYMP	0.0259189	0.830069	-0.268696	Thymidine phosphorylase OS=Homo sapiens GN=TYMP PE=1 SV=2
Q6IQ49-2	SDE2	0.0596288	0.8302	-0.26847	Isoform 2 of Protein SDE2 homolog OS=Homo sapiens GN=SDE2
Q9BPX3	NCAPG	0.0545334	0.830227	-0.268422	Condensin complex subunit 3 OS=Homo sapiens GN=NCAPG PE=1 SV=1
Q9Y2V7-2	COG6	0.0154097	0.830233	-0.268411	Isoform 2 of Conserved oligomeric Golgi complex subunit 6 OS=Homo sapiens GN=COG6
A0A087WZB2	TYW1B	0.00969265	0.830667	-0.267659	S-adenosyl-L-methionine-dependent tRNA 4-demethylwyosine synthase OS=Homo sapiens GN=TYW1B PE=1 SV=1
Q9NV66-2	TYW1	0.00969265	0.830667	-0.267659	Isoform 2 of S-adenosyl-L-methionine-dependent tRNA 4-demethylwyosine synthase OS=Homo sapiens GN=TYW1
Q96C19	EFHD2	0.000835607	0.830682	-0.267631	EF-hand domain-containing protein D2 OS=Homo sapiens GN=EFHD2 PE=1 SV=1
Q8NFG4	FLCN	0.0944482	0.830685	-0.267627	Folliculin OS=Homo sapiens GN=FLCN PE=1 SV=1
Q53QV2	LBH	0.124666	0.830816	-0.267398	Protein LBH OS=Homo sapiens GN=LBH PE=1 SV=1
Q9Y3B8	REXO2	0.0442903	0.830911	-0.267235	Oligoribonuclease, mitochondrial OS=Homo sapiens GN=REXO2 PE=1 SV=3
P53004	BLVRA	0.00016762	0.830955	-0.267157	Biliverdin reductase A OS=Homo sapiens GN=BLVRA PE=1 SV=2
Q8WXF1	PSPC1	0.258896	0.830958	-0.267153	Paraspeckle component 1 OS=Homo sapiens GN=PSPC1 PE=1 SV=1
P41240	CSK	0.0249376	0.831034	-0.267021	Tyrosine-protein kinase CSK OS=Homo sapiens GN=CSK PE=1 SV=1
P60900	PSMA6	0.0728264	0.83112	-0.266872	Proteasome subunit alpha type-6 OS=Homo sapiens GN=PSMA6 PE=1 SV=1
P49914-2	MTHFS	0.312318	0.831176	-0.266775	Isoform 2 of 5-formyltetrahydrofolate cyclo-ligase OS=Homo sapiens GN=MTHFS
A0A0A6YYL1	ST20-MTHFS	0.312318	0.831176	-0.266775	5-formyltetrahydrofolate cyclo-ligase OS=Homo sapiens GN=ST20-MTHFS PE=3 SV=1
P49356	FNTB	0.0376481	0.83131	-0.266542	Protein farnesyltransferase subunit beta OS=Homo sapiens GN=FNTB PE=1 SV=1
Q9UQ13	SHOC2	0.113766	0.831342	-0.266486	Leucine-rich repeat protein SHOC-2 OS=Homo sapiens GN=SHOC2 PE=1 SV=2
Q92759	GTF2H4	0.230249	0.831493	-0.266224	General transcription factor IIH subunit 4 OS=Homo sapiens GN=GTF2H4 PE=2 SV=1
O15212	PFDN6	0.00738054	0.831524	-0.26617	Prefoldin subunit 6 OS=Homo sapiens GN=PFDN6 PE=1 SV=1
H3BQH3	KLHDC4	0.0238619	0.831534	-0.266152	Kelch domain-containing protein 4 (Fragment) OS=Homo sapiens GN=KLHDC4 PE=1 SV=7
Q9UF94	DKFZp434G0522	0.0238619	0.831534	-0.266152	Kelch domain containing 4, isoform CRA_a OS=Homo sapiens GN=DKFZp434G0522 PE=1 SV=1
Q7Z3D6-3	C14orf159	0.0118826	0.831538	-0.266146	Isoform 3 of UPF0317 protein C14orf159, mitochondrial OS=Homo sapiens GN=C14orf159
P20700	LMNB1	0.505692	0.831562	-0.266105	Lamin-B1 OS=Homo sapiens GN=LMNB1 PE=1 SV=2
Q9BZE4	GTPBP4	0.213026	0.831635	-0.265978	Nucleolar GTP-binding protein 1 OS=Homo sapiens GN=GTPBP4 PE=1 SV=3
Q9BY48	SLC30A5	0.0298703	0.831694	-0.265875	Putative disease resistance protein OS=Homo sapiens GN=SLC30A5 PE=1 SV=1
Q96EX1	SMIM12	0.0174414	0.831698	-0.265869	Small integral membrane protein 12 OS=Homo sapiens GN=SMIM12 PE=1 SV=3
A0A0A0MS66	LPIN1	0.702906	0.831755	-0.26577	Phosphatidate phosphatase LPIN1 OS=Homo sapiens GN=LPIN1 PE=1 SV=1
Q96L91-2	EP400	0.126487	0.831894	-0.265529	Isoform 2 of E1A-binding protein p400 OS=Homo sapiens GN=EP400
Q8N6N3-3	C1orf52	0.469532	0.831915	-0.265492	Isoform 3 of UPF0690 protein C1orf52 OS=Homo sapiens GN=C1orf52
Q8NI08	NCOA7	0.0839226	0.831975	-0.265388	Nuclear receptor coactivator 7 OS=Homo sapiens GN=NCOA7 PE=1 SV=2
Q16763	UBE2S	0.00688356	0.831997	-0.265349	Ubiquitin-conjugating enzyme E2 S OS=Homo sapiens GN=UBE2S PE=1 SV=2
P49790	NUP153	0.03741	0.832031	-0.26529	Nuclear pore complex protein Nup153 OS=Homo sapiens GN=NUP153 PE=1 SV=2
P35269	GTF2F1	0.000972563	0.832049	-0.26526	General transcription factor IIF subunit 1 OS=Homo sapiens GN=GTF2F1 PE=1 SV=2
Q9H7B2	RPF2	0.438661	0.832249	-0.264912	Ribosome production factor 2 homolog OS=Homo sapiens GN=RPF2 PE=1 SV=2
P82094-2	TMF1	0.0118109	0.832355	-0.264728	Isoform 2 of TATA element modulatory factor OS=Homo sapiens GN=TMF1
P61758	VBP1	0.0229706	0.832501	-0.264477	Prefoldin subunit 3 OS=Homo sapiens GN=VBP1 PE=1 SV=3
P60891	PRPS1	0.0174855	0.832601	-0.264302	Ribose-phosphate pyrophosphokinase 1 OS=Homo sapiens GN=PRPS1 PE=1 SV=2
Q9NS86	LANCL2	0.224773	0.832921	-0.263748	LanC-like protein 2 OS=Homo sapiens GN=LANCL2 PE=1 SV=1
Q13185	CBX3	0.106207	0.833118	-0.263407	Chromobox protein homolog 3 OS=Homo sapiens GN=CBX3 PE=1 SV=4
Q9H1B7	IRF2BPL	0.028625	0.833349	-0.263007	Interferon regulatory factor 2-binding protein-like OS=Homo sapiens GN=IRF2BPL PE=1 SV=1
Q9UMS0	NFU1	0.108161	0.833471	-0.262796	NFU1 iron-sulfur cluster scaffold homolog, mitochondrial OS=Homo sapiens GN=NFU1 PE=1 SV=2
O75191	XYLB	0.00385856	0.833556	-0.262648	Xylulose kinase OS=Homo sapiens GN=XYLB PE=1 SV=3
Q01995	TAGLN	0.0538423	0.8336	-0.262572	Transgelin OS=Homo sapiens GN=TAGLN PE=1 SV=4
Q9GZP8	IMUP	0.0275333	0.833823	-0.262187	Immortalization up-regulated protein OS=Homo sapiens GN=IMUP PE=1 SV=1
Q6ZXV5	TMTC3	0.00123426	0.833884	-0.262081	Transmembrane and TPR repeat-containing protein 3 OS=Homo sapiens GN=TMTC3 PE=1 SV=2
Q8IV38	ANKMY2	0.242226	0.834086	-0.261732	Ankyrin repeat and MYND domain-containing protein 2 OS=Homo sapiens GN=ANKMY2 PE=1 SV=1
G3V2U7	ACYP1	0.0865491	0.834135	-0.261648	Acylphosphatase OS=Homo sapiens GN=ACYP1 PE=1 SV=1
D6RFF8	GNPDA1	0.157951	0.834257	-0.261436	Glucosamine-6-phosphate isomerase (Fragment) OS=Homo sapiens GN=GNPDA1 PE=1 SV=1
Q9P1F3	ABRACL	0.0744497	0.834332	-0.261306	Costars family protein ABRACL OS=Homo sapiens GN=ABRACL PE=1 SV=1
Q03013	GSTM4	0.162825	0.834382	-0.26122	Glutathione S-transferase Mu 4 OS=Homo sapiens GN=GSTM4 PE=1 SV=3
Q9NYV6-3	RRN3	0.0693776	0.834478	-0.261054	Isoform 3 of RNA polymerase I-specific transcription initiation factor RRN3 OS=Homo sapiens GN=RRN3
A6NIE6	RRN3P2	0.0693776	0.834478	-0.261054	Putative RRN3-like protein RRN3P2 OS=Homo sapiens GN=RRN3P2 PE=5 SV=3
Q16831	UPP1	0.0254884	0.834496	-0.261023	Uridine phosphorylase 1 OS=Homo sapiens GN=UPP1 PE=1 SV=1
Q16401-2	PSMD5	0.000264365	0.834532	-0.260961	Isoform 2 of 26S proteasome non-ATPase regulatory subunit 5 OS=Homo sapiens GN=PSMD5
Q5VSL9	STRIP1	0.0078409	0.834625	-0.260799	Striatin-interacting protein 1 OS=Homo sapiens GN=STRIP1 PE=1 SV=1
Q9BRS2	RIOK1	0.0749505	0.834672	-0.260719	Serine/threonine-protein kinase RIO1 OS=Homo sapiens GN=RIOK1 PE=1 SV=2
O95456	PSMG1	0.106384	0.834696	-0.260678	Proteasome assembly chaperone 1 OS=Homo sapiens GN=PSMG1 PE=1 SV=1
Q96I25	RBM17	0.0128916	0.834697	-0.260675	Splicing factor 45 OS=Homo sapiens GN=RBM17 PE=1 SV=1
E7ENN0	SLC5A6	0.069714	0.834709	-0.260654	Sodium-dependent multivitamin transporter OS=Homo sapiens GN=SLC5A6 PE=1 SV=1
H3BPZ6	CDAN1	0.570434	0.834764	-0.26056	Codanin-1 (Fragment) OS=Homo sapiens GN=CDAN1 PE=1 SV=1
Q16637-2	SMN1	0.0147183	0.834858	-0.260397	Isoform SMN-delta5 of Survival motor neuron protein OS=Homo sapiens GN=SMN1
Q4J6C6-3	PREPL	0.308182	0.8349	-0.260325	Isoform 3 of Prolyl endopeptidase-like OS=Homo sapiens GN=PREPL
Q9NS00	C1GALT1	0.00977788	0.835058	-0.260051	Glycoprotein-N-acetylgalactosamine 3-beta-galactosyltransferase 1 OS=Homo sapiens GN=C1GALT1 PE=1 SV=1
O95707	POP4	0.159262	0.83507	-0.26003	Ribonuclease P protein subunit p29 OS=Homo sapiens GN=POP4 PE=1 SV=2
L0R819	ASNSD1	0.218826	0.835208	-0.259792	Alternative protein ASNSD1 OS=Homo sapiens GN=ASNSD1 PE=1 SV=1
Q5T5U3	ARHGAP21	0.081499	0.835263	-0.259698	Rho GTPase-activating protein 21 OS=Homo sapiens GN=ARHGAP21 PE=1 SV=1
Q96T60-2	PNKP	0.0458781	0.835276	-0.259675	Isoform 2 of Bifunctional polynucleotide phosphatase/kinase OS=Homo sapiens GN=PNKP
Q9UBT2	UBA2	0.00408753	0.835316	-0.259605	SUMO-activating enzyme subunit 2 OS=Homo sapiens GN=UBA2 PE=1 SV=2
Q5MNZ9	WIPI1	0.0786705	0.835357	-0.259535	WD repeat domain phosphoinositide-interacting protein 1 OS=Homo sapiens GN=WIPI1 PE=1 SV=3
P53041	PPP5C	0.0436822	0.835395	-0.259469	Serine/threonine-protein phosphatase 5 OS=Homo sapiens GN=PPP5C PE=1 SV=1
P21291	CSRP1	0.498707	0.835591	-0.25913	Cysteine and glycine-rich protein 1 OS=Homo sapiens GN=CSRP1 PE=1 SV=3
P35270	SPR	0.0258732	0.835677	-0.258983	Sepiapterin reductase OS=Homo sapiens GN=SPR PE=1 SV=1
O14980	XPO1	0.000114525	0.835695	-0.258952	Exportin-1 OS=Homo sapiens GN=XPO1 PE=1 SV=1
Q99417	MYCBP	0.0646681	0.835698	-0.258946	C-Myc-binding protein OS=Homo sapiens GN=MYCBP PE=1 SV=3
O43633	CHMP2A	0.0113017	0.835706	-0.258933	Charged multivesicular body protein 2a OS=Homo sapiens GN=CHMP2A PE=1 SV=1
Q9H4Z3	PCIF1	0.00641201	0.835786	-0.258795	Phosphorylated CTD-interacting factor 1 OS=Homo sapiens GN=PCIF1 PE=1 SV=1
H9KV77	COPRS	0.0588519	0.835976	-0.258467	Coordinator of PRMT5 and differentiation stimulator OS=Homo sapiens GN=COPRS PE=1 SV=1
Q9Y2W2	WBP11	0.00274126	0.836186	-0.258104	WW domain-binding protein 11 OS=Homo sapiens GN=WBP11 PE=1 SV=1
Q9UJX4-3	ANAPC5	0.0838573	0.83621	-0.258064	Isoform 3 of Anaphase-promoting complex subunit 5 OS=Homo sapiens GN=ANAPC5
F5H8F7	ASH2L	0.00329214	0.836352	-0.257817	Set1/Ash2 histone methyltransferase complex subunit ASH2 OS=Homo sapiens GN=ASH2L PE=1 SV=1
Q86VX2	COMMD7	0.0275034	0.836402	-0.257732	COMM domain-containing protein 7 OS=Homo sapiens GN=COMMD7 PE=1 SV=2
Q99755-4	PIP5K1A	0.0248924	0.836722	-0.25718	Isoform 4 of Phosphatidylinositol 4-phosphate 5-kinase type-1 alpha OS=Homo sapiens GN=PIP5K1A
Q9UID3-2	VPS51	0.0126697	0.836732	-0.257163	Isoform 2 of Vacuolar protein sorting-associated protein 51 homolog OS=Homo sapiens GN=VPS51
Q5T0D2	CMPK1	0.0433424	0.836758	-0.257117	UMP-CMP kinase OS=Homo sapiens GN=CMPK1 PE=1 SV=1
Q9UBP6	METTL1	0.000393655	0.836767	-0.257102	tRNA (guanine-N(7)-)-methyltransferase OS=Homo sapiens GN=METTL1 PE=1 SV=1
Q9NRG4	SMYD2	0.211193	0.836815	-0.257019	N-lysine methyltransferase SMYD2 OS=Homo sapiens GN=SMYD2 PE=1 SV=2
Q9UKC9-2	FBXL2	0.0897149	0.836918	-0.256842	Isoform 2 of F-box/LRR-repeat protein 2 OS=Homo sapiens GN=FBXL2
J3KTA1	FBXL20	0.0897149	0.836918	-0.256842	F-box and leucine-rich repeat protein 20, isoform CRA_a OS=Homo sapiens GN=FBXL20 PE=1 SV=1
Q9UM22	EPDR1	0.135384	0.836937	-0.256809	Mammalian ependymin-related protein 1 OS=Homo sapiens GN=EPDR1 PE=1 SV=2
Q9NY27	PPP4R2	0.054208	0.836961	-0.256768	Serine/threonine-protein phosphatase 4 regulatory subunit 2 OS=Homo sapiens GN=PPP4R2 PE=1 SV=3
Q96T23-3	RSF1	0.0218584	0.837125	-0.256484	Isoform 3 of Remodeling and spacing factor 1 OS=Homo sapiens GN=RSF1
P51610-4	HCFC1	0.0519026	0.837223	-0.256317	Isoform 4 of Host cell factor 1 OS=Homo sapiens GN=HCFC1
Q969U7	PSMG2	0.379258	0.83727	-0.256235	Proteasome assembly chaperone 2 OS=Homo sapiens GN=PSMG2 PE=1 SV=1
Q92696	RABGGTA	0.042549	0.837385	-0.256038	Geranylgeranyl transferase type-2 subunit alpha OS=Homo sapiens GN=RABGGTA PE=1 SV=2
Q92576	PHF3	0.0710097	0.837423	-0.255971	PHD finger protein 3 OS=Homo sapiens GN=PHF3 PE=1 SV=3
Q7LBC6	KDM3B	0.0969279	0.837436	-0.25595	Lysine-specific demethylase 3B OS=Homo sapiens GN=KDM3B PE=1 SV=2
Q86YV5	SGK223	0.230262	0.837453	-0.25592	Tyrosine-protein kinase SgK223 OS=Homo sapiens GN=SGK223 PE=1 SV=4
Q9Y3E5	PTRH2	0.117125	0.837498	-0.255842	Peptidyl-tRNA hydrolase 2, mitochondrial OS=Homo sapiens GN=PTRH2 PE=1 SV=1
H3BMD8	ARPP19	0.0637184	0.837583	-0.255696	cAMP-regulated phosphoprotein 19 OS=Homo sapiens GN=ARPP19 PE=1 SV=1
Q2TAY7	SMU1	0.0146563	0.837588	-0.255687	WD40 repeat-containing protein SMU1 OS=Homo sapiens GN=SMU1 PE=1 SV=2
Q8IWI9-4	MGA	0.000751417	0.837606	-0.255655	Isoform 4 of MAX gene-associated protein OS=Homo sapiens GN=MGA
Q8TB52	FBXO30	0.144106	0.837646	-0.255587	F-box only protein 30 OS=Homo sapiens GN=FBXO30 PE=1 SV=3
P30626-2	SRI	0.106331	0.837709	-0.255478	Isoform 2 of Sorcin OS=Homo sapiens GN=SRI
Q12933-3	TRAF2	0.0513671	0.837733	-0.255438	Isoform 3 of TNF receptor-associated factor 2 OS=Homo sapiens GN=TRAF2
Q13563-2	PKD2	0.0819758	0.838013	-0.254956	Isoform 2 of Polycystin-2 OS=Homo sapiens GN=PKD2
H0YAA3	WDR41	0.0436519	0.838019	-0.254945	WD repeat-containing protein 41 (Fragment) OS=Homo sapiens GN=WDR41 PE=1 SV=1
Q92793-2	CREBBP	0.290883	0.838171	-0.254683	Isoform 2 of CREB-binding protein OS=Homo sapiens GN=CREBBP
Q96GX9	APIP	0.0864857	0.838214	-0.254609	Methylthioribulose-1-phosphate dehydratase OS=Homo sapiens GN=APIP PE=1 SV=1
H7C0V0	C2orf47	0.0262618	0.83824	-0.254564	Uncharacterized protein C2orf47, mitochondrial (Fragment) OS=Homo sapiens GN=C2orf47 PE=1 SV=1
P48960-3	CD97	0.0735464	0.838291	-0.254476	Isoform 3 of CD97 antigen OS=Homo sapiens GN=CD97
Q14669-3	TRIP12	0.0225108	0.838297	-0.254467	Isoform 3 of E3 ubiquitin-protein ligase TRIP12 OS=Homo sapiens GN=TRIP12
Q96C90	PPP1R14B	0.270218	0.838459	-0.254188	Protein phosphatase 1 regulatory subunit 14B OS=Homo sapiens GN=PPP1R14B PE=1 SV=3
Q96EV2	RBM33	0.138775	0.838466	-0.254176	RNA-binding protein 33 OS=Homo sapiens GN=RBM33 PE=1 SV=3
Q9NX55	HYPK	0.0849546	0.83857	-0.253996	Huntingtin-interacting protein K OS=Homo sapiens GN=HYPK PE=1 SV=2
O75143-5	ATG13	0.00776144	0.838687	-0.253796	Isoform 5 of Autophagy-related protein 13 OS=Homo sapiens GN=ATG13
P26022	PTX3	0.0865545	0.838793	-0.253614	Pentraxin-related protein PTX3 OS=Homo sapiens GN=PTX3 PE=1 SV=3
A0A075B730	EPPK1	0.437596	0.838799	-0.253603	Epiplakin OS=Homo sapiens GN=EPPK1 PE=1 SV=2
A0A087X0N2	LEPROT	0.487127	0.838827	-0.253555	Leptin receptor gene-related protein OS=Homo sapiens GN=LEPROT PE=1 SV=1
Q9UMY4	SNX12	0.0165984	0.838879	-0.253465	Sorting nexin-12 OS=Homo sapiens GN=SNX12 PE=1 SV=3
Q9H9F9	ACTR5	0.170705	0.838994	-0.253267	Actin-related protein 5 OS=Homo sapiens GN=ACTR5 PE=1 SV=2
Q96GY0	ZC2HC1A	0.122094	0.839002	-0.253254	Zinc finger C2HC domain-containing protein 1A OS=Homo sapiens GN=ZC2HC1A PE=1 SV=2
A6NI28	ARHGAP42	0.18066	0.839047	-0.253177	Rho GTPase-activating protein 42 OS=Homo sapiens GN=ARHGAP42 PE=1 SV=3
O75446	SAP30	0.0248614	0.839154	-0.252992	Histone deacetylase complex subunit SAP30 OS=Homo sapiens GN=SAP30 PE=1 SV=1
O75694-2	NUP155	0.02165	0.839155	-0.25299	Isoform 2 of Nuclear pore complex protein Nup155 OS=Homo sapiens GN=NUP155
P31153	MAT2A	0.0112095	0.839178	-0.25295	S-adenosylmethionine synthase isoform type-2 OS=Homo sapiens GN=MAT2A PE=1 SV=1
Q9Y5B6	PAXBP1	0.00732891	0.839184	-0.252941	PAX3- and PAX7-binding protein 1 OS=Homo sapiens GN=PAXBP1 PE=1 SV=2
Q86X29-5	LSR	0.166254	0.839186	-0.252937	Isoform 5 of Lipolysis-stimulated lipoprotein receptor OS=Homo sapiens GN=LSR
D6RIW8	WDR70	0.127732	0.839218	-0.252882	WD repeat-containing protein 70 OS=Homo sapiens GN=WDR70 PE=1 SV=1
Q9Y520-5	PRRC2C	0.0626186	0.839281	-0.252774	Isoform 5 of Protein PRRC2C OS=Homo sapiens GN=PRRC2C
A0A087WWS7	STXBP2	0.000973417	0.839296	-0.252748	Syntaxin-binding protein 2 OS=Homo sapiens GN=STXBP2 PE=1 SV=1
Q01167	FOXK2	0.0236727	0.839337	-0.252678	Forkhead box protein K2 OS=Homo sapiens GN=FOXK2 PE=1 SV=3
Q9H4L5-2	OSBPL3	0.000729448	0.839344	-0.252666	Isoform 1b of Oxysterol-binding protein-related protein 3 OS=Homo sapiens GN=OSBPL3
P14868	DARS	0.000528825	0.839358	-0.252641	Aspartate--tRNA ligase, cytoplasmic OS=Homo sapiens GN=DARS PE=1 SV=2
Q9NRH1	YAE1D1	0.208739	0.839451	-0.252482	Yae1 domain-containing protein 1 OS=Homo sapiens GN=YAE1D1 PE=2 SV=1
Q8N9N5-5	BANP	0.114305	0.839585	-0.252252	Isoform 5 of Protein BANP OS=Homo sapiens GN=BANP
E9PHS0	LANCL1	0.255625	0.839594	-0.252237	LanC-like protein 1 (Fragment) OS=Homo sapiens GN=LANCL1 PE=1 SV=1
O43143	DHX15	0.00440586	0.839745	-0.251977	Pre-mRNA-splicing factor ATP-dependent RNA helicase DHX15 OS=Homo sapiens GN=DHX15 PE=1 SV=2
X6RK58	LRRC20	0.00245669	0.839748	-0.251971	Leucine-rich repeat-containing protein 20 (Fragment) OS=Homo sapiens GN=LRRC20 PE=1 SV=6
P10586-2	PTPRF	0.274456	0.83976	-0.251951	Isoform 2 of Receptor-type tyrosine-protein phosphatase F OS=Homo sapiens GN=PTPRF
Q9UQE7	SMC3	0.0866614	0.839777	-0.251922	Structural maintenance of chromosomes protein 3 OS=Homo sapiens GN=SMC3 PE=1 SV=2
Q9Y3E0	GOLT1B	0.0850685	0.839879	-0.251746	Vesicle transport protein GOT1B OS=Homo sapiens GN=GOLT1B PE=1 SV=1
Q92613	JADE3	0.0321145	0.839897	-0.251716	Protein Jade-3 OS=Homo sapiens GN=JADE3 PE=1 SV=1
Q9UIA9	XPO7	0.0230137	0.839908	-0.251696	Exportin-7 OS=Homo sapiens GN=XPO7 PE=1 SV=3
Q9Y4E5	ZNF451	0.38665	0.839934	-0.251653	E3 SUMO-protein ligase ZNF451 OS=Homo sapiens GN=ZNF451 PE=1 SV=2
P53816	PLA2G16	0.0547443	0.839977	-0.251578	HRAS-like suppressor 3 OS=Homo sapiens GN=PLA2G16 PE=1 SV=2
Q2V2M9-3	FHOD3	0.0032363	0.839985	-0.251565	Isoform 3 of FH1/FH2 domain-containing protein 3 OS=Homo sapiens GN=FHOD3
A0A0A0MRT2	WAC	0.131175	0.840484	-0.250708	WW domain-containing adapter protein with coiled-coil OS=Homo sapiens GN=WAC PE=1 SV=1
Q15691	MAPRE1	0.0012721	0.840576	-0.250549	Microtubule-associated protein RP/EB family member 1 OS=Homo sapiens GN=MAPRE1 PE=1 SV=3
P11047	LAMC1	0.0619792	0.840604	-0.250502	Laminin subunit gamma-1 OS=Homo sapiens GN=LAMC1 PE=1 SV=3
Q13795	ARFRP1	0.018294	0.840826	-0.250121	ADP-ribosylation factor-related protein 1 OS=Homo sapiens GN=ARFRP1 PE=1 SV=1
B8ZZT4	VAMP8	0.0842361	0.840926	-0.249949	Vesicle-associated membrane protein 8 OS=Homo sapiens GN=VAMP8 PE=1 SV=1
A0A0A0MQV2	RPS6KA5	0.05614	0.840939	-0.249926	Ribosomal protein S6 kinase OS=Homo sapiens GN=RPS6KA5 PE=1 SV=1
Q9H0U6	MRPL18	0.107756	0.840969	-0.249875	39S ribosomal protein L18, mitochondrial OS=Homo sapiens GN=MRPL18 PE=1 SV=1
Q8N5B7-2	CERS5	0.0204069	0.840979	-0.249858	Isoform 2 of Ceramide synthase 5 OS=Homo sapiens GN=CERS5
Q49AQ3	LASS5	0.0204069	0.840979	-0.249858	Ceramide synthase 5 OS=Homo sapiens GN=LASS5 PE=1 SV=1
P60604	UBE2G2	0.0626083	0.84119	-0.249497	Ubiquitin-conjugating enzyme E2 G2 OS=Homo sapiens GN=UBE2G2 PE=1 SV=1
Q12962	TAF10	0.107102	0.84119	-0.249496	Transcription initiation factor TFIID subunit 10 OS=Homo sapiens GN=TAF10 PE=1 SV=1
Q6UX07	DHRS13	0.021978	0.841315	-0.249282	Dehydrogenase/reductase SDR family member 13 OS=Homo sapiens GN=DHRS13 PE=2 SV=1
O00625	PIR	0.00290254	0.841463	-0.249028	Pirin OS=Homo sapiens GN=PIR PE=1 SV=1
Q96H20-2	SNF8	0.00644371	0.841477	-0.249005	Isoform 2 of Vacuolar-sorting protein SNF8 OS=Homo sapiens GN=SNF8
A0A0A0MTC1	RNF213	0.0269352	0.84163	-0.248741	E3 ubiquitin-protein ligase RNF213 OS=Homo sapiens GN=RNF213 PE=1 SV=1
Q8WVM7	STAG1	0.513614	0.841858	-0.248352	Cohesin subunit SA-1 OS=Homo sapiens GN=STAG1 PE=1 SV=3
Q68DW7	DKFZp781D1416	0.513614	0.841858	-0.248352	Cohesin subunit SA-1 OS=Homo sapiens GN=DKFZp781D1416 PE=1 SV=1
M0R1M1	FKRP	0.142523	0.841883	-0.248308	Fukutin-related protein (Fragment) OS=Homo sapiens GN=FKRP PE=1 SV=1
P40123	CAP2	0.0251031	0.841927	-0.248234	Adenylyl cyclase-associated protein 2 OS=Homo sapiens GN=CAP2 PE=1 SV=1
Q9NQT8	KIF13B	0.0441951	0.841941	-0.248209	Kinesin-like protein KIF13B OS=Homo sapiens GN=KIF13B PE=1 SV=2
Q8NB15-2	ZNF511	0.0160704	0.842039	-0.248042	Isoform 2 of Zinc finger protein 511 OS=Homo sapiens GN=ZNF511
E9PR71	UVRAG	0.0624907	0.842041	-0.248038	UV radiation resistance-associated gene protein OS=Homo sapiens GN=UVRAG PE=1 SV=1
Q9NQA3	WASH6P	0.300472	0.842225	-0.247722	WAS protein family homolog 6 OS=Homo sapiens GN=WASH6P PE=1 SV=3
O75152	ZC3H11A	0.215243	0.842257	-0.247668	Zinc finger CCCH domain-containing protein 11A OS=Homo sapiens GN=ZC3H11A PE=1 SV=3
E9PHA2	NCAPH	0.0578237	0.842327	-0.247547	Condensin complex subunit 2 OS=Homo sapiens GN=NCAPH PE=1 SV=1
F6T1Q0	PDE12	0.112753	0.84233	-0.247543	2',5'-phosphodiesterase 12 OS=Homo sapiens GN=PDE12 PE=1 SV=1
Q5SRE5	NUP188	0.110074	0.842355	-0.247501	Nucleoporin NUP188 homolog OS=Homo sapiens GN=NUP188 PE=1 SV=1
Q7Z6B0	CCDC91	0.0391907	0.842441	-0.247353	Coiled-coil domain-containing protein 91 OS=Homo sapiens GN=CCDC91 PE=1 SV=2
Q6FI81-3	CIAPIN1	0.108249	0.842468	-0.247306	Isoform 3 of Anamorsin OS=Homo sapiens GN=CIAPIN1
Q9H254-2	SPTBN4	0.127503	0.842494	-0.247261	Isoform 2 of Spectrin beta chain, non-erythrocytic 4 OS=Homo sapiens GN=SPTBN4
Q8IYB7-2	DIS3L2	0.0168464	0.842516	-0.247223	Isoform 2 of DIS3-like exonuclease 2 OS=Homo sapiens GN=DIS3L2
O75808	CAPN15	0.204451	0.842605	-0.247072	Calpain-15 OS=Homo sapiens GN=CAPN15 PE=1 SV=1
O94855	SEC24D	0.0114051	0.842652	-0.246991	Protein transport protein Sec24D OS=Homo sapiens GN=SEC24D PE=1 SV=2
Q5T1V6-2	DDX59	0.0892406	0.84274	-0.24684	Isoform 2 of Probable ATP-dependent RNA helicase DDX59 OS=Homo sapiens GN=DDX59
Q92805	GOLGA1	0.00129092	0.842743	-0.246836	Golgin subfamily A member 1 OS=Homo sapiens GN=GOLGA1 PE=1 SV=3
Q9NX08	COMMD8	0.117149	0.84282	-0.246704	COMM domain-containing protein 8 OS=Homo sapiens GN=COMMD8 PE=1 SV=1
P16989-2	YBX3	0.00240053	0.842855	-0.246644	Isoform 2 of Y-box-binding protein 3 OS=Homo sapiens GN=YBX3
F5GXF5	BPTF	0.0172703	0.843038	-0.24633	Nucleosome-remodeling factor subunit BPTF (Fragment) OS=Homo sapiens GN=BPTF PE=1 SV=2
Q6NUK1	SLC25A24	0.12661	0.843071	-0.246274	Calcium-binding mitochondrial carrier protein SCaMC-1 OS=Homo sapiens GN=SLC25A24 PE=1 SV=2
O75379-2	VAMP4	0.368163	0.843112	-0.246204	Isoform 2 of Vesicle-associated membrane protein 4 OS=Homo sapiens GN=VAMP4
P48444	ARCN1	0.00466018	0.843139	-0.246158	Coatomer subunit delta OS=Homo sapiens GN=ARCN1 PE=1 SV=1
Q56VL3	OCIAD2	0.0150575	0.843245	-0.245976	OCIA domain-containing protein 2 OS=Homo sapiens GN=OCIAD2 PE=1 SV=1
Q96IZ7	RSRC1	0.00467489	0.843644	-0.245294	Serine/Arginine-related protein 53 OS=Homo sapiens GN=RSRC1 PE=1 SV=1
P11274-2	BCR	0.0496951	0.843696	-0.245205	Isoform 2 of Breakpoint cluster region protein OS=Homo sapiens GN=BCR
A0A087X151	ZMYM2	0.0792611	0.843781	-0.24506	Zinc finger MYM-type protein 2 (Fragment) OS=Homo sapiens GN=ZMYM2 PE=1 SV=1
O15371	EIF3D	0.0760522	0.843899	-0.244858	Eukaryotic translation initiation factor 3 subunit D OS=Homo sapiens GN=EIF3D PE=1 SV=1
Q86UV5-8	USP48	0.00521036	0.84391	-0.24484	Isoform 8 of Ubiquitin carboxyl-terminal hydrolase 48 OS=Homo sapiens GN=USP48
A0A087WW70	WIPF1	0.156711	0.84392	-0.244822	WAS/WASL-interacting protein family member 1 OS=Homo sapiens GN=WIPF1 PE=1 SV=1
Q8N4S0	CCDC82	0.0943873	0.843964	-0.244747	Coiled-coil domain-containing protein 82 OS=Homo sapiens GN=CCDC82 PE=1 SV=2
Q9NQY0	BIN3	0.127574	0.844164	-0.244406	Bridging integrator 3 OS=Homo sapiens GN=BIN3 PE=1 SV=1
F5H3P3	ARHGDIB	0.00927019	0.844354	-0.24408	Rho GDP-dissociation inhibitor 2 (Fragment) OS=Homo sapiens GN=ARHGDIB PE=1 SV=7
B1AKJ5	NRDC	0.00166516	0.844379	-0.244038	Nardilysin OS=Homo sapiens GN=NRDC PE=1 SV=1
O95336	PGLS	0.0452879	0.844382	-0.244032	6-phosphogluconolactonase OS=Homo sapiens GN=PGLS PE=1 SV=2
Q86XP3	DDX42	0.00994031	0.844404	-0.243994	ATP-dependent RNA helicase DDX42 OS=Homo sapiens GN=DDX42 PE=1 SV=1
O00399	DCTN6	0.00556561	0.844598	-0.243663	Dynactin subunit 6 OS=Homo sapiens GN=DCTN6 PE=1 SV=1
Q9NXR1-2	NDE1	0.0537958	0.844603	-0.243654	Isoform 2 of Nuclear distribution protein nudE homolog 1 OS=Homo sapiens GN=NDE1
P67775	PPP2CA	0.0123396	0.844697	-0.243495	Serine/threonine-protein phosphatase 2A catalytic subunit alpha isoform OS=Homo sapiens GN=PPP2CA PE=1 SV=1
A0A087WZF1	LPP	0.0176489	0.844779	-0.243355	Lipoma-preferred partner OS=Homo sapiens GN=LPP PE=1 SV=1
M0R050	EXOSC5	0.0394978	0.84479	-0.243335	Exosome complex component RRP46 OS=Homo sapiens GN=EXOSC5 PE=1 SV=1
Q8TDM6-2	DLG5	0.108811	0.844838	-0.243254	Isoform 2 of Disks large homolog 5 OS=Homo sapiens GN=DLG5
Q9H8E8	CSRP2BP	0.0211534	0.844922	-0.243111	Cysteine-rich protein 2-binding protein OS=Homo sapiens GN=CSRP2BP PE=1 SV=3
P07108	DBI	0.021197	0.844924	-0.243106	Acyl-CoA-binding protein OS=Homo sapiens GN=DBI PE=1 SV=2
Q5TH30	NDRG3	0.0366027	0.845021	-0.242942	NDRG family member 3, isoform CRA_c OS=Homo sapiens GN=NDRG3 PE=1 SV=1
O60890	OPHN1	0.0241354	0.845064	-0.242868	Oligophrenin-1 OS=Homo sapiens GN=OPHN1 PE=1 SV=1
Q9BQ52	ELAC2	0.00856216	0.845116	-0.242778	Zinc phosphodiesterase ELAC protein 2 OS=Homo sapiens GN=ELAC2 PE=1 SV=2
P56962	STX17	0.0281025	0.845117	-0.242777	Syntaxin-17 OS=Homo sapiens GN=STX17 PE=1 SV=2
Q6PL18	ATAD2	0.13813	0.845145	-0.24273	ATPase family AAA domain-containing protein 2 OS=Homo sapiens GN=ATAD2 PE=1 SV=1
F5GXC5	ITFG1	0.0443093	0.845276	-0.242506	T-cell immunomodulatory protein OS=Homo sapiens GN=ITFG1 PE=1 SV=1
A0A087WXZ3	YTHDF2	0.00334768	0.845802	-0.241608	YTH domain-containing family protein 2 OS=Homo sapiens GN=YTHDF2 PE=1 SV=1
Q9H1H9-4	KIF13A	0.0212551	0.84588	-0.241474	Isoform 4 of Kinesin-like protein KIF13A OS=Homo sapiens GN=KIF13A
Q13905-4	RAPGEF1	0.0941046	0.845898	-0.241444	Isoform 4 of Rap guanine nucleotide exchange factor 1 OS=Homo sapiens GN=RAPGEF1
Q8NBJ4-2	GOLM1	0.00590703	0.845916	-0.241413	Isoform 2 of Golgi membrane protein 1 OS=Homo sapiens GN=GOLM1
Q9NVV0	TMEM38B	0.323065	0.845928	-0.241393	Trimeric intracellular cation channel type B OS=Homo sapiens GN=TMEM38B PE=1 SV=1
Q9BUP0-2	EFHD1	0.0229918	0.845942	-0.24137	Isoform 2 of EF-hand domain-containing protein D1 OS=Homo sapiens GN=EFHD1
Q9HC36	RNMTL1	0.0311178	0.845987	-0.241292	rRNA methyltransferase 3, mitochondrial OS=Homo sapiens GN=RNMTL1 PE=1 SV=2
P31949	S100A11	0.126652	0.846082	-0.24113	Protein S100-A11 OS=Homo sapiens GN=S100A11 PE=1 SV=2
Q658P3-3	STEAP3	0.0477998	0.846095	-0.241108	Isoform 3 of Metalloreductase STEAP3 OS=Homo sapiens GN=STEAP3
O75934	BCAS2	0.0408279	0.846098	-0.241103	Pre-mRNA-splicing factor SPF27 OS=Homo sapiens GN=BCAS2 PE=1 SV=1
Q7Z5R6	APBB1IP	0.0844907	0.846181	-0.240962	Amyloid beta A4 precursor protein-binding family B member 1-interacting protein OS=Homo sapiens GN=APBB1IP PE=1 SV=1
P49588	AARS	0.00848539	0.846211	-0.24091	Alanine--tRNA ligase, cytoplasmic OS=Homo sapiens GN=AARS PE=1 SV=2
Q9NUQ3	TXLNG	0.0338272	0.846456	-0.240494	Gamma-taxilin OS=Homo sapiens GN=TXLNG PE=1 SV=2
Q9UGU5	HMGXB4	0.0505973	0.846482	-0.240449	HMG domain-containing protein 4 OS=Homo sapiens GN=HMGXB4 PE=1 SV=2
O14530	TXNDC9	0.0101601	0.846492	-0.240432	Thioredoxin domain-containing protein 9 OS=Homo sapiens GN=TXNDC9 PE=1 SV=2
Q9C0B1	FTO	0.0113572	0.846524	-0.240378	Alpha-ketoglutarate-dependent dioxygenase FTO OS=Homo sapiens GN=FTO PE=1 SV=3
Q96MG7	NSMCE3	0.630272	0.846662	-0.240142	Non-structural maintenance of chromosomes element 3 homolog OS=Homo sapiens GN=NSMCE3 PE=1 SV=1
Q9NP72-2	RAB18	0.00676212	0.846714	-0.240053	Isoform 2 of Ras-related protein Rab-18 OS=Homo sapiens GN=RAB18
Q15646	OASL	0.0641413	0.846742	-0.240006	2'-5'-oligoadenylate synthase-like protein OS=Homo sapiens GN=OASL PE=1 SV=2
Q09028	RBBP4	0.0148213	0.846765	-0.239966	Histone-binding protein RBBP4 OS=Homo sapiens GN=RBBP4 PE=1 SV=3
O14524	NEMP1	0.0194184	0.846807	-0.239894	Nuclear envelope integral membrane protein 1 OS=Homo sapiens GN=NEMP1 PE=1 SV=2
Q6PD74	AAGAB	0.0411623	0.846821	-0.239871	Alpha- and gamma-adaptin-binding protein p34 OS=Homo sapiens GN=AAGAB PE=1 SV=1
Q9Y6D6	ARFGEF1	0.00875962	0.846831	-0.239854	Brefeldin A-inhibited guanine nucleotide-exchange protein 1 OS=Homo sapiens GN=ARFGEF1 PE=1 SV=2
Q9UFC0	LRWD1	0.0528497	0.846933	-0.239681	Leucine-rich repeat and WD repeat-containing protein 1 OS=Homo sapiens GN=LRWD1 PE=1 SV=2
P48060	GLIPR1	0.356993	0.847359	-0.238954	Glioma pathogenesis-related protein 1 OS=Homo sapiens GN=GLIPR1 PE=1 SV=3
P17707-2	AMD1	0.0729666	0.847499	-0.238717	Isoform 2 of S-adenosylmethionine decarboxylase proenzyme OS=Homo sapiens GN=AMD1
Q9UJA5	TRMT6	0.0613452	0.847536	-0.238653	tRNA (adenine(58)-N(1))-methyltransferase non-catalytic subunit TRM6 OS=Homo sapiens GN=TRMT6 PE=1 SV=1
P13645	KRT10	0.78709	0.847548	-0.238632	Keratin, type I cytoskeletal 10 OS=Homo sapiens GN=KRT10 PE=1 SV=6
H0YJV7	YY1	0.0822645	0.847553	-0.238625	Transcriptional repressor protein YY1 (Fragment) OS=Homo sapiens GN=YY1 PE=1 SV=1
Q3KQU3	MAP7D1	0.00051539	0.847604	-0.238537	MAP7 domain-containing protein 1 OS=Homo sapiens GN=MAP7D1 PE=1 SV=1
Q9UKD2	MRTO4	0.395268	0.847687	-0.238396	mRNA turnover protein 4 homolog OS=Homo sapiens GN=MRTO4 PE=1 SV=2
E7EVY3	CAST	0.0913558	0.847781	-0.238236	Calpastatin OS=Homo sapiens GN=CAST PE=1 SV=1
Q9UHI6	DDX20	0.00917099	0.84782	-0.238169	Probable ATP-dependent RNA helicase DDX20 OS=Homo sapiens GN=DDX20 PE=1 SV=2
Q86YW9	MED12L	0.0061034	0.847918	-0.238003	Mediator of RNA polymerase II transcription subunit 12-like protein OS=Homo sapiens GN=MED12L PE=1 SV=2
J3QL71	SCRN2	0.31513	0.848134	-0.237635	Secernin-2 OS=Homo sapiens GN=SCRN2 PE=1 SV=1
Q9BVC3	DSCC1	0.0719073	0.848399	-0.237184	Sister chromatid cohesion protein DCC1 OS=Homo sapiens GN=DSCC1 PE=1 SV=2
Q99985	SEMA3C	0.1018	0.848448	-0.237101	Semaphorin-3C OS=Homo sapiens GN=SEMA3C PE=2 SV=2
Q9HD15	SRA1	0.0465631	0.848644	-0.236769	Steroid receptor RNA activator 1 OS=Homo sapiens GN=SRA1 PE=1 SV=1
P32455	GBP1	0.00486354	0.848718	-0.236643	Guanylate-binding protein 1 OS=Homo sapiens GN=GBP1 PE=1 SV=2
P49773	HINT1	0.240303	0.848844	-0.236429	Histidine triad nucleotide-binding protein 1 OS=Homo sapiens GN=HINT1 PE=1 SV=2
G5E9L0	ARFGAP2	0.0247269	0.848898	-0.236336	ADP-ribosylation factor GTPase-activating protein 2 OS=Homo sapiens GN=ARFGAP2 PE=1 SV=2
Q13547	HDAC1	0.0541316	0.8491	-0.235993	Histone deacetylase 1 OS=Homo sapiens GN=HDAC1 PE=1 SV=1
A0A0C4DFM1	TM9SF4	0.000953338	0.849113	-0.235972	Transmembrane 9 superfamily member 4 OS=Homo sapiens GN=TM9SF4 PE=1 SV=1
E9PDF1	SH3TC2	0.656125	0.849138	-0.235929	SH3 domain and tetratricopeptide repeat-containing protein 2 OS=Homo sapiens GN=SH3TC2 PE=1 SV=1
A0A075B7F8	POM121C	0.0664758	0.849291	-0.23567	Nuclear envelope pore membrane protein POM 121C OS=Homo sapiens GN=POM121C PE=1 SV=2
Q96EK9	KTI12	0.225076	0.84931	-0.235637	Protein KTI12 homolog OS=Homo sapiens GN=KTI12 PE=1 SV=1
Q9BSR8	YIPF4	0.0911783	0.849559	-0.235214	Protein YIPF4 OS=Homo sapiens GN=YIPF4 PE=1 SV=1
Q15942	ZYX	0.0308661	0.849651	-0.235058	Zyxin OS=Homo sapiens GN=ZYX PE=1 SV=1
Q4G0F5	VPS26B	0.0358608	0.849717	-0.234945	Vacuolar protein sorting-associated protein 26B OS=Homo sapiens GN=VPS26B PE=1 SV=2
P51946	CCNH	0.100349	0.849753	-0.234885	Cyclin-H OS=Homo sapiens GN=CCNH PE=1 SV=1
Q5NDL2	EOGT	0.0058659	0.849851	-0.234719	EGF domain-specific O-linked N-acetylglucosamine transferase OS=Homo sapiens GN=EOGT PE=1 SV=1
P27708	CAD	0.00273407	0.849874	-0.234679	CAD protein OS=Homo sapiens GN=CAD PE=1 SV=3
B3KPX4	PHYH2	0.00842881	0.849892	-0.234648	2-hydroxyacyl-CoA lyase 1 OS=Homo sapiens GN=PHYH2 PE=1 SV=1
Q9UJ83	HACL1	0.00842881	0.849892	-0.234648	2-hydroxyacyl-CoA lyase 1 OS=Homo sapiens GN=HACL1 PE=1 SV=2
Q9NT62-2	ATG3	0.203536	0.849925	-0.234593	Isoform 2 of Ubiquitin-like-conjugating enzyme ATG3 OS=Homo sapiens GN=ATG3
Q99735	MGST2	0.0315957	0.849943	-0.234561	Microsomal glutathione S-transferase 2 OS=Homo sapiens GN=MGST2 PE=1 SV=1
Q7Z6J4	FGD2	0.0190444	0.850136	-0.234234	FYVE, RhoGEF and PH domain-containing protein 2 OS=Homo sapiens GN=FGD2 PE=1 SV=1
O60318	MCM3AP	0.12164	0.850161	-0.234192	Germinal-center associated nuclear protein OS=Homo sapiens GN=MCM3AP PE=1 SV=2
C9JAX1	FXN	0.134451	0.85018	-0.234161	Frataxin, mitochondrial OS=Homo sapiens GN=FXN PE=1 SV=1
Q96PZ0	PUS7	0.00967738	0.850181	-0.234159	Pseudouridylate synthase 7 homolog OS=Homo sapiens GN=PUS7 PE=1 SV=2
Q9NX40	OCIAD1	0.0118342	0.850263	-0.234019	OCIA domain-containing protein 1 OS=Homo sapiens GN=OCIAD1 PE=1 SV=1
P43034	PAFAH1B1	0.00440222	0.850307	-0.233945	Platelet-activating factor acetylhydrolase IB subunit alpha OS=Homo sapiens GN=PAFAH1B1 PE=1 SV=2
Q15031	LARS2	0.029656	0.850504	-0.23361	Probable leucine--tRNA ligase, mitochondrial OS=Homo sapiens GN=LARS2 PE=1 SV=2
Q9H0C5-2	BTBD1	0.45587	0.850923	-0.2329	Isoform 2 of BTB/POZ domain-containing protein 1 OS=Homo sapiens GN=BTBD1
Q9BWD1	ACAT2	0.0108492	0.85093	-0.232888	Acetyl-CoA acetyltransferase, cytosolic OS=Homo sapiens GN=ACAT2 PE=1 SV=2
P15056	BRAF	0.0999172	0.850978	-0.232806	Serine/threonine-protein kinase B-raf OS=Homo sapiens GN=BRAF PE=1 SV=4
Q8NBF2	NHLRC2	0.0162124	0.850993	-0.23278	NHL repeat-containing protein 2 OS=Homo sapiens GN=NHLRC2 PE=1 SV=1
P61956	SUMO2	0.0271839	0.851402	-0.232087	Small ubiquitin-related modifier 2 OS=Homo sapiens GN=SUMO2 PE=1 SV=3
Q9BQ67	GRWD1	0.00339302	0.851569	-0.231805	Glutamate-rich WD repeat-containing protein 1 OS=Homo sapiens GN=GRWD1 PE=1 SV=1
P49354	FNTA	0.199663	0.851835	-0.231354	Protein farnesyltransferase/geranylgeranyltransferase type-1 subunit alpha OS=Homo sapiens GN=FNTA PE=1 SV=1
Q8NDX5-2	PHC3	0.24642	0.852066	-0.230963	Isoform 2 of Polyhomeotic-like protein 3 OS=Homo sapiens GN=PHC3
Q8NFH8-4	REPS2	0.00918035	0.852121	-0.230869	Isoform 4 of RalBP1-associated Eps domain-containing protein 2 OS=Homo sapiens GN=REPS2
Q8IVL5	P3H2	0.125017	0.852162	-0.2308	Prolyl 3-hydroxylase 2 OS=Homo sapiens GN=P3H2 PE=1 SV=1
D6RD46	LIMCH1	0.0405015	0.852245	-0.230659	LIM and calponin homology domains-containing protein 1 OS=Homo sapiens GN=LIMCH1 PE=1 SV=1
Q92551	IP6K1	0.450197	0.852311	-0.230548	Inositol hexakisphosphate kinase 1 OS=Homo sapiens GN=IP6K1 PE=1 SV=3
Q96GX2	ATXN7L3B	0.0445655	0.852383	-0.230427	Putative ataxin-7-like protein 3B OS=Homo sapiens GN=ATXN7L3B PE=3 SV=2
P62310	LSM3	0.089242	0.85242	-0.230364	U6 snRNA-associated Sm-like protein LSm3 OS=Homo sapiens GN=LSM3 PE=1 SV=2
Q96IJ6-2	GMPPA	0.0315752	0.852469	-0.230281	Isoform 2 of Mannose-1-phosphate guanyltransferase alpha OS=Homo sapiens GN=GMPPA
P67809	YBX1	0.000899441	0.852533	-0.230173	Nuclease-sensitive element-binding protein 1 OS=Homo sapiens GN=YBX1 PE=1 SV=3
Q9H9A6	LRRC40	0.082615	0.852677	-0.229928	Leucine-rich repeat-containing protein 40 OS=Homo sapiens GN=LRRC40 PE=1 SV=1
Q9H3Q1	CDC42EP4	0.109084	0.852685	-0.229914	Cdc42 effector protein 4 OS=Homo sapiens GN=CDC42EP4 PE=1 SV=1
F5GZ78	PXN	0.0445026	0.852775	-0.229763	Paxillin OS=Homo sapiens GN=PXN PE=1 SV=1
P35251	RFC1	0.0868359	0.852853	-0.229631	Replication factor C subunit 1 OS=Homo sapiens GN=RFC1 PE=1 SV=4
Q9P2W9	STX18	0.185802	0.852885	-0.229577	Syntaxin-18 OS=Homo sapiens GN=STX18 PE=1 SV=1
Q9NS25	SPANXB1	0.0962116	0.853013	-0.229361	Sperm protein associated with the nucleus on the X chromosome B1 OS=Homo sapiens GN=SPANXB1 PE=2 SV=2
Q96B26	EXOSC8	0.0100055	0.853066	-0.229271	Exosome complex component RRP43 OS=Homo sapiens GN=EXOSC8 PE=1 SV=1
Q9NYJ8	TAB2	0.393838	0.85309	-0.229231	TGF-beta-activated kinase 1 and MAP3K7-binding protein 2 OS=Homo sapiens GN=TAB2 PE=1 SV=1
Q9P227	ARHGAP23	0.0302613	0.853106	-0.229204	Rho GTPase-activating protein 23 OS=Homo sapiens GN=ARHGAP23 PE=1 SV=2
E9PGT1	TSN	0.0800568	0.853261	-0.228942	Translin OS=Homo sapiens GN=TSN PE=1 SV=1
V5IRT4	UQCC2	0.104562	0.853323	-0.228837	Ubiquinol-cytochrome-c reductase complex assembly factor 2 (Fragment) OS=Homo sapiens GN=UQCC2 PE=1 SV=1
P61160	ACTR2	0.00353744	0.85355	-0.228452	Actin-related protein 2 OS=Homo sapiens GN=ACTR2 PE=1 SV=1
P13647	KRT5	0.595625	0.853644	-0.228294	Keratin, type II cytoskeletal 5 OS=Homo sapiens GN=KRT5 PE=1 SV=3
Q92797	SYMPK	0.00100976	0.853738	-0.228135	Symplekin OS=Homo sapiens GN=SYMPK PE=1 SV=2
P08779	KRT16	0.341349	0.853869	-0.227913	Keratin, type I cytoskeletal 16 OS=Homo sapiens GN=KRT16 PE=1 SV=4
Q96JB2	COG3	0.0568987	0.854183	-0.227382	Conserved oligomeric Golgi complex subunit 3 OS=Homo sapiens GN=COG3 PE=1 SV=3
H7BXY3	DHX30	0.00983261	0.854247	-0.227274	Putative ATP-dependent RNA helicase DHX30 OS=Homo sapiens GN=DHX30 PE=1 SV=1
Q86U42	PABPN1	0.093253	0.854283	-0.227215	Polyadenylate-binding protein 2 OS=Homo sapiens GN=PABPN1 PE=1 SV=3
Q9NVV4-2	MTPAP	0.107503	0.854365	-0.227076	Isoform 2 of Poly(A) RNA polymerase, mitochondrial OS=Homo sapiens GN=MTPAP
P85037	FOXK1	0.0113443	0.854391	-0.227031	Forkhead box protein K1 OS=Homo sapiens GN=FOXK1 PE=1 SV=1
Q96JN8	NEURL4	0.10116	0.854566	-0.226737	Neuralized-like protein 4 OS=Homo sapiens GN=NEURL4 PE=1 SV=2
Q96GI7	FAM89A	0.0303995	0.854613	-0.226658	Protein FAM89A OS=Homo sapiens GN=FAM89A PE=1 SV=1
Q5HYI8	RABL3	0.039265	0.854653	-0.226589	Rab-like protein 3 OS=Homo sapiens GN=RABL3 PE=1 SV=1
Q9Y450-4	HBS1L	0.00168441	0.854691	-0.226524	Isoform 3 of HBS1-like protein OS=Homo sapiens GN=HBS1L
P62330	ARF6	0.0104746	0.854697	-0.226515	ADP-ribosylation factor 6 OS=Homo sapiens GN=ARF6 PE=1 SV=2
E3W994	CLASP2	0.0283233	0.854711	-0.226492	CLIP-associating protein 2 OS=Homo sapiens GN=CLASP2 PE=1 SV=2
O94804	STK10	0.00170187	0.854761	-0.226406	Serine/threonine-protein kinase 10 OS=Homo sapiens GN=STK10 PE=1 SV=1
Q9BY32	ITPA	0.0144108	0.854779	-0.226376	Inosine triphosphate pyrophosphatase OS=Homo sapiens GN=ITPA PE=1 SV=2
Q969H6	POP5	0.409649	0.854788	-0.226362	Ribonuclease P/MRP protein subunit POP5 OS=Homo sapiens GN=POP5 PE=1 SV=1
Q92621	NUP205	0.0333752	0.854811	-0.226323	Nuclear pore complex protein Nup205 OS=Homo sapiens GN=NUP205 PE=1 SV=3
Q8NHQ9	DDX55	0.0324039	0.854866	-0.22623	ATP-dependent RNA helicase DDX55 OS=Homo sapiens GN=DDX55 PE=1 SV=3
F6UJY1	HYI	0.081043	0.854956	-0.226078	Putative hydroxypyruvate isomerase OS=Homo sapiens GN=HYI PE=1 SV=1
A0A0G2JMH6	HLA-DRA	0.0208623	0.854962	-0.226069	HLA class II histocompatibility antigen, DR alpha chain OS=Homo sapiens GN=HLA-DRA PE=1 SV=1
Q9Y266	NUDC	0.0211875	0.854979	-0.226039	Nuclear migration protein nudC OS=Homo sapiens GN=NUDC PE=1 SV=1
P62942	FKBP1A	0.000670557	0.854987	-0.226025	Peptidyl-prolyl cis-trans isomerase FKBP1A OS=Homo sapiens GN=FKBP1A PE=1 SV=2
Q9P0L0	VAPA	0.0255157	0.85504	-0.225937	Vesicle-associated membrane protein-associated protein A OS=Homo sapiens GN=VAPA PE=1 SV=3
Q9BXF9	TEKT3	0.637072	0.855061	-0.2259	Tektin-3 OS=Homo sapiens GN=TEKT3 PE=1 SV=1
Q9NW13	RBM28	0.32459	0.85515	-0.225751	RNA-binding protein 28 OS=Homo sapiens GN=RBM28 PE=1 SV=3
P56537	EIF6	0.309209	0.855236	-0.225605	Eukaryotic translation initiation factor 6 OS=Homo sapiens GN=EIF6 PE=1 SV=1
E5RI00	ENY2	0.0210346	0.855244	-0.225592	Transcription and mRNA export factor ENY2 OS=Homo sapiens GN=ENY2 PE=1 SV=1
Q14152	EIF3A	0.00966217	0.855316	-0.225471	Eukaryotic translation initiation factor 3 subunit A OS=Homo sapiens GN=EIF3A PE=1 SV=1
Q9BVP2-2	GNL3	0.157255	0.855323	-0.225459	Isoform 2 of Guanine nucleotide-binding protein-like 3 OS=Homo sapiens GN=GNL3
Q92625	ANKS1A	0.445953	0.855345	-0.225421	Ankyrin repeat and SAM domain-containing protein 1A OS=Homo sapiens GN=ANKS1A PE=1 SV=4
Q9H8H2	DDX31	0.0621352	0.855422	-0.225291	Probable ATP-dependent RNA helicase DDX31 OS=Homo sapiens GN=DDX31 PE=1 SV=2
Q5JS37-2	NHLRC3	0.169441	0.855591	-0.225007	Isoform 2 of NHL repeat-containing protein 3 OS=Homo sapiens GN=NHLRC3
O75794	CDC123	0.0159554	0.855608	-0.224978	Cell division cycle protein 123 homolog OS=Homo sapiens GN=CDC123 PE=1 SV=1
Q6YHU6-4	THADA	0.0280443	0.855625	-0.22495	Isoform 4 of Thyroid adenoma-associated protein OS=Homo sapiens GN=THADA
H0YAV5	CHTF8	0.0961332	0.855629	-0.224942	Chromosome transmission fidelity protein 8 homolog (Fragment) OS=Homo sapiens GN=CHTF8 PE=1 SV=1
P20290	BTF3	0.0900104	0.855824	-0.224613	Transcription factor BTF3 OS=Homo sapiens GN=BTF3 PE=1 SV=1
H3BSS5	KCTD5	0.484888	0.855837	-0.224592	BTB/POZ domain-containing protein KCTD5 OS=Homo sapiens GN=KCTD5 PE=1 SV=1
Q5MNZ6	WDR45B	0.177757	0.855857	-0.224558	WD repeat domain phosphoinositide-interacting protein 3 OS=Homo sapiens GN=WDR45B PE=2 SV=2
Q9NP81	SARS2	0.0035839	0.855863	-0.224548	Serine--tRNA ligase, mitochondrial OS=Homo sapiens GN=SARS2 PE=1 SV=1
Q9BSJ2	TUBGCP2	0.0112943	0.855979	-0.224353	Gamma-tubulin complex component 2 OS=Homo sapiens GN=TUBGCP2 PE=1 SV=2
A7KAX9-2	ARHGAP32	0.0110369	0.855989	-0.224335	Isoform 2 of Rho GTPase-activating protein 32 OS=Homo sapiens GN=ARHGAP32
E5RJ88	INTS9	0.0134441	0.856021	-0.224281	Integrator complex subunit 9 (Fragment) OS=Homo sapiens GN=INTS9 PE=1 SV=1
I3L4B1	MYL4	0.427129	0.856044	-0.224243	Myosin light chain 4 (Fragment) OS=Homo sapiens GN=MYL4 PE=1 SV=1
O75955	FLOT1	0.424846	0.856046	-0.22424	Flotillin-1 OS=Homo sapiens GN=FLOT1 PE=1 SV=3
Q9HAV4	XPO5	0.0592912	0.856082	-0.224179	Exportin-5 OS=Homo sapiens GN=XPO5 PE=1 SV=1
O00303	EIF3F	0.00433021	0.856162	-0.224044	Eukaryotic translation initiation factor 3 subunit F OS=Homo sapiens GN=EIF3F PE=1 SV=1
I3L1T3	DERL2	0.235189	0.856275	-0.223854	Derlin (Fragment) OS=Homo sapiens GN=DERL2 PE=1 SV=1
A0A087X1N8	SERPINB6	0.00911709	0.856465	-0.223533	Serpin B6 OS=Homo sapiens GN=SERPINB6 PE=1 SV=1
Q9BSV6	TSEN34	0.0107721	0.856728	-0.223091	tRNA-splicing endonuclease subunit Sen34 OS=Homo sapiens GN=TSEN34 PE=1 SV=1
E9PAU2	RAVER1	0.193662	0.856807	-0.222958	Ribonucleoprotein PTB-binding 1 OS=Homo sapiens GN=RAVER1 PE=1 SV=1
A1A4S6	ARHGAP10	0.0383221	0.856935	-0.222742	Rho GTPase-activating protein 10 OS=Homo sapiens GN=ARHGAP10 PE=1 SV=1
O75410-2	TACC1	0.0988755	0.856967	-0.222688	Isoform 2 of Transforming acidic coiled-coil-containing protein 1 OS=Homo sapiens GN=TACC1
E9PKN0	PCF11	0.00127186	0.856973	-0.222678	Pre-mRNA cleavage complex 2 protein Pcf11 (Fragment) OS=Homo sapiens GN=PCF11 PE=1 SV=1
P36952-2	SERPINB5	0.12094	0.857019	-0.2226	Isoform 2 of Serpin B5 OS=Homo sapiens GN=SERPINB5
P11586	MTHFD1	0.00153286	0.85705	-0.222549	C-1-tetrahydrofolate synthase, cytoplasmic OS=Homo sapiens GN=MTHFD1 PE=1 SV=3
P13646-3	KRT13	0.527736	0.857093	-0.222476	Isoform 3 of Keratin, type I cytoskeletal 13 OS=Homo sapiens GN=KRT13
Q9BUE0	MED18	0.268792	0.857138	-0.2224	Mediator of RNA polymerase II transcription subunit 18 OS=Homo sapiens GN=MED18 PE=1 SV=1
P49366	DHPS	0.000361109	0.85714	-0.222397	Deoxyhypusine synthase OS=Homo sapiens GN=DHPS PE=1 SV=1
O00487	PSMD14	0.0249129	0.857202	-0.222293	26S proteasome non-ATPase regulatory subunit 14 OS=Homo sapiens GN=PSMD14 PE=1 SV=1
E9PBZ9	NUDT6	0.553107	0.85721	-0.222279	Nucleoside diphosphate-linked moiety X motif 6 OS=Homo sapiens GN=NUDT6 PE=1 SV=1
Q9HCS7	XAB2	0.0835355	0.857336	-0.222068	Pre-mRNA-splicing factor SYF1 OS=Homo sapiens GN=XAB2 PE=1 SV=2
O75506	HSBP1	0.531017	0.857508	-0.221778	Heat shock factor-binding protein 1 OS=Homo sapiens GN=HSBP1 PE=1 SV=1
Q2TB10	ZNF800	0.00871397	0.857515	-0.221766	Zinc finger protein 800 OS=Homo sapiens GN=ZNF800 PE=1 SV=1
Q9H910-3	HN1L	0.0131106	0.857545	-0.221716	Isoform 3 of Hematological and neurological expressed 1-like protein OS=Homo sapiens GN=HN1L
Q8N442	GUF1	0.667801	0.857587	-0.221644	Translation factor GUF1, mitochondrial OS=Homo sapiens GN=GUF1 PE=1 SV=1
Q9Y4R8	TELO2	0.0591996	0.857771	-0.221335	Telomere length regulation protein TEL2 homolog OS=Homo sapiens GN=TELO2 PE=1 SV=2
Q96CW5	TUBGCP3	0.00577462	0.857831	-0.221235	Gamma-tubulin complex component 3 OS=Homo sapiens GN=TUBGCP3 PE=1 SV=2
P01036	CST4	0.244395	0.85795	-0.221034	Cystatin-S OS=Homo sapiens GN=CST4 PE=1 SV=3
P29590	PML	0.0151289	0.858076	-0.220823	Protein PML OS=Homo sapiens GN=PML PE=1 SV=3
Q6UWP7	LCLAT1	0.131464	0.858169	-0.220667	Lysocardiolipin acyltransferase 1 OS=Homo sapiens GN=LCLAT1 PE=1 SV=1
P63172	DYNLT1	0.149378	0.858297	-0.220451	Dynein light chain Tctex-type 1 OS=Homo sapiens GN=DYNLT1 PE=1 SV=1
Q9C035-6	TRIM5	0.22156	0.858338	-0.220382	Isoform Iota of Tripartite motif-containing protein 5 OS=Homo sapiens GN=TRIM5
C9IYS7	CPSF3L	0.0327977	0.858584	-0.219968	Cleavage and polyadenylation specific factor 3-like, isoform CRA_i OS=Homo sapiens GN=CPSF3L PE=1 SV=1
O75914	PAK3	0.103872	0.858603	-0.219937	Serine/threonine-protein kinase PAK 3 OS=Homo sapiens GN=PAK3 PE=1 SV=2
Q6PIW4	FIGNL1	0.00390631	0.858739	-0.219708	Fidgetin-like protein 1 OS=Homo sapiens GN=FIGNL1 PE=1 SV=2
A0A0X1KG71	NELFB	0.00262363	0.858848	-0.219525	Negative elongation factor B OS=Homo sapiens GN=NELFB PE=1 SV=1
Q15024	EXOSC7	0.00725593	0.858882	-0.219468	Exosome complex component RRP42 OS=Homo sapiens GN=EXOSC7 PE=1 SV=3
P26885	FKBP2	0.106397	0.859067	-0.219157	Peptidyl-prolyl cis-trans isomerase FKBP2 OS=Homo sapiens GN=FKBP2 PE=1 SV=2
O94854-2	KIAA0754	0.220048	0.859078	-0.219139	Isoform 2 of Uncharacterized protein KIAA0754 OS=Homo sapiens GN=KIAA0754
D6RAI0	HMCES	0.161608	0.859231	-0.218882	Embryonic stem cell-specific 5-hydroxymethylcytosine-binding protein (Fragment) OS=Homo sapiens GN=HMCES PE=1 SV=1
O75223	GGCT	0.0252246	0.859236	-0.218873	Gamma-glutamylcyclotransferase OS=Homo sapiens GN=GGCT PE=1 SV=1
Q9P0B6	CCDC167	0.0239297	0.859264	-0.218827	Coiled-coil domain-containing protein 167 OS=Homo sapiens GN=CCDC167 PE=1 SV=2
P54252-4	ATXN3	0.0395866	0.859342	-0.218696	Isoform 4 of Ataxin-3 OS=Homo sapiens GN=ATXN3
P23229-6	ITGA6	0.00352914	0.859359	-0.218668	Isoform Alpha-6X1X2A of Integrin alpha-6 OS=Homo sapiens GN=ITGA6
P22670	RFX1	0.0500797	0.859414	-0.218576	MHC class II regulatory factor RFX1 OS=Homo sapiens GN=RFX1 PE=1 SV=2
Q96NB3	ZNF830	0.0841678	0.859619	-0.218231	Zinc finger protein 830 OS=Homo sapiens GN=ZNF830 PE=1 SV=2
Q9NXH9	TRMT1	0.0219452	0.859835	-0.217869	tRNA (guanine(26)-N(2))-dimethyltransferase OS=Homo sapiens GN=TRMT1 PE=1 SV=1
P23025	XPA	0.103584	0.859861	-0.217825	DNA repair protein complementing XP-A cells OS=Homo sapiens GN=XPA PE=1 SV=1
P55854	SUMO3	0.0337649	0.859934	-0.217701	Small ubiquitin-related modifier 3 OS=Homo sapiens GN=SUMO3 PE=1 SV=2
Q86WX3	RPS19BP1	0.121055	0.860071	-0.217472	Active regulator of SIRT1 OS=Homo sapiens GN=RPS19BP1 PE=1 SV=1
Q8NFZ5	TNIP2	0.0520328	0.860107	-0.217412	TNFAIP3-interacting protein 2 OS=Homo sapiens GN=TNIP2 PE=1 SV=1
Q93100-2	PHKB	0.00459733	0.860159	-0.217325	Isoform 2 of Phosphorylase b kinase regulatory subunit beta OS=Homo sapiens GN=PHKB
Q9UFW8	CGGBP1	0.0334474	0.860159	-0.217325	CGG triplet repeat-binding protein 1 OS=Homo sapiens GN=CGGBP1 PE=1 SV=2
Q6AWC2-6	WWC2	0.0421695	0.860258	-0.217159	Isoform 6 of Protein WWC2 OS=Homo sapiens GN=WWC2
Q4KMP7	TBC1D10B	0.0370716	0.86045	-0.216837	TBC1 domain family member 10B OS=Homo sapiens GN=TBC1D10B PE=1 SV=3
Q9BUJ2	HNRNPUL1	0.0247458	0.860654	-0.216495	Heterogeneous nuclear ribonucleoprotein U-like protein 1 OS=Homo sapiens GN=HNRNPUL1 PE=1 SV=2
P56945-7	BCAR1	0.0143405	0.860693	-0.216429	Isoform 7 of Breast cancer anti-estrogen resistance protein 1 OS=Homo sapiens GN=BCAR1
Q14683	SMC1A	0.21793	0.860694	-0.216428	Structural maintenance of chromosomes protein 1A OS=Homo sapiens GN=SMC1A PE=1 SV=2
Q86W56	PARG	0.0447606	0.860712	-0.216398	Poly(ADP-ribose) glycohydrolase OS=Homo sapiens GN=PARG PE=1 SV=1
P60228	EIF3E	0.00140411	0.860728	-0.216371	Eukaryotic translation initiation factor 3 subunit E OS=Homo sapiens GN=EIF3E PE=1 SV=1
Q8N201	INTS1	0.0185002	0.860763	-0.216313	Integrator complex subunit 1 OS=Homo sapiens GN=INTS1 PE=1 SV=2
Q14739	LBR	0.0216147	0.860783	-0.216279	Lamin-B receptor OS=Homo sapiens GN=LBR PE=1 SV=2
P23381	WARS	0.00165695	0.860794	-0.21626	Tryptophan--tRNA ligase, cytoplasmic OS=Homo sapiens GN=WARS PE=1 SV=2
Q14676-3	MDC1	0.270101	0.860864	-0.216143	Isoform 3 of Mediator of DNA damage checkpoint protein 1 OS=Homo sapiens GN=MDC1
Q9H0W8	SMG9	0.0101168	0.860912	-0.216062	Protein SMG9 OS=Homo sapiens GN=SMG9 PE=1 SV=1
Q9NXR7	BRE	0.0938526	0.860981	-0.215947	BRCA1-A complex subunit BRE OS=Homo sapiens GN=BRE PE=1 SV=2
Q9NXA8	SIRT5	0.0636863	0.861032	-0.215861	NAD-dependent protein deacylase sirtuin-5, mitochondrial OS=Homo sapiens GN=SIRT5 PE=1 SV=2
Q9H477-2	RBKS	0.0325027	0.861149	-0.215665	Isoform 2 of Ribokinase OS=Homo sapiens GN=RBKS
H0Y997	TXNDC15	0.50555	0.86116	-0.215646	Thioredoxin domain-containing protein 15 (Fragment) OS=Homo sapiens GN=TXNDC15 PE=1 SV=1
P37802	TAGLN2	0.0282251	0.861167	-0.215635	Transgelin-2 OS=Homo sapiens GN=TAGLN2 PE=1 SV=3
Q9UPM8	AP4E1	0.0753595	0.861256	-0.215485	AP-4 complex subunit epsilon-1 OS=Homo sapiens GN=AP4E1 PE=1 SV=2
Q9UBB4	ATXN10	0.0600636	0.861566	-0.214966	Ataxin-10 OS=Homo sapiens GN=ATXN10 PE=1 SV=1
Q5ZPR3-3	CD276	0.0604123	0.861587	-0.214932	Isoform 3 of CD276 antigen OS=Homo sapiens GN=CD276
O75306	NDUFS2	0.0895036	0.861642	-0.214839	NADH dehydrogenase [ubiquinone] iron-sulfur protein 2, mitochondrial OS=Homo sapiens GN=NDUFS2 PE=1 SV=2
P84077	ARF1	0.00473412	0.861786	-0.214598	ADP-ribosylation factor 1 OS=Homo sapiens GN=ARF1 PE=1 SV=2
P61204	ARF3	0.00473412	0.861786	-0.214598	ADP-ribosylation factor 3 OS=Homo sapiens GN=ARF3 PE=1 SV=2
A6PVN5	PPP2R4	0.000514563	0.86192	-0.214373	Serine/threonine-protein phosphatase 2A activator OS=Homo sapiens GN=PPP2R4 PE=1 SV=1
Q9UKK9	NUDT5	0.0916276	0.861957	-0.214313	ADP-sugar pyrophosphatase OS=Homo sapiens GN=NUDT5 PE=1 SV=1
A0A087WVI1	PDLIM2	0.205823	0.861981	-0.214272	PDZ and LIM domain protein 2 OS=Homo sapiens GN=PDLIM2 PE=1 SV=1
Q96CW6	SLC7A6OS	0.0614375	0.862114	-0.21405	Probable RNA polymerase II nuclear localization protein SLC7A6OS OS=Homo sapiens GN=SLC7A6OS PE=1 SV=2
Q9H3N1	TMX1	0.0196641	0.862258	-0.213808	Thioredoxin-related transmembrane protein 1 OS=Homo sapiens GN=TMX1 PE=1 SV=1
Q12888	TP53BP1	0.212804	0.862272	-0.213786	Tumor suppressor p53-binding protein 1 OS=Homo sapiens GN=TP53BP1 PE=1 SV=2
Q15208	STK38	0.257806	0.862473	-0.213449	Serine/threonine-protein kinase 38 OS=Homo sapiens GN=STK38 PE=1 SV=1
P54727	RAD23B	0.0205748	0.862512	-0.213383	UV excision repair protein RAD23 homolog B OS=Homo sapiens GN=RAD23B PE=1 SV=1
Q96ST2-3	IWS1	0.0176346	0.862516	-0.213378	Isoform 3 of Protein IWS1 homolog OS=Homo sapiens GN=IWS1
F5H345	HMBS	0.00222014	0.862537	-0.213342	Porphobilinogen deaminase OS=Homo sapiens GN=HMBS PE=1 SV=1
Q01813	PFKP	0.052476	0.86279	-0.212919	ATP-dependent 6-phosphofructokinase, platelet type OS=Homo sapiens GN=PFKP PE=1 SV=2
O00461	GOLIM4	0.0491481	0.86284	-0.212835	Golgi integral membrane protein 4 OS=Homo sapiens GN=GOLIM4 PE=1 SV=1
Q9BYD2	MRPL9	0.0692136	0.862851	-0.212817	39S ribosomal protein L9, mitochondrial OS=Homo sapiens GN=MRPL9 PE=1 SV=2
P16220	CREB1	0.0223078	0.862854	-0.212812	Cyclic AMP-responsive element-binding protein 1 OS=Homo sapiens GN=CREB1 PE=1 SV=2
Q00653	NFKB2	0.0610291	0.862858	-0.212805	Nuclear factor NF-kappa-B p100 subunit OS=Homo sapiens GN=NFKB2 PE=1 SV=4
Q04323	UBXN1	0.0264651	0.862865	-0.212794	UBX domain-containing protein 1 OS=Homo sapiens GN=UBXN1 PE=1 SV=2
H0YC70	ZNF706	0.116079	0.862875	-0.212777	Zinc finger protein 706 (Fragment) OS=Homo sapiens GN=ZNF706 PE=1 SV=1
Q5JTZ9	AARS2	0.177471	0.862919	-0.212703	Alanine--tRNA ligase, mitochondrial OS=Homo sapiens GN=AARS2 PE=1 SV=1
Q92598	HSPH1	0.0298234	0.863149	-0.212318	Heat shock protein 105 kDa OS=Homo sapiens GN=HSPH1 PE=1 SV=1
Q96GM5-2	SMARCD1	0.178885	0.863245	-0.212158	Isoform 2 of SWI/SNF-related matrix-associated actin-dependent regulator of chromatin subfamily D member 1 OS=Homo sapiens GN=SMARCD1
Q9HC38-2	GLOD4	0.018008	0.863259	-0.212134	Isoform 2 of Glyoxalase domain-containing protein 4 OS=Homo sapiens GN=GLOD4
Q32NC0	C18orf21	0.652376	0.863262	-0.21213	UPF0711 protein C18orf21 OS=Homo sapiens GN=C18orf21 PE=1 SV=1
P36639-4	NUDT1	0.0291625	0.863281	-0.212099	Isoform p18 of 7,8-dihydro-8-oxoguanine triphosphatase OS=Homo sapiens GN=NUDT1
Q9NPA2	MMP25	0.0206681	0.863291	-0.212082	Matrix metalloproteinase-25 OS=Homo sapiens GN=MMP25 PE=1 SV=1
P47895	ALDH1A3	0.0138557	0.863452	-0.211813	Aldehyde dehydrogenase family 1 member A3 OS=Homo sapiens GN=ALDH1A3 PE=1 SV=2
Q15369	TCEB1	0.468178	0.863621	-0.211531	Transcription elongation factor B polypeptide 1 OS=Homo sapiens GN=TCEB1 PE=1 SV=1
P41214	EIF2D	0.00435454	0.86379	-0.211247	Eukaryotic translation initiation factor 2D OS=Homo sapiens GN=EIF2D PE=1 SV=3
O60888-3	CUTA	0.0247935	0.863794	-0.211241	Isoform C of Protein CutA OS=Homo sapiens GN=CUTA
O00410	IPO5	0.0290504	0.863912	-0.211044	Importin-5 OS=Homo sapiens GN=IPO5 PE=1 SV=4
O43414-3	ERI3	0.0230444	0.863912	-0.211043	Isoform 3 of ERI1 exoribonuclease 3 OS=Homo sapiens GN=ERI3
Q14146	URB2	0.195841	0.863937	-0.211002	Unhealthy ribosome biogenesis protein 2 homolog OS=Homo sapiens GN=URB2 PE=2 SV=2
Q86TI2-2	DPP9	0.00289341	0.863966	-0.210954	Isoform 2 of Dipeptidyl peptidase 9 OS=Homo sapiens GN=DPP9
H7BZB7	PHF8	0.00722597	0.863972	-0.210944	Histone lysine demethylase PHF8 (Fragment) OS=Homo sapiens GN=PHF8 PE=1 SV=1
Q7L1Q6	BZW1	0.0744073	0.864006	-0.210888	Basic leucine zipper and W2 domain-containing protein 1 OS=Homo sapiens GN=BZW1 PE=1 SV=1
Q93034	CUL5	0.00988056	0.864062	-0.210793	Cullin-5 OS=Homo sapiens GN=CUL5 PE=1 SV=4
Q01968	OCRL	0.0195333	0.864086	-0.210754	Inositol polyphosphate 5-phosphatase OCRL-1 OS=Homo sapiens GN=OCRL PE=1 SV=3
A0A087WSV8	NUCB2	0.00826686	0.864177	-0.210601	Nucleobindin 2, isoform CRA_b OS=Homo sapiens GN=NUCB2 PE=1 SV=1
V9HW75	HEL-S-109	0.00826686	0.864177	-0.210601	Epididymis secretory protein Li 109 OS=Homo sapiens GN=HEL-S-109 PE=1 SV=1
Q5SW79	CEP170	0.0493477	0.864393	-0.21024	Centrosomal protein of 170 kDa OS=Homo sapiens GN=CEP170 PE=1 SV=1
A0A087WUI1	RBMX2	0.0488436	0.864438	-0.210165	RNA-binding motif protein, X-linked 2 OS=Homo sapiens GN=RBMX2 PE=1 SV=1
A0AVF1	TTC26	0.0750123	0.864578	-0.209932	Intraflagellar transport protein 56 OS=Homo sapiens GN=TTC26 PE=2 SV=1
Q9NZN8	CNOT2	0.0956878	0.864581	-0.209928	CCR4-NOT transcription complex subunit 2 OS=Homo sapiens GN=CNOT2 PE=1 SV=1
Q9NZL4	HSPBP1	0.035745	0.864589	-0.209913	Hsp70-binding protein 1 OS=Homo sapiens GN=HSPBP1 PE=1 SV=1
Q15819	UBE2V2	0.00139107	0.864627	-0.20985	Ubiquitin-conjugating enzyme E2 variant 2 OS=Homo sapiens GN=UBE2V2 PE=1 SV=4
Q8WVC0	LEO1	0.0186311	0.864669	-0.20978	RNA polymerase-associated protein LEO1 OS=Homo sapiens GN=LEO1 PE=1 SV=1
Q8N4J0	CARNMT1	0.0210743	0.864748	-0.209648	Carnosine N-methyltransferase OS=Homo sapiens GN=CARNMT1 PE=1 SV=1
A0A087WXS7	ASNA1	0.0157506	0.864753	-0.209639	ATPase ASNA1 OS=Homo sapiens GN=ASNA1 PE=1 SV=1
O60518	RANBP6	0.132423	0.864779	-0.209597	Ran-binding protein 6 OS=Homo sapiens GN=RANBP6 PE=1 SV=2
I3L2J0	CIC	0.0680485	0.864791	-0.209577	Protein capicua homolog OS=Homo sapiens GN=CIC PE=1 SV=1
P49674	CSNK1E	0.0112593	0.864799	-0.209563	Casein kinase I isoform epsilon OS=Homo sapiens GN=CSNK1E PE=1 SV=1
O15446	CD3EAP	0.0509821	0.864833	-0.209507	DNA-directed RNA polymerase I subunit RPA34 OS=Homo sapiens GN=CD3EAP PE=1 SV=1
P51948	MNAT1	0.00678485	0.864836	-0.209501	CDK-activating kinase assembly factor MAT1 OS=Homo sapiens GN=MNAT1 PE=1 SV=1
O60256	PRPSAP2	0.0823412	0.864845	-0.209486	Phosphoribosyl pyrophosphate synthase-associated protein 2 OS=Homo sapiens GN=PRPSAP2 PE=1 SV=1
O43156	TTI1	0.00805811	0.865081	-0.209093	TELO2-interacting protein 1 homolog OS=Homo sapiens GN=TTI1 PE=1 SV=3
Q9Y2I1-4	NISCH	0.164932	0.865307	-0.208716	Isoform 4 of Nischarin OS=Homo sapiens GN=NISCH
A0A0C4DFM0	GSTZ1	0.0980013	0.865495	-0.208402	Glutathione transferase zeta 1 (Maleylacetoacetate isomerase), isoform CRA_c OS=Homo sapiens GN=GSTZ1 PE=1 SV=1
Q13409-3	DYNC1I2	0.000556675	0.865582	-0.208258	Isoform 2C of Cytoplasmic dynein 1 intermediate chain 2 OS=Homo sapiens GN=DYNC1I2
Q9NTX5-6	ECHDC1	0.0269674	0.865691	-0.208075	Isoform 6 of Ethylmalonyl-CoA decarboxylase OS=Homo sapiens GN=ECHDC1
O43264	ZW10	0.00229176	0.8657	-0.20806	Centromere/kinetochore protein zw10 homolog OS=Homo sapiens GN=ZW10 PE=1 SV=3
Q14973	SLC10A1	0.756008	0.865847	-0.207816	Sodium/bile acid cotransporter OS=Homo sapiens GN=SLC10A1 PE=1 SV=1
Q16626	MEA1	0.1172	0.865888	-0.207748	Male-enhanced antigen 1 OS=Homo sapiens GN=MEA1 PE=1 SV=2
P22676	CALB2	0.0145569	0.865908	-0.207715	Calretinin OS=Homo sapiens GN=CALB2 PE=2 SV=2
Q5T5Y3-3	CAMSAP1	0.104366	0.865951	-0.207643	Isoform 3 of Calmodulin-regulated spectrin-associated protein 1 OS=Homo sapiens GN=CAMSAP1
B8ZZU8	TCEB2	0.0147954	0.865969	-0.207614	Transcription elongation factor B (SIII), polypeptide 2 (18kDa, elongin B), isoform CRA_b OS=Homo sapiens GN=TCEB2 PE=1 SV=1
Q92542	NCSTN	0.00604239	0.866034	-0.207505	Nicastrin OS=Homo sapiens GN=NCSTN PE=1 SV=2
O00232	PSMD12	0.00114421	0.86614	-0.207328	26S proteasome non-ATPase regulatory subunit 12 OS=Homo sapiens GN=PSMD12 PE=1 SV=3
Q86U06	RBM23	0.0577032	0.866225	-0.207186	Probable RNA-binding protein 23 OS=Homo sapiens GN=RBM23 PE=1 SV=1
Q14974	KPNB1	0.101531	0.866244	-0.207155	Importin subunit beta-1 OS=Homo sapiens GN=KPNB1 PE=1 SV=2
Q15678	PTPN14	0.268664	0.866268	-0.207114	Tyrosine-protein phosphatase non-receptor type 14 OS=Homo sapiens GN=PTPN14 PE=1 SV=2
Q9H6S0	YTHDC2	0.25732	0.866373	-0.20694	Probable ATP-dependent RNA helicase YTHDC2 OS=Homo sapiens GN=YTHDC2 PE=1 SV=2
P61088	UBE2N	0.00880856	0.866446	-0.206818	Ubiquitin-conjugating enzyme E2 N OS=Homo sapiens GN=UBE2N PE=1 SV=1
F8WBI5	GBAS	0.166756	0.866473	-0.206774	Protein NipSnap homolog 2 OS=Homo sapiens GN=GBAS PE=1 SV=1
Q8N2M8	CLASRP	0.026755	0.866502	-0.206726	CLK4-associating serine/arginine rich protein OS=Homo sapiens GN=CLASRP PE=1 SV=4
P31327-2	CPS1	0.075574	0.866588	-0.206582	Isoform 2 of Carbamoyl-phosphate synthase [ammonia], mitochondrial OS=Homo sapiens GN=CPS1
Q6ZUM4-3	ARHGAP27	0.0292439	0.866588	-0.206582	Isoform 3 of Rho GTPase-activating protein 27 OS=Homo sapiens GN=ARHGAP27
P49770	EIF2B2	0.141791	0.866617	-0.206534	Translation initiation factor eIF-2B subunit beta OS=Homo sapiens GN=EIF2B2 PE=1 SV=3
Q8NFH4	NUP37	0.076121	0.86663	-0.206512	Nucleoporin Nup37 OS=Homo sapiens GN=NUP37 PE=1 SV=1
O75116	ROCK2	0.000669401	0.86663	-0.206511	Rho-associated protein kinase 2 OS=Homo sapiens GN=ROCK2 PE=1 SV=4
Q9Y2R4	DDX52	0.117856	0.866689	-0.206414	Probable ATP-dependent RNA helicase DDX52 OS=Homo sapiens GN=DDX52 PE=1 SV=3
P31939	ATIC	0.0419847	0.866785	-0.206254	Bifunctional purine biosynthesis protein PURH OS=Homo sapiens GN=ATIC PE=1 SV=3
P49593	PPM1F	0.151644	0.866808	-0.206216	Protein phosphatase 1F OS=Homo sapiens GN=PPM1F PE=1 SV=3
O95071-2	UBR5	0.0322364	0.866825	-0.206188	Isoform 2 of E3 ubiquitin-protein ligase UBR5 OS=Homo sapiens GN=UBR5
Q9Y3B7	MRPL11	0.0847962	0.866835	-0.206171	39S ribosomal protein L11, mitochondrial OS=Homo sapiens GN=MRPL11 PE=1 SV=1
Q0VDF9	HSPA14	0.000936993	0.866911	-0.206044	Heat shock 70 kDa protein 14 OS=Homo sapiens GN=HSPA14 PE=1 SV=1
K7ELB8	PLEKHF1	0.0263553	0.867036	-0.205836	Pleckstrin homology domain-containing family F member 1 (Fragment) OS=Homo sapiens GN=PLEKHF1 PE=1 SV=1
E9PP55	RNF170	0.0439314	0.867044	-0.205823	E3 ubiquitin-protein ligase RNF170 (Fragment) OS=Homo sapiens GN=RNF170 PE=1 SV=1
P04049-2	RAF1	0.028331	0.867091	-0.205745	Isoform 2 of RAF proto-oncogene serine/threonine-protein kinase OS=Homo sapiens GN=RAF1
Q9GZR2	REXO4	0.301337	0.867153	-0.205642	RNA exonuclease 4 OS=Homo sapiens GN=REXO4 PE=1 SV=2
Q9NVE7	PANK4	0.0287029	0.867162	-0.205627	Pantothenate kinase 4 OS=Homo sapiens GN=PANK4 PE=1 SV=1
P19012	KRT15	0.429961	0.867521	-0.20503	Keratin, type I cytoskeletal 15 OS=Homo sapiens GN=KRT15 PE=1 SV=3
Q13867	BLMH	0.00145844	0.867526	-0.205021	Bleomycin hydrolase OS=Homo sapiens GN=BLMH PE=1 SV=1
Q14181	POLA2	0.0931291	0.867566	-0.204955	DNA polymerase alpha subunit B OS=Homo sapiens GN=POLA2 PE=1 SV=2
O00506	STK25	0.0503821	0.867623	-0.20486	Serine/threonine-protein kinase 25 OS=Homo sapiens GN=STK25 PE=1 SV=1
A0A087WZV0	PPIP5K2	0.0674864	0.867681	-0.204764	Inositol hexakisphosphate and diphosphoinositol-pentakisphosphate kinase 2 OS=Homo sapiens GN=PPIP5K2 PE=1 SV=1
O95295	SNAPIN	0.105883	0.867804	-0.204559	SNARE-associated protein Snapin OS=Homo sapiens GN=SNAPIN PE=1 SV=1
J3QK89	CHERP	0.0156756	0.867897	-0.204404	Calcium homeostasis endoplasmic reticulum protein OS=Homo sapiens GN=CHERP PE=1 SV=1
F8VUA2	CHMP1A	0.0123839	0.867899	-0.204401	Charged multivesicular body protein 1a OS=Homo sapiens GN=CHMP1A PE=1 SV=1
F2Z2I2	PFKFB3	0.01606	0.867909	-0.204384	6-phosphofructo-2-kinase/fructose-2,6-bisphosphatase 3 OS=Homo sapiens GN=PFKFB3 PE=1 SV=1
Q8N6M0-2	OTUD6B	0.184641	0.86799	-0.20425	Isoform 2 of OTU domain-containing protein 6B OS=Homo sapiens GN=OTUD6B
Q03169	TNFAIP2	0.388943	0.867999	-0.204235	Tumor necrosis factor alpha-induced protein 2 OS=Homo sapiens GN=TNFAIP2 PE=2 SV=2
O95163	IKBKAP	0.002823	0.868015	-0.204209	Elongator complex protein 1 OS=Homo sapiens GN=IKBKAP PE=1 SV=3
Q643R3	LPCAT4	0.11525	0.868072	-0.204114	Lysophospholipid acyltransferase LPCAT4 OS=Homo sapiens GN=LPCAT4 PE=1 SV=1
P53618	COPB1	0.0160464	0.868241	-0.203832	Coatomer subunit beta OS=Homo sapiens GN=COPB1 PE=1 SV=3
Q15149	PLEC	0.498151	0.868355	-0.203644	Plectin OS=Homo sapiens GN=PLEC PE=1 SV=3
Q7L9L4-2	MOB1B	0.126608	0.868493	-0.203415	Isoform 2 of MOB kinase activator 1B OS=Homo sapiens GN=MOB1B
Q9H8S9	MOB1A	0.126608	0.868493	-0.203415	MOB kinase activator 1A OS=Homo sapiens GN=MOB1A PE=1 SV=4
Q14353	GAMT	0.318192	0.868528	-0.203356	Guanidinoacetate N-methyltransferase OS=Homo sapiens GN=GAMT PE=1 SV=1
Q13561	DCTN2	0.00920529	0.868581	-0.203267	Dynactin subunit 2 OS=Homo sapiens GN=DCTN2 PE=1 SV=4
F8WA39	MTMR1	0.0423105	0.868891	-0.202753	Myotubularin-related protein 1 OS=Homo sapiens GN=MTMR1 PE=1 SV=1
Q5T8R1	GSTM5	0.0320949	0.868901	-0.202737	Glutathione S-transferase Mu 5 OS=Homo sapiens GN=GSTM5 PE=1 SV=2
Q03252	LMNB2	0.591213	0.868953	-0.202651	Lamin-B2 OS=Homo sapiens GN=LMNB2 PE=1 SV=4
Q6P452	ANXA4	0.435626	0.868953	-0.20265	Annexin OS=Homo sapiens GN=ANXA4 PE=1 SV=1
Q9H3K6	BOLA2	0.00227891	0.869015	-0.202547	BolA-like protein 2 OS=Homo sapiens GN=BOLA2 PE=1 SV=1
P22681	CBL	0.179075	0.869287	-0.202096	E3 ubiquitin-protein ligase CBL OS=Homo sapiens GN=CBL PE=1 SV=2
C9JJ19	MRPS34	0.12709	0.869406	-0.201898	28S ribosomal protein S34, mitochondrial OS=Homo sapiens GN=MRPS34 PE=1 SV=2
Q13107	USP4	0.318055	0.869442	-0.201838	Ubiquitin carboxyl-terminal hydrolase 4 OS=Homo sapiens GN=USP4 PE=1 SV=3
Q9UKX7	NUP50	0.0115992	0.86948	-0.201775	Nuclear pore complex protein Nup50 OS=Homo sapiens GN=NUP50 PE=1 SV=2
Q5RKV6	EXOSC6	0.053631	0.869613	-0.201554	Exosome complex component MTR3 OS=Homo sapiens GN=EXOSC6 PE=1 SV=1
Q96RT1-3	ERBB2IP	0.0041866	0.869692	-0.201424	Isoform 3 of Protein LAP2 OS=Homo sapiens GN=ERBB2IP
P56589	PEX3	0.0254879	0.869718	-0.20138	Peroxisomal biogenesis factor 3 OS=Homo sapiens GN=PEX3 PE=1 SV=1
O75179-6	ANKRD17	0.00703721	0.869939	-0.201014	Isoform 6 of Ankyrin repeat domain-containing protein 17 OS=Homo sapiens GN=ANKRD17
F8W7U8	MRE11A	0.00445082	0.869942	-0.201008	Double-strand break repair protein MRE11A OS=Homo sapiens GN=MRE11A PE=1 SV=1
O15438	ABCC3	0.0469882	0.869953	-0.200991	Canalicular multispecific organic anion transporter 2 OS=Homo sapiens GN=ABCC3 PE=1 SV=3
Q12846	STX4	0.145627	0.870145	-0.200671	Syntaxin-4 OS=Homo sapiens GN=STX4 PE=1 SV=2
Q9Y6K9-2	IKBKG	0.00559322	0.870177	-0.200619	Isoform 2 of NF-kappa-B essential modulator OS=Homo sapiens GN=IKBKG
A2A3N6	PIPSL	0.0330636	0.870214	-0.200558	Putative PIP5K1A and PSMD4-like protein OS=Homo sapiens GN=PIPSL PE=5 SV=1
E7ERN9	GGT1	0.0508695	0.870311	-0.200398	Gamma-glutamyltranspeptidase 1 (Fragment) OS=Homo sapiens GN=GGT1 PE=4 SV=1
A6NGU5	GGT3P	0.0508695	0.870311	-0.200398	Putative gamma-glutamyltranspeptidase 3 OS=Homo sapiens GN=GGT3P PE=5 SV=2
Q96DE0	NUDT16	0.0114321	0.870356	-0.200323	U8 snoRNA-decapping enzyme OS=Homo sapiens GN=NUDT16 PE=1 SV=2
G3V394	MYO5A	0.12376	0.87039	-0.200266	Unconventional myosin-Va OS=Homo sapiens GN=MYO5A PE=1 SV=1
P15151	PVR	0.0274413	0.870458	-0.200153	Poliovirus receptor OS=Homo sapiens GN=PVR PE=1 SV=2
P55081	MFAP1	0.0455853	0.870463	-0.200145	Microfibrillar-associated protein 1 OS=Homo sapiens GN=MFAP1 PE=1 SV=2
Q09472	EP300	0.403822	0.870513	-0.200063	Histone acetyltransferase p300 OS=Homo sapiens GN=EP300 PE=1 SV=2
P40337-3	VHL	0.208885	0.870554	-0.199994	Isoform 3 of Von Hippel-Lindau disease tumor suppressor OS=Homo sapiens GN=VHL
P41743	PRKCI	0.369664	0.870605	-0.19991	Protein kinase C iota type OS=Homo sapiens GN=PRKCI PE=1 SV=2
O60292	SIPA1L3	0.0776843	0.870623	-0.199879	Signal-induced proliferation-associated 1-like protein 3 OS=Homo sapiens GN=SIPA1L3 PE=1 SV=3
P27694	RPA1	0.0579312	0.870694	-0.199762	Replication protein A 70 kDa DNA-binding subunit OS=Homo sapiens GN=RPA1 PE=1 SV=2
Q96HQ2	CDKN2AIPNL	0.000998108	0.870707	-0.19974	CDKN2AIP N-terminal-like protein OS=Homo sapiens GN=CDKN2AIPNL PE=1 SV=1
Q8NBN3	TMEM87A	0.175542	0.870721	-0.199717	Transmembrane protein 87A OS=Homo sapiens GN=TMEM87A PE=1 SV=3
Q9H223	EHD4	0.0154566	0.870756	-0.199659	EH domain-containing protein 4 OS=Homo sapiens GN=EHD4 PE=1 SV=1
Q86X10	RALGAPB	0.528012	0.870956	-0.199329	Ral GTPase-activating protein subunit beta OS=Homo sapiens GN=RALGAPB PE=1 SV=1
O75534-3	CSDE1	0.000507472	0.871035	-0.199198	Isoform 3 of Cold shock domain-containing protein E1 OS=Homo sapiens GN=CSDE1
Q9NXF1-2	TEX10	0.0167246	0.871181	-0.198955	Isoform 2 of Testis-expressed sequence 10 protein OS=Homo sapiens GN=TEX10
Q13617	CUL2	0.0353143	0.871182	-0.198953	Cullin-2 OS=Homo sapiens GN=CUL2 PE=1 SV=2
Q9BTD8-2	RBM42	0.175349	0.871211	-0.198906	Isoform 2 of RNA-binding protein 42 OS=Homo sapiens GN=RBM42
Q9H5X1	FAM96A	0.0504564	0.871218	-0.198894	MIP18 family protein FAM96A OS=Homo sapiens GN=FAM96A PE=1 SV=1
Q9BZ23-4	PANK2	0.0240874	0.871287	-0.19878	Isoform 4 of Pantothenate kinase 2, mitochondrial OS=Homo sapiens GN=PANK2
Q8TEV9	SMCR8	0.662942	0.871307	-0.198748	Smith-Magenis syndrome chromosomal region candidate gene 8 protein OS=Homo sapiens GN=SMCR8 PE=1 SV=2
B4DUT8	CNN2	0.0297429	0.871512	-0.198408	Calponin OS=Homo sapiens GN=CNN2 PE=1 SV=1
Q8NC96	NECAP1	0.0347149	0.87155	-0.198344	Adaptin ear-binding coat-associated protein 1 OS=Homo sapiens GN=NECAP1 PE=1 SV=2
E7EPU2	DIP2C	0.0439713	0.871575	-0.198303	Disco-interacting protein 2 homolog C OS=Homo sapiens GN=DIP2C PE=1 SV=2
P63151	PPP2R2A	0.139932	0.871579	-0.198297	Serine/threonine-protein phosphatase 2A 55 kDa regulatory subunit B alpha isoform OS=Homo sapiens GN=PPP2R2A PE=1 SV=1
J3KR44	OTUB1	0.100691	0.871665	-0.198155	Ubiquitin thioesterase OTUB1 OS=Homo sapiens GN=OTUB1 PE=1 SV=2
Q8TCC3-2	MRPL30	0.118964	0.871712	-0.198077	Isoform 2 of 39S ribosomal protein L30, mitochondrial OS=Homo sapiens GN=MRPL30
Q9Y4W2	LAS1L	0.0567467	0.871736	-0.198036	Ribosomal biogenesis protein LAS1L OS=Homo sapiens GN=LAS1L PE=1 SV=2
Q13418	ILK	0.00223075	0.871766	-0.197988	Integrin-linked protein kinase OS=Homo sapiens GN=ILK PE=1 SV=2
Q32Q12	NME1-NME2	0.00170878	0.871792	-0.197944	Nucleoside diphosphate kinase OS=Homo sapiens GN=NME1-NME2 PE=1 SV=1
Q8IWZ3-6	ANKHD1	0.00576014	0.871812	-0.197912	Isoform 6 of Ankyrin repeat and KH domain-containing protein 1 OS=Homo sapiens GN=ANKHD1
Q15311	RALBP1	0.0179209	0.87183	-0.197882	RalA-binding protein 1 OS=Homo sapiens GN=RALBP1 PE=1 SV=3
P24666-2	ACP1	0.245022	0.871857	-0.197837	Isoform 2 of Low molecular weight phosphotyrosine protein phosphatase OS=Homo sapiens GN=ACP1
A5YKK6	CNOT1	0.07591	0.871967	-0.197655	CCR4-NOT transcription complex subunit 1 OS=Homo sapiens GN=CNOT1 PE=1 SV=2
Q9NXE4-7	SMPD4	0.0933535	0.871986	-0.197623	Isoform 7 of Sphingomyelin phosphodiesterase 4 OS=Homo sapiens GN=SMPD4
K7EPB9	TPM4	0.194844	0.872007	-0.197589	Tropomyosin alpha-4 chain (Fragment) OS=Homo sapiens GN=TPM4 PE=1 SV=1
O00231-2	PSMD11	0.00246644	0.872066	-0.19749	Isoform 2 of 26S proteasome non-ATPase regulatory subunit 11 OS=Homo sapiens GN=PSMD11
Q14980	NUMA1	0.0361489	0.872088	-0.197454	Nuclear mitotic apparatus protein 1 OS=Homo sapiens GN=NUMA1 PE=1 SV=2
Q8IXK0	PHC2	0.0950244	0.872215	-0.197245	Polyhomeotic-like protein 2 OS=Homo sapiens GN=PHC2 PE=1 SV=1
Q06323	PSME1	0.0194454	0.872246	-0.197194	Proteasome activator complex subunit 1 OS=Homo sapiens GN=PSME1 PE=1 SV=1
X6R9N0	PTAR1	0.211214	0.872257	-0.197175	Protein prenyltransferase alpha subunit repeat-containing protein 1 OS=Homo sapiens GN=PTAR1 PE=1 SV=1
Q9C0E2	XPO4	0.461616	0.872285	-0.197128	Exportin-4 OS=Homo sapiens GN=XPO4 PE=1 SV=2
P52292	KPNA2	0.00119801	0.872302	-0.1971	Importin subunit alpha-1 OS=Homo sapiens GN=KPNA2 PE=1 SV=1
Q9UMX0	UBQLN1	0.0788645	0.872308	-0.197091	Ubiquilin-1 OS=Homo sapiens GN=UBQLN1 PE=1 SV=2
Q14157-4	UBAP2L	0.00311796	0.872308	-0.197091	Isoform 4 of Ubiquitin-associated protein 2-like OS=Homo sapiens GN=UBAP2L
Q9Y5K6	CD2AP	0.00801131	0.872515	-0.196748	CD2-associated protein OS=Homo sapiens GN=CD2AP PE=1 SV=1
Q9BVL4	SELO	0.422539	0.872548	-0.196694	Selenoprotein O OS=Homo sapiens GN=SELO PE=2 SV=3
P25325	MPST	0.00755763	0.872582	-0.196638	3-mercaptopyruvate sulfurtransferase OS=Homo sapiens GN=MPST PE=1 SV=3
Q9Y5T5	USP16	0.135209	0.872658	-0.196511	Ubiquitin carboxyl-terminal hydrolase 16 OS=Homo sapiens GN=USP16 PE=1 SV=1
Q9UNS1-2	TIMELESS	0.188846	0.872699	-0.196443	Isoform 2 of Protein timeless homolog OS=Homo sapiens GN=TIMELESS
O00311	CDC7	0.762046	0.872871	-0.19616	Cell division cycle 7-related protein kinase OS=Homo sapiens GN=CDC7 PE=1 SV=1
Q9Y3A4	RRP7A	0.461851	0.872923	-0.196074	Ribosomal RNA-processing protein 7 homolog A OS=Homo sapiens GN=RRP7A PE=1 SV=2
P23443-2	RPS6KB1	0.230496	0.87299	-0.195963	Isoform Alpha II of Ribosomal protein S6 kinase beta-1 OS=Homo sapiens GN=RPS6KB1
C9JNC3	BTN2A1	0.261943	0.872997	-0.195951	Butyrophilin subfamily 2 member A1 (Fragment) OS=Homo sapiens GN=BTN2A1 PE=1 SV=7
Q96KV6	BTN2A3P	0.261943	0.872997	-0.195951	Putative butyrophilin subfamily 2 member A3 OS=Homo sapiens GN=BTN2A3P PE=5 SV=2
C9JAJ6	BTN2A2	0.261943	0.872997	-0.195951	Butyrophilin subfamily 2 member A2 (Fragment) OS=Homo sapiens GN=BTN2A2 PE=4 SV=1
P62826	RAN	0.0420792	0.873	-0.195947	GTP-binding nuclear protein Ran OS=Homo sapiens GN=RAN PE=1 SV=3
B5MC59	RPA3	0.172267	0.873058	-0.19585	Replication protein A 14 kDa subunit OS=Homo sapiens GN=RPA3 PE=1 SV=1
O00139-2	KIF2A	0.00757344	0.87317	-0.195665	Isoform 2 of Kinesin-like protein KIF2A OS=Homo sapiens GN=KIF2A
C9JA08	NMD3	0.123629	0.87322	-0.195583	60S ribosomal export protein NMD3 OS=Homo sapiens GN=NMD3 PE=1 SV=1
Q9Y263	PLAA	0.00169929	0.873252	-0.195529	Phospholipase A-2-activating protein OS=Homo sapiens GN=PLAA PE=1 SV=2
Q8TBF4	ZCRB1	0.198373	0.873322	-0.195414	Zinc finger CCHC-type and RNA-binding motif-containing protein 1 OS=Homo sapiens GN=ZCRB1 PE=1 SV=2
Q9Y371-2	SH3GLB1	0.00560967	0.873408	-0.195273	Isoform 2 of Endophilin-B1 OS=Homo sapiens GN=SH3GLB1
P27701	CD82	0.0188422	0.873466	-0.195176	CD82 antigen OS=Homo sapiens GN=CD82 PE=1 SV=1
Q96EK6	GNPNAT1	0.177161	0.873516	-0.195094	Glucosamine 6-phosphate N-acetyltransferase OS=Homo sapiens GN=GNPNAT1 PE=1 SV=1
A8MZF9	DRG2	0.00297794	0.873619	-0.194925	Developmentally-regulated GTP-binding protein 2 OS=Homo sapiens GN=DRG2 PE=1 SV=1
O14646	CHD1	0.372419	0.873634	-0.194899	Chromodomain-helicase-DNA-binding protein 1 OS=Homo sapiens GN=CHD1 PE=1 SV=2
Q9Y5X2	SNX8	5.67886e-05	0.873815	-0.194601	Sorting nexin-8 OS=Homo sapiens GN=SNX8 PE=1 SV=1
Q8N9E0	FAM133A	0.0985691	0.873888	-0.194479	Protein FAM133A OS=Homo sapiens GN=FAM133A PE=1 SV=1
G3XAI9	FAM133B	0.0985691	0.873888	-0.194479	Protein FAM133B OS=Homo sapiens GN=FAM133B PE=1 SV=1
P08648	ITGA5	0.00313082	0.873924	-0.19442	Integrin alpha-5 OS=Homo sapiens GN=ITGA5 PE=1 SV=2
X6RAL5	SAP18	0.444287	0.87395	-0.194377	Histone deacetylase complex subunit SAP18 OS=Homo sapiens GN=SAP18 PE=1 SV=1
Q9UBF2	COPG2	0.177212	0.874091	-0.194145	Coatomer subunit gamma-2 OS=Homo sapiens GN=COPG2 PE=1 SV=1
O75554	WBP4	0.188919	0.874132	-0.194077	WW domain-binding protein 4 OS=Homo sapiens GN=WBP4 PE=1 SV=1
Q9BV86	NTMT1	0.354423	0.874211	-0.193947	N-terminal Xaa-Pro-Lys N-methyltransferase 1 OS=Homo sapiens GN=NTMT1 PE=1 SV=3
O75683	SURF6	0.0031984	0.87423	-0.193915	Surfeit locus protein 6 OS=Homo sapiens GN=SURF6 PE=1 SV=3
Q8WVJ2	NUDCD2	0.39192	0.874279	-0.193835	NudC domain-containing protein 2 OS=Homo sapiens GN=NUDCD2 PE=1 SV=1
Q96HP0	DOCK6	0.0513877	0.874296	-0.193806	Dedicator of cytokinesis protein 6 OS=Homo sapiens GN=DOCK6 PE=1 SV=3
Q14653-4	IRF3	0.044116	0.874389	-0.193653	Isoform 4 of Interferon regulatory factor 3 OS=Homo sapiens GN=IRF3
Q8NEJ9	NGDN	0.212484	0.874403	-0.193629	Neuroguidin OS=Homo sapiens GN=NGDN PE=1 SV=1
O15047	SETD1A	0.214044	0.874511	-0.193452	Histone-lysine N-methyltransferase SETD1A OS=Homo sapiens GN=SETD1A PE=1 SV=3
Q7L273	KCTD9	0.477805	0.874588	-0.193324	BTB/POZ domain-containing protein KCTD9 OS=Homo sapiens GN=KCTD9 PE=1 SV=1
Q9BZQ6-2	EDEM3	0.00191737	0.874606	-0.193294	Isoform 2 of ER degradation-enhancing alpha-mannosidase-like protein 3 OS=Homo sapiens GN=EDEM3
Q9Y6D5	ARFGEF2	0.126409	0.874619	-0.193274	Brefeldin A-inhibited guanine nucleotide-exchange protein 2 OS=Homo sapiens GN=ARFGEF2 PE=1 SV=3
Q8N5N7-2	MRPL50	0.0359656	0.874753	-0.193052	Isoform 2 of 39S ribosomal protein L50, mitochondrial OS=Homo sapiens GN=MRPL50
Q8N2K1-3	UBE2J2	0.065102	0.874805	-0.192967	Isoform 3 of Ubiquitin-conjugating enzyme E2 J2 OS=Homo sapiens GN=UBE2J2
Q96EB1-3	ELP4	0.0367257	0.874911	-0.192793	Isoform 3 of Elongator complex protein 4 OS=Homo sapiens GN=ELP4
Q9UDY2	TJP2	0.00373125	0.874922	-0.192774	Tight junction protein ZO-2 OS=Homo sapiens GN=TJP2 PE=1 SV=2
Q13952-2	NFYC	0.225719	0.87494	-0.192744	Isoform 1 of Nuclear transcription factor Y subunit gamma OS=Homo sapiens GN=NFYC
Q96F63	CCDC97	0.362098	0.875002	-0.192642	Coiled-coil domain-containing protein 97 OS=Homo sapiens GN=CCDC97 PE=1 SV=1
Q8IZ73	RPUSD2	0.488335	0.875057	-0.192552	RNA pseudouridylate synthase domain-containing protein 2 OS=Homo sapiens GN=RPUSD2 PE=1 SV=2
Q8N3X1	FNBP4	0.034681	0.875064	-0.192539	Formin-binding protein 4 OS=Homo sapiens GN=FNBP4 PE=1 SV=3
Q13404	UBE2V1	0.00358406	0.875232	-0.192262	Ubiquitin-conjugating enzyme E2 variant 1 OS=Homo sapiens GN=UBE2V1 PE=1 SV=2
I3L0A0	TMEM189-UBE2V1	0.00358406	0.875232	-0.192262	HCG2044781 OS=Homo sapiens GN=TMEM189-UBE2V1 PE=4 SV=1
Q66K14	TBC1D9B	0.029231	0.875288	-0.192171	TBC1 domain family member 9B OS=Homo sapiens GN=TBC1D9B PE=1 SV=3
Q12788	TBL3	0.064028	0.875312	-0.19213	Transducin beta-like protein 3 OS=Homo sapiens GN=TBL3 PE=1 SV=2
Q14746	COG2	0.0466817	0.875442	-0.191917	Conserved oligomeric Golgi complex subunit 2 OS=Homo sapiens GN=COG2 PE=1 SV=1
Q8IWE2	FAM114A1	0.0273314	0.875449	-0.191905	Protein NOXP20 OS=Homo sapiens GN=FAM114A1 PE=1 SV=2
Q9BTC0	DIDO1	0.00863716	0.875638	-0.191594	Death-inducer obliterator 1 OS=Homo sapiens GN=DIDO1 PE=1 SV=5
Q15154	PCM1	0.17667	0.875692	-0.191505	Pericentriolar material 1 protein OS=Homo sapiens GN=PCM1 PE=1 SV=4
P15153	RAC2	0.00741962	0.875743	-0.191421	Ras-related C3 botulinum toxin substrate 2 OS=Homo sapiens GN=RAC2 PE=1 SV=1
O60231	DHX16	0.0183109	0.875855	-0.191237	Putative pre-mRNA-splicing factor ATP-dependent RNA helicase DHX16 OS=Homo sapiens GN=DHX16 PE=1 SV=2
X6RI56	TMEM63A	0.150862	0.875882	-0.191191	CSC1-like protein 1 (Fragment) OS=Homo sapiens GN=TMEM63A PE=1 SV=1
Q58WW2	DCAF6	0.0443739	0.875939	-0.191098	DDB1- and CUL4-associated factor 6 OS=Homo sapiens GN=DCAF6 PE=1 SV=1
Q86UU0-2	BCL9L	0.215479	0.875944	-0.191089	Isoform 2 of B-cell CLL/lymphoma 9-like protein OS=Homo sapiens GN=BCL9L
P40425	PBX2	0.540564	0.876023	-0.19096	Pre-B-cell leukemia transcription factor 2 OS=Homo sapiens GN=PBX2 PE=1 SV=2
O60507	TPST1	0.0466529	0.876031	-0.190947	Protein-tyrosine sulfotransferase 1 OS=Homo sapiens GN=TPST1 PE=2 SV=1
Q04760	GLO1	0.0231666	0.876147	-0.190755	Lactoylglutathione lyase OS=Homo sapiens GN=GLO1 PE=1 SV=4
E7EXA6	CHTF18	0.000948178	0.876191	-0.190683	Chromosome transmission fidelity protein 18 homolog OS=Homo sapiens GN=CHTF18 PE=1 SV=2
Q96HA7-2	TONSL	0.0171734	0.876229	-0.190621	Isoform 2 of Tonsoku-like protein OS=Homo sapiens GN=TONSL
Q765P7	MTSS1L	0.0176379	0.876243	-0.190596	MTSS1-like protein OS=Homo sapiens GN=MTSS1L PE=1 SV=1
O00635	TRIM38	0.188691	0.876254	-0.190578	E3 ubiquitin-protein ligase TRIM38 OS=Homo sapiens GN=TRIM38 PE=1 SV=1
G5EA19	TATDN1	0.0516632	0.876274	-0.190545	Putative deoxyribonuclease TATDN1 OS=Homo sapiens GN=TATDN1 PE=1 SV=1
Q9NYB9	ABI2	0.0514761	0.876285	-0.190528	Abl interactor 2 OS=Homo sapiens GN=ABI2 PE=1 SV=1
Q9P0V3	SH3BP4	0.171398	0.876323	-0.190465	SH3 domain-binding protein 4 OS=Homo sapiens GN=SH3BP4 PE=1 SV=1
Q9Y5L0	TNPO3	0.0931216	0.876502	-0.190171	Transportin-3 OS=Homo sapiens GN=TNPO3 PE=1 SV=3
A0A0A0MSQ8	WWC3	0.0039526	0.876561	-0.190073	Protein WWC3 OS=Homo sapiens GN=WWC3 PE=1 SV=1
Q9NQW7-4	XPNPEP1	0.0127472	0.876622	-0.189974	Isoform 4 of Xaa-Pro aminopeptidase 1 OS=Homo sapiens GN=XPNPEP1
Q13564-2	NAE1	0.168703	0.876643	-0.189938	Isoform 2 of NEDD8-activating enzyme E1 regulatory subunit OS=Homo sapiens GN=NAE1
F5H6P7	MAGOHB	0.270503	0.876716	-0.189818	Protein mago nashi homolog 2 OS=Homo sapiens GN=MAGOHB PE=4 SV=1
P61326	MAGOH	0.270503	0.876716	-0.189818	Protein mago nashi homolog OS=Homo sapiens GN=MAGOH PE=1 SV=1
Q5D0E6-2	DALRD3	0.0451111	0.876722	-0.189809	Isoform 2 of DALR anticodon-binding domain-containing protein 3 OS=Homo sapiens GN=DALRD3
Q8ND04-2	SMG8	0.19996	0.876725	-0.189803	Isoform 2 of Protein SMG8 OS=Homo sapiens GN=SMG8
P26641-2	EEF1G	0.0485195	0.876762	-0.189743	Isoform 2 of Elongation factor 1-gamma OS=Homo sapiens GN=EEF1G
Q7Z3K3-7	POGZ	0.0567112	0.876784	-0.189707	Isoform 7 of Pogo transposable element with ZNF domain OS=Homo sapiens GN=POGZ
P39880-6	CUX1	0.0399304	0.876835	-0.189622	Isoform 7 of Homeobox protein cut-like 1 OS=Homo sapiens GN=CUX1
Q14320	FAM50A	0.0542149	0.876912	-0.189496	Protein FAM50A OS=Homo sapiens GN=FAM50A PE=1 SV=2
Q6BDS2	UHRF1BP1	0.0624556	0.877016	-0.189325	UHRF1-binding protein 1 OS=Homo sapiens GN=UHRF1BP1 PE=1 SV=1
P78344-2	EIF4G2	0.00603597	0.877027	-0.189307	Isoform 2 of Eukaryotic translation initiation factor 4 gamma 2 OS=Homo sapiens GN=EIF4G2
Q6UVK1	CSPG4	0.00668726	0.87706	-0.189252	Chondroitin sulfate proteoglycan 4 OS=Homo sapiens GN=CSPG4 PE=1 SV=2
Q15102	PAFAH1B3	0.00579249	0.877064	-0.189246	Platelet-activating factor acetylhydrolase IB subunit gamma OS=Homo sapiens GN=PAFAH1B3 PE=1 SV=1
A0A0G2JPS7	VSTM1	0.764983	0.877131	-0.189136	V-set and transmembrane domain-containing protein 1 OS=Homo sapiens GN=VSTM1 PE=1 SV=1
Q9Y2U5	MAP3K2	0.0337095	0.877143	-0.189116	Mitogen-activated protein kinase kinase kinase 2 OS=Homo sapiens GN=MAP3K2 PE=1 SV=2
Q8TBM8	DNAJB14	0.0364006	0.877196	-0.189029	DnaJ homolog subfamily B member 14 OS=Homo sapiens GN=DNAJB14 PE=1 SV=1
P51570-2	GALK1	0.0120713	0.877292	-0.188871	Isoform 2 of Galactokinase OS=Homo sapiens GN=GALK1
P17706	PTPN2	0.00253302	0.87733	-0.188809	Tyrosine-protein phosphatase non-receptor type 2 OS=Homo sapiens GN=PTPN2 PE=1 SV=2
P35998	PSMC2	0.0188398	0.877331	-0.188807	26S protease regulatory subunit 7 OS=Homo sapiens GN=PSMC2 PE=1 SV=3
Q6XQN6-3	NAPRT	0.078602	0.877458	-0.188598	Isoform 3 of Nicotinate phosphoribosyltransferase OS=Homo sapiens GN=NAPRT
Q15714	TSC22D1	0.0850047	0.877572	-0.18841	TSC22 domain family protein 1 OS=Homo sapiens GN=TSC22D1 PE=1 SV=3
I3L448	ATPAF1	0.0874602	0.877623	-0.188326	ATP synthase mitochondrial F1 complex assembly factor 1 OS=Homo sapiens GN=ATPAF1 PE=1 SV=1
P43487	RANBP1	0.00729806	0.877734	-0.188144	Ran-specific GTPase-activating protein OS=Homo sapiens GN=RANBP1 PE=1 SV=1
A0A0A0MTH9	BTAF1	0.00464985	0.87774	-0.188134	TATA-binding protein-associated factor 172 OS=Homo sapiens GN=BTAF1 PE=1 SV=1
P51665	PSMD7	0.00703477	0.877746	-0.188124	26S proteasome non-ATPase regulatory subunit 7 OS=Homo sapiens GN=PSMD7 PE=1 SV=2
Q8NBX0	SCCPDH	0.139889	0.877875	-0.187912	Saccharopine dehydrogenase-like oxidoreductase OS=Homo sapiens GN=SCCPDH PE=1 SV=1
Q8IYD1	GSPT2	0.00572949	0.877931	-0.187821	Eukaryotic peptide chain release factor GTP-binding subunit ERF3B OS=Homo sapiens GN=GSPT2 PE=1 SV=2
Q9UBF6	RNF7	0.156864	0.877967	-0.187761	RING-box protein 2 OS=Homo sapiens GN=RNF7 PE=1 SV=1
Q96ER9	CCDC51	0.16864	0.87799	-0.187723	Coiled-coil domain-containing protein 51 OS=Homo sapiens GN=CCDC51 PE=1 SV=2
H7C179	BRD8	0.184624	0.878115	-0.187518	Bromodomain-containing protein 8 (Fragment) OS=Homo sapiens GN=BRD8 PE=1 SV=1
Q8IZQ1	WDFY3	0.103194	0.878124	-0.187504	WD repeat and FYVE domain-containing protein 3 OS=Homo sapiens GN=WDFY3 PE=1 SV=2
P45974	USP5	0.000153836	0.878152	-0.187457	Ubiquitin carboxyl-terminal hydrolase 5 OS=Homo sapiens GN=USP5 PE=1 SV=2
Q13325	IFIT5	0.173783	0.878192	-0.187391	Interferon-induced protein with tetratricopeptide repeats 5 OS=Homo sapiens GN=IFIT5 PE=1 SV=1
Q8NBY1	STK26	0.000246479	0.87846	-0.186951	Serine/threonine-protein kinase 26 OS=Homo sapiens GN=STK26 PE=1 SV=1
Q9NPD3	EXOSC4	0.0503116	0.878465	-0.186944	Exosome complex component RRP41 OS=Homo sapiens GN=EXOSC4 PE=1 SV=3
Q8N1B4	VPS52	0.0905643	0.878486	-0.186909	Vacuolar protein sorting-associated protein 52 homolog OS=Homo sapiens GN=VPS52 PE=1 SV=1
Q14137-2	BOP1	0.121169	0.878555	-0.186796	Isoform 2 of Ribosome biogenesis protein BOP1 OS=Homo sapiens GN=BOP1
O95478	NSA2	0.433054	0.878569	-0.186772	Ribosome biogenesis protein NSA2 homolog OS=Homo sapiens GN=NSA2 PE=1 SV=1
Q96BY7	ATG2B	0.072451	0.878694	-0.186568	Autophagy-related protein 2 homolog B OS=Homo sapiens GN=ATG2B PE=1 SV=5
P49720	PSMB3	0.107364	0.878755	-0.186467	Proteasome subunit beta type-3 OS=Homo sapiens GN=PSMB3 PE=1 SV=2
Q5VZF2-2	MBNL2	0.172762	0.879065	-0.185958	Isoform 2 of Muscleblind-like protein 2 OS=Homo sapiens GN=MBNL2
Q96EN8	MOCOS	0.00158475	0.879087	-0.185923	Molybdenum cofactor sulfurase OS=Homo sapiens GN=MOCOS PE=1 SV=2
P18827	SDC1	0.239113	0.879105	-0.185892	Syndecan-1 OS=Homo sapiens GN=SDC1 PE=1 SV=3
Q86TX2	ACOT1	0.00435222	0.879191	-0.185752	Acyl-coenzyme A thioesterase 1 OS=Homo sapiens GN=ACOT1 PE=1 SV=1
A0A087X0W7	ACOT2	0.00435222	0.879191	-0.185752	Acyl-coenzyme A thioesterase 2, mitochondrial OS=Homo sapiens GN=ACOT2 PE=1 SV=1
P38435	GGCX	0.18118	0.879198	-0.18574	Vitamin K-dependent gamma-carboxylase OS=Homo sapiens GN=GGCX PE=1 SV=2
P29966	MARCKS	0.226263	0.879204	-0.185731	Myristoylated alanine-rich C-kinase substrate OS=Homo sapiens GN=MARCKS PE=1 SV=4
P30154-4	PPP2R1B	0.109419	0.879243	-0.185666	Isoform 4 of Serine/threonine-protein phosphatase 2A 65 kDa regulatory subunit A beta isoform OS=Homo sapiens GN=PPP2R1B
F5H7W8	C12orf43	0.0848188	0.879288	-0.185592	Chromosome 12 open reading frame 43, isoform CRA_a OS=Homo sapiens GN=C12orf43 PE=1 SV=2
Q9BRF8	CPPED1	0.0101802	0.879302	-0.18557	Serine/threonine-protein phosphatase CPPED1 OS=Homo sapiens GN=CPPED1 PE=1 SV=3
Q9NWV8	BABAM1	0.189408	0.879333	-0.185519	BRISC and BRCA1-A complex member 1 OS=Homo sapiens GN=BABAM1 PE=1 SV=1
O43670-2	ZNF207	0.0616643	0.879438	-0.185346	Isoform 2 of BUB3-interacting and GLEBS motif-containing protein ZNF207 OS=Homo sapiens GN=ZNF207
P31751	AKT2	0.115008	0.879455	-0.185318	RAC-beta serine/threonine-protein kinase OS=Homo sapiens GN=AKT2 PE=1 SV=2
Q3KQV9	UAP1L1	0.112809	0.879612	-0.18506	UDP-N-acetylhexosamine pyrophosphorylase-like protein 1 OS=Homo sapiens GN=UAP1L1 PE=1 SV=2
P55265-5	ADAR	0.0661682	0.879642	-0.185012	Isoform 5 of Double-stranded RNA-specific adenosine deaminase OS=Homo sapiens GN=ADAR
O75368	SH3BGRL	0.00373508	0.879666	-0.184973	SH3 domain-binding glutamic acid-rich-like protein OS=Homo sapiens GN=SH3BGRL PE=1 SV=1
Q13263	TRIM28	0.0664925	0.879693	-0.184929	Transcription intermediary factor 1-beta OS=Homo sapiens GN=TRIM28 PE=1 SV=5
Q8TEW0-2	PARD3	0.00228352	0.879824	-0.184713	Isoform 2 of Partitioning defective 3 homolog OS=Homo sapiens GN=PARD3
B1AKB5	TFEB	0.155648	0.879858	-0.184657	Transcription factor EB (Fragment) OS=Homo sapiens GN=TFEB PE=1 SV=1
Q8NFH3	NUP43	0.0516467	0.879859	-0.184656	Nucleoporin Nup43 OS=Homo sapiens GN=NUP43 PE=1 SV=1
P55010	EIF5	0.017741	0.879931	-0.184537	Eukaryotic translation initiation factor 5 OS=Homo sapiens GN=EIF5 PE=1 SV=2
P35658	NUP214	0.0789752	0.88004	-0.184359	Nuclear pore complex protein Nup214 OS=Homo sapiens GN=NUP214 PE=1 SV=2
Q9Y5X1	SNX9	0.0206325	0.880088	-0.184281	Sorting nexin-9 OS=Homo sapiens GN=SNX9 PE=1 SV=1
B4DHR0	RABEP2	0.255751	0.880157	-0.184167	Rab GTPase-binding effector protein 2 OS=Homo sapiens GN=RABEP2 PE=1 SV=1
Q01082	SPTBN1	0.223792	0.880204	-0.184091	Spectrin beta chain, non-erythrocytic 1 OS=Homo sapiens GN=SPTBN1 PE=1 SV=2
Q9NZT2	OGFR	0.311496	0.880301	-0.183931	Opioid growth factor receptor OS=Homo sapiens GN=OGFR PE=1 SV=3
Q96J01	THOC3	0.00189573	0.880318	-0.183903	THO complex subunit 3 OS=Homo sapiens GN=THOC3 PE=1 SV=1
V9GYS0	TIMM17B	0.0247603	0.880383	-0.183798	Mitochondrial import inner membrane translocase subunit Tim17-B OS=Homo sapiens GN=TIMM17B PE=1 SV=1
P42285	SKIV2L2	0.0906847	0.880435	-0.183711	Superkiller viralicidic activity 2-like 2 OS=Homo sapiens GN=SKIV2L2 PE=1 SV=3
Q96RS6	NUDCD1	0.00125701	0.880646	-0.183366	NudC domain-containing protein 1 OS=Homo sapiens GN=NUDCD1 PE=1 SV=2
Q9UHN1	POLG2	0.0582362	0.880743	-0.183207	DNA polymerase subunit gamma-2, mitochondrial OS=Homo sapiens GN=POLG2 PE=1 SV=1
Q13148	TARDBP	0.051038	0.880784	-0.183141	TAR DNA-binding protein 43 OS=Homo sapiens GN=TARDBP PE=1 SV=1
Q9BYX2-3	TBC1D2	0.00435144	0.880858	-0.183019	Isoform 3 of TBC1 domain family member 2A OS=Homo sapiens GN=TBC1D2
P57678	GEMIN4	0.0262576	0.880872	-0.182996	Gem-associated protein 4 OS=Homo sapiens GN=GEMIN4 PE=1 SV=2
[truncated: 3,962 more rows]
