# Supplementary material for: DCAF16-Based Covalent Degradative Handles for the Modular Design of Degraders
Source: ACS Cent Sci. 2025 Jun 26;11(7):1207–17. doi: 10.1021/acscentsci.5c00959 (PMC12291113; doi:10.1021/acscentsci.5c00959)
Supplement: Supplementary file 4 [file oc5c00959_si_004.xlsx]

## Sheet: Tab1
ACCESSION	GENE	0	NORM_PVALUE_1	Norm_Ratio_Log2
O60885	BRD4	Bromodomain-containing protein 4 OS=Homo sapiens GN=BRD4 PE=1 SV=2	1.7e-05	-1.4706
Q96QE3	ATAD5	ATPase family AAA domain-containing protein 5 OS=Homo sapiens GN=ATAD5 PE=1 SV=4	3.42e-05	-1.40852
Q15059	BRD3	Bromodomain-containing protein 3 OS=Homo sapiens GN=BRD3 PE=1 SV=1	0.000441	-1.25653
A0A0U1RRA9	BRCA1	Breast cancer type 1 susceptibility protein (Fragment) OS=Homo sapiens GN=BRCA1 PE=1 SV=1	0.000301	-1.24028
Q9NRZ9-4	HELLS	Isoform 4 of Lymphoid-specific helicase OS=Homo sapiens GN=HELLS	0.00011	-1.12975
P53350	PLK1	Serine/threonine-protein kinase PLK1 OS=Homo sapiens GN=PLK1 PE=1 SV=1	5.85e-06	-1.08817
Q6PL18	ATAD2	ATPase family AAA domain-containing protein 2 OS=Homo sapiens GN=ATAD2 PE=1 SV=1	0.000774	-1.08225
Q96PN7-2	TRERF1	Isoform 2 of Transcriptional-regulating factor 1 OS=Homo sapiens GN=TRERF1	2.49e-05	-1.02099
Q05GC8	BCAR2	Breast cancer anti-estrogen resistance 2 OS=Homo sapiens GN=BCAR2 PE=1 SV=1	2.49e-05	-1.02099
J3QLN7	CDC6	Cell division control protein 6 homolog (Fragment) OS=Homo sapiens GN=CDC6 PE=1 SV=1	0.000174	-1.01839
P20700	LMNB1	Lamin-B1 OS=Homo sapiens GN=LMNB1 PE=1 SV=2	5.47e-06	-1.01737
O75764	TCEA3	Transcription elongation factor A protein 3 OS=Homo sapiens GN=TCEA3 PE=1 SV=2	0.000437	-1.00819
Q9BXW9-1	FANCD2	Isoform 1 of Fanconi anemia group D2 protein OS=Homo sapiens GN=FANCD2	0.000547	-1.00754
Q96B01	RAD51AP1	RAD51-associated protein 1 OS=Homo sapiens GN=RAD51AP1 PE=1 SV=1	0.00103534	-1.47011
Q5H943	CT83	Kita-kyushu lung cancer antigen 1 OS=Homo sapiens GN=CT83 PE=1 SV=1	0.00128306	-1.15285
H3BP78	FANCI	Fanconi anemia group I protein (Fragment) OS=Homo sapiens GN=FANCI PE=1 SV=1	0.00178365	-1.27229
Q8IYA6	CKAP2L	Cytoskeleton-associated protein 2-like OS=Homo sapiens GN=CKAP2L PE=1 SV=4	0.00195198	-1.00715
Q9UKL3	CASP8AP2	CASP8-associated protein 2 OS=Homo sapiens GN=CASP8AP2 PE=1 SV=1	0.00290787	-1.31703
F5GZ90	DTL	Denticleless protein homolog OS=Homo sapiens GN=DTL PE=1 SV=1	0.00303871	-1.3942
Q66K64	DCAF15	DDB1- and CUL4-associated factor 15 OS=Homo sapiens GN=DCAF15 PE=1 SV=1	0.00339226	-1.00986
P30291	WEE1	Wee1-like protein kinase OS=Homo sapiens GN=WEE1 PE=1 SV=2	0.0045212	-1.12744
P20248	CCNA2	Cyclin-A2 OS=Homo sapiens GN=CCNA2 PE=1 SV=2	0.00456906	-1.01781
I3L136	PKMYT1	Membrane-associated tyrosine- and threonine-specific cdc2-inhibitory kinase (Fragment) OS=Homo sapiens GN=PKMYT1 PE=1 SV=7	0.00590568	-1.0043
A0A0A0MRV3	WRAP73	WD repeat domain 8, isoform CRA_c OS=Homo sapiens GN=WRAP73 PE=1 SV=1	0.00866513	-2.89357
A0A0A0MR27	CCDC14	Coiled-coil domain-containing protein 14 OS=Homo sapiens GN=CCDC14 PE=1 SV=1	0.0102859	-1.4237
Q9BT23	LIMD2	LIM domain-containing protein 2 OS=Homo sapiens GN=LIMD2 PE=1 SV=1	0.022813	-1.13812
A0A0C4DGP5	KIF18B	Kinesin-like protein OS=Homo sapiens GN=KIF18B PE=1 SV=1	0.0353285	-2.21437
F5GY10	TCF12	Transcription factor 12 OS=Homo sapiens GN=TCF12 PE=1 SV=1	0.0472828	-1.09406
B7ZKW8	RCSD1	CapZ-interacting protein OS=Homo sapiens GN=RCSD1 PE=1 SV=1	0.0501901	-1.19656
Q6PGN9-2	PSRC1	Isoform A of Proline/serine-rich coiled-coil protein 1 OS=Homo sapiens GN=PSRC1	0.0524372	-1.41544
Q8IXQ6-2	PARP9	Isoform 2 of Poly [ADP-ribose] polymerase 9 OS=Homo sapiens GN=PARP9	0.0525385	-1.11125
F8VVT5	TROAP	Tastin OS=Homo sapiens GN=TROAP PE=1 SV=1	0.0596113	-2.10536
Q9H7S9	ZNF703	Zinc finger protein 703 OS=Homo sapiens GN=ZNF703 PE=1 SV=1	0.0616529	-2.1402
A8MQ14	ZNF850	Zinc finger protein 850 OS=Homo sapiens GN=ZNF850 PE=3 SV=2	0.0685941	-2.07463
O95900-2	TRUB2	Isoform 2 of Probable tRNA pseudouridine synthase 2 OS=Homo sapiens GN=TRUB2	0.0692267	-2.10938
Q9H875-2	PRKRIP1	Isoform 2 of PRKR-interacting protein 1 OS=Homo sapiens GN=PRKRIP1	0.0993027	-1.06667
Q9H8K7	C10orf88	Uncharacterized protein C10orf88 OS=Homo sapiens GN=C10orf88 PE=1 SV=2	0.114029	-1.35711
A0A0A0MTE8	NAV2	Neuron navigator 2 OS=Homo sapiens GN=NAV2 PE=1 SV=1	0.116393	-1.21748
O43502	RAD51C	DNA repair protein RAD51 homolog 3 OS=Homo sapiens GN=RAD51C PE=1 SV=1	0.130072	-1.15533
P17026	ZNF22	Zinc finger protein 22 OS=Homo sapiens GN=ZNF22 PE=1 SV=3	0.134905	-1.00562
A0A0G2JSA7	TUBGCP5	Gamma-tubulin complex component OS=Homo sapiens GN=TUBGCP5 PE=1 SV=1	0.140812	-1.18509
Q15072	ZNF146	Zinc finger protein OZF OS=Homo sapiens GN=ZNF146 PE=1 SV=2	0.145837	-1.96166
Q9H9L3	ISG20L2	Interferon-stimulated 20 kDa exonuclease-like 2 OS=Homo sapiens GN=ISG20L2 PE=1 SV=1	0.174381	-1.74187
Q8TAQ5	ZNF420	Zinc finger protein 420 OS=Homo sapiens GN=ZNF420 PE=1 SV=1	0.179061	-1.0976
Q6P179	ERAP2	Endoplasmic reticulum aminopeptidase 2 OS=Homo sapiens GN=ERAP2 PE=1 SV=2	0.194716	-1.30594
B4DTS2	PRKD2	Serine/threonine-protein kinase OS=Homo sapiens GN=PRKD2 PE=1 SV=1	0.197885	-1.03574
F6SDV2	TINAGL1	Tubulointerstitial nephritis antigen-like OS=Homo sapiens GN=TINAGL1 PE=1 SV=1	0.202173	-1.18174
Q13427	PPIG	Peptidyl-prolyl cis-trans isomerase G OS=Homo sapiens GN=PPIG PE=1 SV=2	0.210828	-1.07375
Q9H4Z3	PCIF1	Phosphorylated CTD-interacting factor 1 OS=Homo sapiens GN=PCIF1 PE=1 SV=1	0.225685	-1.85808
O95628-9	CNOT4	Isoform 9 of CCR4-NOT transcription complex subunit 4 OS=Homo sapiens GN=CNOT4	0.265243	-1.13685
O76064-3	RNF8	Isoform 3 of E3 ubiquitin-protein ligase RNF8 OS=Homo sapiens GN=RNF8	0.318086	-1.78885
Q6UWP8	SBSN	Suprabasin OS=Homo sapiens GN=SBSN PE=1 SV=2	0.387613	-2.06314
P17028	ZNF24	Zinc finger protein 24 OS=Homo sapiens GN=ZNF24 PE=1 SV=4	0.38929	-1.46012
Q86YZ3	HRNR	Hornerin OS=Homo sapiens GN=HRNR PE=1 SV=2	0.422449	-2.83251
P35527	KRT9	Keratin, type I cytoskeletal 9 OS=Homo sapiens GN=KRT9 PE=1 SV=3	0.427628	-3.82716
P51587	BRCA2	Breast cancer type 2 susceptibility protein OS=Homo sapiens GN=BRCA2 PE=1 SV=3	0.446877	-1.02156
Q02413	DSG1	Desmoglein-1 OS=Homo sapiens GN=DSG1 PE=1 SV=2	0.459763	-1.62464
P04264	KRT1	Keratin, type II cytoskeletal 1 OS=Homo sapiens GN=KRT1 PE=1 SV=6	0.465176	-1.38924
Q13495-4	MAMLD1	Isoform 3 of Mastermind-like domain-containing protein 1 OS=Homo sapiens GN=MAMLD1	0.479219	-1.10504
P08833	IGFBP1	Insulin-like growth factor-binding protein 1 OS=Homo sapiens GN=IGFBP1 PE=1 SV=1	0.00339263	-0.991106
Q96T88	UHRF1	E3 ubiquitin-protein ligase UHRF1 OS=Homo sapiens GN=UHRF1 PE=1 SV=1	1.43e-05	-0.981593
O15392-2	BIRC5	Isoform 2 of Baculoviral IAP repeat-containing protein 5 OS=Homo sapiens GN=BIRC5	0.0125758	-0.974465
O95229	ZWINT	ZW10 interactor OS=Homo sapiens GN=ZWINT PE=1 SV=2	0.00122977	-0.971424
E7EMB8	PTPN18	Tyrosine-protein phosphatase non-receptor type 18 (Fragment) OS=Homo sapiens GN=PTPN18 PE=1 SV=2	0.198149	-0.961973
Q9NPD8	UBE2T	Ubiquitin-conjugating enzyme E2 T OS=Homo sapiens GN=UBE2T PE=1 SV=1	0.000167	-0.95945
P42785	PRCP	Lysosomal Pro-X carboxypeptidase OS=Homo sapiens GN=PRCP PE=1 SV=1	0.265309	-0.958825
O15014	ZNF609	Zinc finger protein 609 OS=Homo sapiens GN=ZNF609 PE=1 SV=2	0.021678	-0.957903
H0YAE8	SLBP	Histone RNA hairpin-binding protein (Fragment) OS=Homo sapiens GN=SLBP PE=1 SV=1	1.25e-05	-0.953674
Q71F23-2	CENPU	Isoform 2 of Centromere protein U OS=Homo sapiens GN=CENPU	0.00330121	-0.945802
Q09GN1	MLF1IP	Centromere protein U OS=Homo sapiens GN=MLF1IP PE=1 SV=1	0.00330121	-0.945802
P10276	RARA	Retinoic acid receptor alpha OS=Homo sapiens GN=RARA PE=1 SV=2	0.0344841	-0.932753
Q15004	KIAA0101	PCNA-associated factor OS=Homo sapiens GN=KIAA0101 PE=1 SV=1	0.0019884	-0.925772
P34810	CD68	Macrosialin OS=Homo sapiens GN=CD68 PE=1 SV=2	0.346158	-0.921634
Q86WP2-2	GPBP1	Isoform 2 of Vasculin OS=Homo sapiens GN=GPBP1	0.0587618	-0.918187
F8VZV4	NAV3	Neuron navigator 3 (Fragment) OS=Homo sapiens GN=NAV3 PE=1 SV=1	0.5734	-0.916979
Q8NDZ2-2	SIMC1	Isoform 2 of SUMO-interacting motif-containing protein 1 OS=Homo sapiens GN=SIMC1	0.116577	-0.906378
Q12834	CDC20	Cell division cycle protein 20 homolog OS=Homo sapiens GN=CDC20 PE=1 SV=2	0.00497539	-0.903371
Q6PJG6	BRAT1	BRCA1-associated ATM activator 1 OS=Homo sapiens GN=BRAT1 PE=1 SV=2	0.00602052	-0.901603
J9JID7	LMNB2	Lamin B2, isoform CRA_a OS=Homo sapiens GN=LMNB2 PE=1 SV=1	8.44e-06	-0.898182
O00762	UBE2C	Ubiquitin-conjugating enzyme E2 C OS=Homo sapiens GN=UBE2C PE=1 SV=1	6.96e-05	-0.89787
Q9P0U3-2	SENP1	Isoform 2 of Sentrin-specific protease 1 OS=Homo sapiens GN=SENP1	0.000603	-0.896328
Q8IVT2	MISP	Mitotic interactor and substrate of PLK1 OS=Homo sapiens GN=MISP PE=1 SV=1	0.000381	-0.894257
Q8IVU3	HERC6	Probable E3 ubiquitin-protein ligase HERC6 OS=Homo sapiens GN=HERC6 PE=2 SV=2	0.0171335	-0.89041
Q00534	CDK6	Cyclin-dependent kinase 6 OS=Homo sapiens GN=CDK6 PE=1 SV=1	0.00116493	-0.887835
Q9H8V3-4	ECT2	Isoform 4 of Protein ECT2 OS=Homo sapiens GN=ECT2	0.000727	-0.88739
Q6SPF0	SAMD1	Atherin OS=Homo sapiens GN=SAMD1 PE=1 SV=1	0.0206135	-0.886145
Q12894-2	IFRD2	Isoform 2 of Interferon-related developmental regulator 2 OS=Homo sapiens GN=IFRD2	0.00704127	-0.885376
P36952-2	SERPINB5	Isoform 2 of Serpin B5 OS=Homo sapiens GN=SERPINB5	0.449901	-0.880149
S5FZ81	PHF10	PHD finger protein 10 OS=Homo sapiens GN=PHF10 PE=1 SV=1	0.0215797	-0.877829
H7C1J3	DHTKD1	Probable 2-oxoglutarate dehydrogenase E1 component DHKTD1, mitochondrial (Fragment) OS=Homo sapiens GN=DHTKD1 PE=1 SV=7	0.371726	-0.872513
Q8NG31	CASC5	Protein CASC5 OS=Homo sapiens GN=CASC5 PE=1 SV=3	0.00107897	-0.86928
Q53HL2	CDCA8	Borealin OS=Homo sapiens GN=CDCA8 PE=1 SV=2	0.000199	-0.865636
O75362	ZNF217	Zinc finger protein 217 OS=Homo sapiens GN=ZNF217 PE=1 SV=1	0.00430524	-0.865617
E9PHY1	LRP5	Low-density lipoprotein receptor-related protein 5 OS=Homo sapiens GN=LRP5 PE=1 SV=1	0.256045	-0.857038
Q9NVV5	AIG1	Androgen-induced gene 1 protein OS=Homo sapiens GN=AIG1 PE=1 SV=2	0.252692	-0.855196
Q96Q89	KIF20B	Kinesin-like protein KIF20B OS=Homo sapiens GN=KIF20B PE=1 SV=3	0.00574261	-0.854219
Q9UGU0-2	TCF20	Isoform 2 of Transcription factor 20 OS=Homo sapiens GN=TCF20	0.0295338	-0.849198
Q92766-2	RREB1	Isoform 2 of Ras-responsive element-binding protein 1 OS=Homo sapiens GN=RREB1	0.00231341	-0.848894
P30307-2	CDC25C	Isoform 2 of M-phase inducer phosphatase 3 OS=Homo sapiens GN=CDC25C	0.0132563	-0.838084
Q9NQS7	INCENP	Inner centromere protein OS=Homo sapiens GN=INCENP PE=1 SV=3	0.0586799	-0.837172
Q8TCE1	SERPINC1	Antithrombin-III OS=Homo sapiens GN=SERPINC1 PE=1 SV=1	0.381736	-0.829038
Q96EA4	SPDL1	Protein Spindly OS=Homo sapiens GN=SPDL1 PE=1 SV=2	0.000517	-0.82615
H7C2Q8	EBNA1BP2	EBNA1 binding protein 2, isoform CRA_d OS=Homo sapiens GN=EBNA1BP2 PE=1 SV=1	0.00213403	-0.81875
O14965	AURKA	Aurora kinase A OS=Homo sapiens GN=AURKA PE=1 SV=2	1.15e-06	-0.811897
O00463	TRAF5	TNF receptor-associated factor 5 OS=Homo sapiens GN=TRAF5 PE=1 SV=2	0.00449255	-0.810067
A0A0U1RRH6	PHF14	PHD finger protein 14 OS=Homo sapiens GN=PHF14 PE=1 SV=1	0.0129841	-0.810066
Q96CG3	TIFA	TRAF-interacting protein with FHA domain-containing protein A OS=Homo sapiens GN=TIFA PE=1 SV=1	0.00415181	-0.807082
C9JA69	BBX	HMG box transcription factor BBX OS=Homo sapiens GN=BBX PE=1 SV=1	0.000226	-0.795832
Q9NVW2	RLIM	E3 ubiquitin-protein ligase RLIM OS=Homo sapiens GN=RLIM PE=1 SV=3	0.0567396	-0.795694
P37275-3	ZEB1	Isoform 3 of Zinc finger E-box-binding homeobox 1 OS=Homo sapiens GN=ZEB1	0.0121072	-0.794789
Q15776	ZKSCAN8	Zinc finger protein with KRAB and SCAN domains 8 OS=Homo sapiens GN=ZKSCAN8 PE=1 SV=2	0.0537302	-0.791776
H0YM11	KNSTRN	Small kinetochore-associated protein (Fragment) OS=Homo sapiens GN=KNSTRN PE=1 SV=1	0.00709702	-0.791163
Q14142-2	TRIM14	Isoform Beta of Tripartite motif-containing protein 14 OS=Homo sapiens GN=TRIM14	0.00527656	-0.789293
Q14781	CBX2	Chromobox protein homolog 2 OS=Homo sapiens GN=CBX2 PE=1 SV=2	0.0152512	-0.787323
O60503	ADCY9	Adenylate cyclase type 9 OS=Homo sapiens GN=ADCY9 PE=1 SV=4	0.0701041	-0.78552
Q8NI77	KIF18A	Kinesin-like protein KIF18A OS=Homo sapiens GN=KIF18A PE=1 SV=2	0.00179125	-0.783107
Q7L2Z9	CENPQ	Centromere protein Q OS=Homo sapiens GN=CENPQ PE=1 SV=1	0.002544	-0.77968
E9PJ42	TMEM41B	Transmembrane protein 41B OS=Homo sapiens GN=TMEM41B PE=1 SV=1	0.208004	-0.77828
Q5UIP0-2	RIF1	Isoform 2 of Telomere-associated protein RIF1 OS=Homo sapiens GN=RIF1	0.000374	-0.773091
Q8TDB6	DTX3L	E3 ubiquitin-protein ligase DTX3L OS=Homo sapiens GN=DTX3L PE=1 SV=1	0.000229	-0.773041
H0YKY0	CINP	Cyclin-dependent kinase 2-interacting protein OS=Homo sapiens GN=CINP PE=1 SV=1	0.119305	-0.772053
Q8IX90	SKA3	Spindle and kinetochore-associated protein 3 OS=Homo sapiens GN=SKA3 PE=1 SV=2	0.00147593	-0.771369
Q8IX21-2	SLF2	Isoform 2 of SMC5-SMC6 complex localization factor protein 2 OS=Homo sapiens GN=SLF2	0.00722647	-0.769553
Q504U0	C4orf46	Renal cancer differentiation gene 1 protein OS=Homo sapiens GN=C4orf46 PE=1 SV=1	0.00480879	-0.759016
Q9ULW0	TPX2	Targeting protein for Xklp2 OS=Homo sapiens GN=TPX2 PE=1 SV=2	0.000891	-0.758516
Q9H0H5	RACGAP1	Rac GTPase-activating protein 1 OS=Homo sapiens GN=RACGAP1 PE=1 SV=1	0.000696	-0.755956
P04818	TYMS	Thymidylate synthase OS=Homo sapiens GN=TYMS PE=1 SV=3	0.00116554	-0.755744
Q9BYX4	IFIH1	Interferon-induced helicase C domain-containing protein 1 OS=Homo sapiens GN=IFIH1 PE=1 SV=3	0.00158971	-0.751999
Q15014	MORF4L2	Mortality factor 4-like protein 2 OS=Homo sapiens GN=MORF4L2 PE=1 SV=1	0.00439122	-0.749151
Q14055	COL9A2	Collagen alpha-2(IX) chain OS=Homo sapiens GN=COL9A2 PE=1 SV=2	0.0601378	-0.74514
Q96QT6-5	PHF12	Isoform 5 of PHD finger protein 12 OS=Homo sapiens GN=PHF12	0.542214	-0.744948
O95551-3	TDP2	Isoform 3 of Tyrosyl-DNA phosphodiesterase 2 OS=Homo sapiens GN=TDP2	0.000426	-0.744744
Q76L82	ASXH1	Additional sex combs like 1 (Drosophila), isoform CRA_d OS=Homo sapiens GN=ASXH1 PE=1 SV=1	0.00197069	-0.744443
Q8IXJ9	ASXL1	Putative Polycomb group protein ASXL1 OS=Homo sapiens GN=ASXL1 PE=1 SV=3	0.00197069	-0.744443
Q9P2K3-3	RCOR3	Isoform 3 of REST corepressor 3 OS=Homo sapiens GN=RCOR3	0.0634945	-0.742409
Q8N6S5	ARL6IP6	ADP-ribosylation factor-like protein 6-interacting protein 6 OS=Homo sapiens GN=ARL6IP6 PE=1 SV=1	0.00439672	-0.739347
Q14207	NPAT	Protein NPAT OS=Homo sapiens GN=NPAT PE=1 SV=3	0.00445362	-0.736403
O60353	FZD6	Frizzled-6 OS=Homo sapiens GN=FZD6 PE=1 SV=2	0.121475	-0.730775
Q92503	SEC14L1	SEC14-like protein 1 OS=Homo sapiens GN=SEC14L1 PE=1 SV=2	0.0398	-0.72941
P02545	LMNA	Prelamin-A/C OS=Homo sapiens GN=LMNA PE=1 SV=1	0.00109467	-0.72465
Q8TED1	GPX8	Probable glutathione peroxidase 8 OS=Homo sapiens GN=GPX8 PE=1 SV=2	0.0846291	-0.721061
Q13129	RLF	Zinc finger protein Rlf OS=Homo sapiens GN=RLF PE=1 SV=2	0.27478	-0.717956
F5H2X7	CIZ1	Cip1-interacting zinc finger protein OS=Homo sapiens GN=CIZ1 PE=1 SV=2	0.00342902	-0.717832
P25205-2	MCM3	Isoform 2 of DNA replication licensing factor MCM3 OS=Homo sapiens GN=MCM3	9.78e-07	-0.71741
Q9NY93-2	DDX56	Isoform 2 of Probable ATP-dependent RNA helicase DDX56 OS=Homo sapiens GN=DDX56	0.00129106	-0.717075
E5RIV8	ZNF596	Zinc finger protein 596 OS=Homo sapiens GN=ZNF596 PE=4 SV=1	0.164825	-0.712155
K7EJD8	KEAP1	Kelch-like ECH-associated protein 1 (Fragment) OS=Homo sapiens GN=KEAP1 PE=1 SV=2	0.0201089	-0.712088
O43663-4	PRC1	Isoform 4 of Protein regulator of cytokinesis 1 OS=Homo sapiens GN=PRC1	0.000715	-0.707569
P13056-3	NR2C1	Isoform 3 of Nuclear receptor subfamily 2 group C member 1 OS=Homo sapiens GN=NR2C1	0.0452415	-0.702483
Q9P0W5-6	SCHIP1	Isoform 6 of Schwannomin-interacting protein 1 OS=Homo sapiens GN=SCHIP1	0.0456979	-0.698903
Q99707	MTR	Methionine synthase OS=Homo sapiens GN=MTR PE=1 SV=2	0.000236	-0.695762
B5MBX0	CDCA5	Sororin OS=Homo sapiens GN=CDCA5 PE=1 SV=1	0.114377	-0.694514
Q02880-2	TOP2B	Isoform Beta-1 of DNA topoisomerase 2-beta OS=Homo sapiens GN=TOP2B	0.00284807	-0.694309
P46013	MKI67	Antigen KI-67 OS=Homo sapiens GN=MKI67 PE=1 SV=2	0.00187636	-0.691561
E9PSA5	ALKBH3	Alpha-ketoglutarate-dependent dioxygenase alkB homolog 3 (Fragment) OS=Homo sapiens GN=ALKBH3 PE=1 SV=1	0.020277	-0.69151
Q12774	ARHGEF5	Rho guanine nucleotide exchange factor 5 OS=Homo sapiens GN=ARHGEF5 PE=1 SV=3	0.00167967	-0.687524
A5YM69	ARHGEF35	Rho guanine nucleotide exchange factor 35 OS=Homo sapiens GN=ARHGEF35 PE=1 SV=1	0.00167967	-0.687524
B3KQH5	INTS6	Integrator complex subunit 6 OS=Homo sapiens GN=INTS6 PE=1 SV=1	0.0117983	-0.684545
Q9GZV5	WWTR1	WW domain-containing transcription regulator protein 1 OS=Homo sapiens GN=WWTR1 PE=1 SV=1	0.000372	-0.683963
H0YE05	RBL1	Retinoblastoma-like protein 1 (Fragment) OS=Homo sapiens GN=RBL1 PE=1 SV=7	0.00847004	-0.682443
Q8N3C7-4	CLIP4	Isoform 4 of CAP-Gly domain-containing linker protein 4 OS=Homo sapiens GN=CLIP4	0.00225565	-0.681799
Q9P0U4	CXXC1	CXXC-type zinc finger protein 1 OS=Homo sapiens GN=CXXC1 PE=1 SV=2	0.233392	-0.68161
H3BRB3	KIF22	Kinesin-like protein OS=Homo sapiens GN=KIF22 PE=1 SV=1	0.000395	-0.677969
Q8IY63-2	AMOTL1	Isoform 2 of Angiomotin-like protein 1 OS=Homo sapiens GN=AMOTL1	0.0371773	-0.677158
Q562F6-2	SGOL2	Isoform 2 of Shugoshin-like 2 OS=Homo sapiens GN=SGOL2	0.0086061	-0.676905
Q9HBM1	SPC25	Kinetochore protein Spc25 OS=Homo sapiens GN=SPC25 PE=1 SV=1	1.03e-06	-0.676643
O15021-1	MAST4	Isoform 5 of Microtubule-associated serine/threonine-protein kinase 4 OS=Homo sapiens GN=MAST4	0.00245209	-0.674633
P00395	MT-CO1	Cytochrome c oxidase subunit 1 OS=Homo sapiens GN=MT-CO1 PE=1 SV=1	0.267385	-0.673292
P49642	PRIM1	DNA primase small subunit OS=Homo sapiens GN=PRIM1 PE=1 SV=1	0.00192789	-0.671318
Q96GD4-5	AURKB	Isoform 5 of Aurora kinase B OS=Homo sapiens GN=AURKB	0.000165	-0.670377
O95926-2	SYF2	Isoform 2 of Pre-mRNA-splicing factor SYF2 OS=Homo sapiens GN=SYF2	5.3e-05	-0.669795
Q9BWT6	MND1	Meiotic nuclear division protein 1 homolog OS=Homo sapiens GN=MND1 PE=1 SV=1	0.0161845	-0.668497
Q8TF68-3	ZNF384	Isoform 3 of Zinc finger protein 384 OS=Homo sapiens GN=ZNF384	0.0105297	-0.663291
C9JI92	CARF	Calcium-responsive transcription factor OS=Homo sapiens GN=CARF PE=1 SV=1	0.259811	-0.662037
C9JEZ4	CDC42EP3	Cdc42 effector protein 3 (Fragment) OS=Homo sapiens GN=CDC42EP3 PE=1 SV=7	0.00633655	-0.662002
F5GZK1	EXTL2	Exostosin-like 2 OS=Homo sapiens GN=EXTL2 PE=1 SV=2	0.136333	-0.660691
O60566	BUB1B	Mitotic checkpoint serine/threonine-protein kinase BUB1 beta OS=Homo sapiens GN=BUB1B PE=1 SV=3	0.0532268	-0.659837
Q9NTM9	CUTC	Copper homeostasis protein cutC homolog OS=Homo sapiens GN=CUTC PE=1 SV=1	0.304104	-0.659732
E9PQC4	NUF2	Kinetochore protein Nuf2 OS=Homo sapiens GN=NUF2 PE=1 SV=1	5.7e-05	-0.657647
O95235	KIF20A	Kinesin-like protein KIF20A OS=Homo sapiens GN=KIF20A PE=1 SV=1	0.000904	-0.657494
Q9BW71-2	HIRIP3	Isoform 2 of HIRA-interacting protein 3 OS=Homo sapiens GN=HIRIP3	0.000601	-0.656809
H0YKA3	ZHX2	Zinc fingers and homeoboxes protein 2 (Fragment) OS=Homo sapiens GN=ZHX2 PE=1 SV=1	0.00259118	-0.654881
A6NGY7	BICC1	Protein bicaudal C homolog 1 OS=Homo sapiens GN=BICC1 PE=1 SV=1	0.00538443	-0.654815
Q9NXE8	CWC25	Pre-mRNA-splicing factor CWC25 homolog OS=Homo sapiens GN=CWC25 PE=1 SV=1	0.0346904	-0.652934
Q7RTV5	AAED1	Thioredoxin-like protein AAED1 OS=Homo sapiens GN=AAED1 PE=2 SV=1	0.00116532	-0.652421
O60870-2	KIN	Isoform 2 of DNA/RNA-binding protein KIN17 OS=Homo sapiens GN=KIN	0.000336	-0.651736
Q8TDN6	BRIX1	Ribosome biogenesis protein BRX1 homolog OS=Homo sapiens GN=BRIX1 PE=1 SV=2	0.00585206	-0.651643
P78504-2	JAG1	Isoform 2 of Protein jagged-1 OS=Homo sapiens GN=JAG1	5.81e-05	-0.649538
Q15054	POLD3	DNA polymerase delta subunit 3 OS=Homo sapiens GN=POLD3 PE=1 SV=2	0.00114463	-0.649276
P17302	GJA1	Gap junction alpha-1 protein OS=Homo sapiens GN=GJA1 PE=1 SV=2	0.0858071	-0.648608
Q9ULH7	MKL2	MKL/myocardin-like protein 2 OS=Homo sapiens GN=MKL2 PE=1 SV=3	0.0779533	-0.648493
I3L1J9	TNFRSF12A	Tumor necrosis factor receptor superfamily member 12A OS=Homo sapiens GN=TNFRSF12A PE=1 SV=1	0.0356142	-0.646846
F5GX58	CDCA3	Cell division cycle-associated protein 3 OS=Homo sapiens GN=CDCA3 PE=1 SV=1	3.65e-05	-0.646265
Q9UHJ3-2	SFMBT1	Isoform 2 of Scm-like with four MBT domains protein 1 OS=Homo sapiens GN=SFMBT1	0.0217153	-0.646046
S4R350	ALG6	Dolichyl pyrophosphate Man9GlcNAc2 alpha-1,3-glucosyltransferase OS=Homo sapiens GN=ALG6 PE=1 SV=1	0.312071	-0.643934
Q9BRX5	GINS3	DNA replication complex GINS protein PSF3 OS=Homo sapiens GN=GINS3 PE=1 SV=1	0.000732	-0.642549
Q9BQ15	NABP2	SOSS complex subunit B1 OS=Homo sapiens GN=NABP2 PE=1 SV=1	0.0240904	-0.64018
Q8N5Y8-3	PARP16	Isoform 3 of Mono [ADP-ribose] polymerase PARP16 OS=Homo sapiens GN=PARP16	0.0621504	-0.638377
Q9UM11-3	FZR1	Isoform 3 of Fizzy-related protein homolog OS=Homo sapiens GN=FZR1	0.0455948	-0.638374
Q96CS2-2	HAUS1	Isoform 2 of HAUS augmin-like complex subunit 1 OS=Homo sapiens GN=HAUS1	0.000663	-0.637176
Q9UJM3	ERRFI1	ERBB receptor feedback inhibitor 1 OS=Homo sapiens GN=ERRFI1 PE=1 SV=1	0.021424	-0.636451
Q14566	MCM6	DNA replication licensing factor MCM6 OS=Homo sapiens GN=MCM6 PE=1 SV=1	0.00428464	-0.634179
M0R021	DTNA	Dystrobrevin alpha OS=Homo sapiens GN=DTNA PE=1 SV=1	0.783054	-0.631401
Q9H334-4	FOXP1	Isoform 4 of Forkhead box protein P1 OS=Homo sapiens GN=FOXP1	0.00245284	-0.630589
O75113	N4BP1	NEDD4-binding protein 1 OS=Homo sapiens GN=N4BP1 PE=1 SV=4	0.784187	-0.627624
A0A0C4DFX7	WDR76	WD repeat-containing protein 76 OS=Homo sapiens GN=WDR76 PE=1 SV=1	0.0145091	-0.624564
E9PPQ1	TPD52L1	Tumor protein D53 OS=Homo sapiens GN=TPD52L1 PE=1 SV=1	0.00160007	-0.623862
Q2TBE0	CWF19L2	CWF19-like protein 2 OS=Homo sapiens GN=CWF19L2 PE=1 SV=4	0.00013	-0.623398
Q8WUI4-10	HDAC7	Isoform 10 of Histone deacetylase 7 OS=Homo sapiens GN=HDAC7	0.000294	-0.622155
O14757-2	CHEK1	Isoform 2 of Serine/threonine-protein kinase Chk1 OS=Homo sapiens GN=CHEK1	0.00298547	-0.620033
Q9UKL0	RCOR1	REST corepressor 1 OS=Homo sapiens GN=RCOR1 PE=1 SV=1	0.0452347	-0.61997
Q9BW19	KIFC1	Kinesin-like protein KIFC1 OS=Homo sapiens GN=KIFC1 PE=1 SV=2	0.000673	-0.619401
Q96SN8-2	CDK5RAP2	Isoform 2 of CDK5 regulatory subunit-associated protein 2 OS=Homo sapiens GN=CDK5RAP2	0.00324971	-0.617695
P42773	CDKN2C	Cyclin-dependent kinase 4 inhibitor C OS=Homo sapiens GN=CDKN2C PE=1 SV=1	0.0596884	-0.615307
Q9HAF1-4	MEAF6	Isoform 4 of Chromatin modification-related protein MEAF6 OS=Homo sapiens GN=MEAF6	0.00137714	-0.612857
Q8WWH5	TRUB1	Probable tRNA pseudouridine synthase 1 OS=Homo sapiens GN=TRUB1 PE=1 SV=1	0.000522	-0.61267
Q9Y5Q9-2	GTF3C3	Isoform 2 of General transcription factor 3C polypeptide 3 OS=Homo sapiens GN=GTF3C3	0.00647341	-0.612116
Q8NEM2	SHCBP1	SHC SH2 domain-binding protein 1 OS=Homo sapiens GN=SHCBP1 PE=1 SV=3	0.0137703	-0.612038
Q9BXK1	KLF16	Krueppel-like factor 16 OS=Homo sapiens GN=KLF16 PE=1 SV=1	8.63e-05	-0.610562
C9J052	TREX1	Three-prime repair exonuclease 1 OS=Homo sapiens GN=TREX1 PE=1 SV=1	0.083692	-0.61054
Q9NW97	TMEM51	Transmembrane protein 51 OS=Homo sapiens GN=TMEM51 PE=1 SV=1	0.028625	-0.610457
Q8NBK3-5	SUMF1	Isoform 5 of Sulfatase-modifying factor 1 OS=Homo sapiens GN=SUMF1	0.00259649	-0.609609
Q9P1T7-1	MDFIC	Isoform 1 of MyoD family inhibitor domain-containing protein OS=Homo sapiens GN=MDFIC	9.05e-05	-0.60684
Q9H467	CUEDC2	CUE domain-containing protein 2 OS=Homo sapiens GN=CUEDC2 PE=1 SV=1	0.0019887	-0.606461
O94762-2	RECQL5	Isoform Alpha of ATP-dependent DNA helicase Q5 OS=Homo sapiens GN=RECQL5	0.00208893	-0.60618
Q7Z333	SETX	Probable helicase senataxin OS=Homo sapiens GN=SETX PE=1 SV=4	0.00669767	-0.605531
O43294	TGFB1I1	Transforming growth factor beta-1-induced transcript 1 protein OS=Homo sapiens GN=TGFB1I1 PE=1 SV=2	0.000611	-0.605445
B1AHQ6	CENPM	Centromere protein M OS=Homo sapiens GN=CENPM PE=1 SV=1	0.023781	-0.603944
Q6PJT7-2	ZC3H14	Isoform 2 of Zinc finger CCCH domain-containing protein 14 OS=Homo sapiens GN=ZC3H14	0.000744	-0.60371
Q9P0K8	FOXJ2	Forkhead box protein J2 OS=Homo sapiens GN=FOXJ2 PE=1 SV=1	0.226574	-0.603332
P49454	CENPF	Centromere protein F OS=Homo sapiens GN=CENPF PE=1 SV=2	2.2e-05	-0.603298
O14777	NDC80	Kinetochore protein NDC80 homolog OS=Homo sapiens GN=NDC80 PE=1 SV=1	0.00287784	-0.60269
Q9Y5Q8	GTF3C5	General transcription factor 3C polypeptide 5 OS=Homo sapiens GN=GTF3C5 PE=1 SV=2	0.0225505	-0.602383
Q9BUI4	POLR3C	DNA-directed RNA polymerase III subunit RPC3 OS=Homo sapiens GN=POLR3C PE=1 SV=1	0.00582263	-0.601876
Q9NV56	MRGBP	MRG/MORF4L-binding protein OS=Homo sapiens GN=MRGBP PE=1 SV=1	0.00615318	-0.598122
E2QRD4	MMS22L	Protein MMS22-like OS=Homo sapiens GN=MMS22L PE=1 SV=1	0.0245011	-0.598067
P49643	PRIM2	DNA primase large subunit OS=Homo sapiens GN=PRIM2 PE=1 SV=2	7.22e-05	-0.597436
H7BXK9	ABCB6	ATP-binding cassette sub-family B member 6, mitochondrial (Fragment) OS=Homo sapiens GN=ABCB6 PE=1 SV=1	0.167868	-0.597312
Q9Y580	RBM7	RNA-binding protein 7 OS=Homo sapiens GN=RBM7 PE=1 SV=1	0.0115146	-0.59695
P07910-2	HNRNPC	Isoform C1 of Heterogeneous nuclear ribonucleoproteins C1/C2 OS=Homo sapiens GN=HNRNPC	0.00734299	-0.596037
Q8TF46-2	DIS3L	Isoform 2 of DIS3-like exonuclease 1 OS=Homo sapiens GN=DIS3L	0.0178743	-0.595914
P15923	TCF3	Transcription factor E2-alpha OS=Homo sapiens GN=TCF3 PE=1 SV=1	0.0733095	-0.595505
Q9BVJ6-3	UTP14A	Isoform 3 of U3 small nucleolar RNA-associated protein 14 homolog A OS=Homo sapiens GN=UTP14A	0.00752476	-0.595145
Q8TDM6	DLG5	Disks large homolog 5 OS=Homo sapiens GN=DLG5 PE=1 SV=4	0.0734093	-0.59429
E5RJD5	POMK	Protein O-mannose kinase (Fragment) OS=Homo sapiens GN=POMK PE=1 SV=1	0.03217	-0.591758
Q9Y3B9	RRP15	RRP15-like protein OS=Homo sapiens GN=RRP15 PE=1 SV=2	0.00022	-0.588499
C9IZC6	SHROOM2	Protein Shroom2 (Fragment) OS=Homo sapiens GN=SHROOM2 PE=1 SV=1	0.00999693	-0.587988
J3KMZ7	INTS2	Integrator complex subunit 2 OS=Homo sapiens GN=INTS2 PE=1 SV=1	0.0012309	-0.587881
Q5SNT2	TMEM201	Transmembrane protein 201 OS=Homo sapiens GN=TMEM201 PE=1 SV=1	0.045247	-0.587519
O75506	HSBP1	Heat shock factor-binding protein 1 OS=Homo sapiens GN=HSBP1 PE=1 SV=1	0.242687	-0.586278
Q8NI35	INADL	InaD-like protein OS=Homo sapiens GN=INADL PE=1 SV=3	0.00377067	-0.582576
A0A0U1RQW4	PATJ	InaD-like protein (Fragment) OS=Homo sapiens GN=PATJ PE=1 SV=1	0.00377067	-0.582576
P35789	ZNF93	Zinc finger protein 93 OS=Homo sapiens GN=ZNF93 PE=2 SV=4	0.00823062	-0.5774
Q00587	CDC42EP1	Cdc42 effector protein 1 OS=Homo sapiens GN=CDC42EP1 PE=1 SV=1	0.0122076	-0.576275
Q9UNS1	TIMELESS	Protein timeless homolog OS=Homo sapiens GN=TIMELESS PE=1 SV=2	0.00762793	-0.575933
Q5VST6-2	ABHD17B	Isoform 2 of Protein ABHD17B OS=Homo sapiens GN=ABHD17B	0.197482	-0.573579
Q9ULW3	ABT1	Activator of basal transcription 1 OS=Homo sapiens GN=ABT1 PE=1 SV=1	0.0922328	-0.573042
H0YGD6	QKI	Protein quaking (Fragment) OS=Homo sapiens GN=QKI PE=1 SV=1	0.0238726	-0.572388
Q15058	KIF14	Kinesin-like protein KIF14 OS=Homo sapiens GN=KIF14 PE=1 SV=1	0.000453	-0.570889
Q9NYT0	PLEK2	Pleckstrin-2 OS=Homo sapiens GN=PLEK2 PE=1 SV=1	0.00387065	-0.57037
Q96KB5-2	PBK	Isoform 2 of Lymphokine-activated killer T-cell-originated protein kinase OS=Homo sapiens GN=PBK	0.000405	-0.569663
E9PEI0	CDCA2	Cell division cycle-associated protein 2 OS=Homo sapiens GN=CDCA2 PE=1 SV=1	0.00962364	-0.568352
Q9NVM6	DNAJC17	DnaJ homolog subfamily C member 17 OS=Homo sapiens GN=DNAJC17 PE=1 SV=1	0.00259547	-0.56832
Q9P275	USP36	Ubiquitin carboxyl-terminal hydrolase 36 OS=Homo sapiens GN=USP36 PE=1 SV=3	0.0170249	-0.567778
Q9NU19	TBC1D22B	TBC1 domain family member 22B OS=Homo sapiens GN=TBC1D22B PE=1 SV=3	0.00182305	-0.566692
P08651-2	NFIC	Isoform 1 of Nuclear factor 1 C-type OS=Homo sapiens GN=NFIC	0.00653225	-0.566161
Q96GX5-2	MASTL	Isoform 2 of Serine/threonine-protein kinase greatwall OS=Homo sapiens GN=MASTL	0.000819	-0.565753
Q9HA65-2	TBC1D17	Isoform 2 of TBC1 domain family member 17 OS=Homo sapiens GN=TBC1D17	0.14337	-0.563261
Q9NY12	GAR1	H/ACA ribonucleoprotein complex subunit 1 OS=Homo sapiens GN=GAR1 PE=1 SV=1	0.0171463	-0.56322
P07204	THBD	Thrombomodulin OS=Homo sapiens GN=THBD PE=1 SV=2	0.000423	-0.561618
Q5T1R4	HIVEP3	Transcription factor HIVEP3 OS=Homo sapiens GN=HIVEP3 PE=2 SV=1	0.0459159	-0.561388
Q8NC54	KCT2	Keratinocyte-associated transmembrane protein 2 OS=Homo sapiens GN=KCT2 PE=2 SV=2	0.0200016	-0.561252
O95084-2	PRSS23	Isoform 2 of Serine protease 23 OS=Homo sapiens GN=PRSS23	0.0289832	-0.560858
Q96GA3	LTV1	Protein LTV1 homolog OS=Homo sapiens GN=LTV1 PE=1 SV=1	0.000172	-0.560844
Q96GA7	SDSL	Serine dehydratase-like OS=Homo sapiens GN=SDSL PE=1 SV=1	0.212294	-0.560838
Q02318	CYP27A1	Sterol 26-hydroxylase, mitochondrial OS=Homo sapiens GN=CYP27A1 PE=1 SV=1	0.015314	-0.560494
M0R2Z9	SUGP2	SURP and G-patch domain-containing protein 2 OS=Homo sapiens GN=SUGP2 PE=1 SV=1	0.000181	-0.56042
Q14469	HES1	Transcription factor HES-1 OS=Homo sapiens GN=HES1 PE=1 SV=1	0.179271	-0.557659
X6R700	CHTOP	Chromatin target of PRMT1 protein OS=Homo sapiens GN=CHTOP PE=1 SV=1	0.0321159	-0.557277
J3QRG1	OGFOD3	2-oxoglutarate and iron-dependent oxygenase domain-containing protein 3 (Fragment) OS=Homo sapiens GN=OGFOD3 PE=1 SV=1	0.368144	-0.557123
Q9NX09	DDIT4	DNA damage-inducible transcript 4 protein OS=Homo sapiens GN=DDIT4 PE=1 SV=1	0.650539	-0.556522
Q9NQW6	ANLN	Actin-binding protein anillin OS=Homo sapiens GN=ANLN PE=1 SV=2	0.00213925	-0.556229
Q9BX69	CARD6	Caspase recruitment domain-containing protein 6 OS=Homo sapiens GN=CARD6 PE=1 SV=2	0.0329904	-0.554999
Q14978	NOLC1	Nucleolar and coiled-body phosphoprotein 1 OS=Homo sapiens GN=NOLC1 PE=1 SV=2	0.0890304	-0.55346
P42695	NCAPD3	Condensin-2 complex subunit D3 OS=Homo sapiens GN=NCAPD3 PE=1 SV=2	0.001	-0.552396
Q9BVP2	GNL3	Guanine nucleotide-binding protein-like 3 OS=Homo sapiens GN=GNL3 PE=1 SV=2	0.00200917	-0.551437
O75152	ZC3H11A	Zinc finger CCCH domain-containing protein 11A OS=Homo sapiens GN=ZC3H11A PE=1 SV=3	0.00236331	-0.55043
Q8NEF9	SRFBP1	Serum response factor-binding protein 1 OS=Homo sapiens GN=SRFBP1 PE=1 SV=1	0.0134784	-0.550275
C9JYA1	NUPL2	Nucleoporin-like protein 2 (Fragment) OS=Homo sapiens GN=NUPL2 PE=1 SV=1	0.107195	-0.549859
P33993	MCM7	DNA replication licensing factor MCM7 OS=Homo sapiens GN=MCM7 PE=1 SV=4	0.00356025	-0.549017
E5RJ29	PSD3	PH and SEC7 domain-containing protein 3 OS=Homo sapiens GN=PSD3 PE=1 SV=1	0.00157575	-0.54893
Q6ZUT6-4	C15orf52	Isoform 4 of Uncharacterized protein C15orf52 OS=Homo sapiens GN=C15orf52	0.0111199	-0.548342
P14373-2	TRIM27	Isoform Beta of Zinc finger protein RFP OS=Homo sapiens GN=TRIM27	0.0525755	-0.547986
Q9H9F9	ACTR5	Actin-related protein 5 OS=Homo sapiens GN=ACTR5 PE=1 SV=2	0.000419	-0.547785
Q9BXS6	NUSAP1	Nucleolar and spindle-associated protein 1 OS=Homo sapiens GN=NUSAP1 PE=1 SV=1	9.73e-05	-0.546853
Q9NQ55-3	PPAN	Isoform 3 of Suppressor of SWI4 1 homolog OS=Homo sapiens GN=PPAN	0.00312897	-0.545922
A0A0A6YYI3	PPAN-P2RY11	Protein PPAN-P2RY11 OS=Homo sapiens GN=PPAN-P2RY11 PE=4 SV=1	0.00312897	-0.545922
Q9P2D0-2	IBTK	Isoform 2 of Inhibitor of Bruton tyrosine kinase OS=Homo sapiens GN=IBTK	0.0652937	-0.545871
Q9NXW9	ALKBH4	Alpha-ketoglutarate-dependent dioxygenase alkB homolog 4 OS=Homo sapiens GN=ALKBH4 PE=1 SV=1	0.00300928	-0.544587
Q68CZ2	TNS3	Tensin-3 OS=Homo sapiens GN=TNS3 PE=1 SV=2	0.000188	-0.544557
Q9NPF5	DMAP1	DNA methyltransferase 1-associated protein 1 OS=Homo sapiens GN=DMAP1 PE=1 SV=1	0.000613	-0.544327
P33991	MCM4	DNA replication licensing factor MCM4 OS=Homo sapiens GN=MCM4 PE=1 SV=5	3.83e-06	-0.54411
Q8TEM1	NUP210	Nuclear pore membrane glycoprotein 210 OS=Homo sapiens GN=NUP210 PE=1 SV=3	0.0413372	-0.543097
A0AV96-2	RBM47	Isoform 2 of RNA-binding protein 47 OS=Homo sapiens GN=RBM47	0.0216812	-0.543016
O75683	SURF6	Surfeit locus protein 6 OS=Homo sapiens GN=SURF6 PE=1 SV=3	0.0232679	-0.542986
Q14676	MDC1	Mediator of DNA damage checkpoint protein 1 OS=Homo sapiens GN=MDC1 PE=1 SV=3	8.78e-05	-0.541867
Q9Y2R4	DDX52	Probable ATP-dependent RNA helicase DDX52 OS=Homo sapiens GN=DDX52 PE=1 SV=3	0.00240972	-0.541011
Q8N3V7	SYNPO	Synaptopodin OS=Homo sapiens GN=SYNPO PE=1 SV=2	0.001199	-0.540303
J3QLB2	SLC39A11	Zinc transporter ZIP11 (Fragment) OS=Homo sapiens GN=SLC39A11 PE=1 SV=7	0.217383	-0.540301
Q9BSW2-2	CRACR2A	Isoform 2 of EF-hand calcium-binding domain-containing protein 4B OS=Homo sapiens GN=CRACR2A	0.00171631	-0.539252
Q86XI2	NCAPG2	Condensin-2 complex subunit G2 OS=Homo sapiens GN=NCAPG2 PE=1 SV=1	9.49e-05	-0.538698
Q96KM6	ZNF512B	Zinc finger protein 512B OS=Homo sapiens GN=ZNF512B PE=1 SV=1	0.000688	-0.538446
P49736	MCM2	DNA replication licensing factor MCM2 OS=Homo sapiens GN=MCM2 PE=1 SV=4	0.000504	-0.537784
P19532	TFE3	Transcription factor E3 OS=Homo sapiens GN=TFE3 PE=1 SV=4	0.000591	-0.535279
P07996	THBS1	Thrombospondin-1 OS=Homo sapiens GN=THBS1 PE=1 SV=2	8.97e-05	-0.535001
Q9BTY2	FUCA2	Plasma alpha-L-fucosidase OS=Homo sapiens GN=FUCA2 PE=1 SV=2	0.004056	-0.534344
Q96R06	SPAG5	Sperm-associated antigen 5 OS=Homo sapiens GN=SPAG5 PE=1 SV=2	0.00173893	-0.53264
Q15528	MED22	Mediator of RNA polymerase II transcription subunit 22 OS=Homo sapiens GN=MED22 PE=1 SV=2	0.00343269	-0.532176
O43542	XRCC3	DNA repair protein XRCC3 OS=Homo sapiens GN=XRCC3 PE=1 SV=1	0.0209001	-0.532112
Q68E01-2	INTS3	Isoform 2 of Integrator complex subunit 3 OS=Homo sapiens GN=INTS3	0.000345	-0.530989
F5GZK9	DCP1B	mRNA-decapping enzyme 1B OS=Homo sapiens GN=DCP1B PE=1 SV=1	0.0104717	-0.530434
Q13416	ORC2	Origin recognition complex subunit 2 OS=Homo sapiens GN=ORC2 PE=1 SV=2	0.00408202	-0.529428
Q13595-4	TRA2A	Isoform 4 of Transformer-2 protein homolog alpha OS=Homo sapiens GN=TRA2A	0.00310192	-0.527477
P14635	CCNB1	G2/mitotic-specific cyclin-B1 OS=Homo sapiens GN=CCNB1 PE=1 SV=1	0.000155	-0.527258
Q9H147	DNTTIP1	Deoxynucleotidyltransferase terminal-interacting protein 1 OS=Homo sapiens GN=DNTTIP1 PE=1 SV=2	0.0374912	-0.52692
Q9H7N4	SCAF1	Splicing factor, arginine/serine-rich 19 OS=Homo sapiens GN=SCAF1 PE=1 SV=3	0.0278924	-0.526243
Q9H5Q4	TFB2M	Dimethyladenosine transferase 2, mitochondrial OS=Homo sapiens GN=TFB2M PE=1 SV=1	0.0408343	-0.525792
Q12888-3	TP53BP1	Isoform 3 of Tumor suppressor p53-binding protein 1 OS=Homo sapiens GN=TP53BP1	0.0256447	-0.52563
Q9NYJ1-2	COA4	Isoform 2 of Cytochrome c oxidase assembly factor 4 homolog, mitochondrial OS=Homo sapiens GN=COA4	0.00582711	-0.524532
A6NHB5	ZMYM3	Zinc finger MYM-type protein 3 OS=Homo sapiens GN=ZMYM3 PE=1 SV=1	0.00109821	-0.521129
P35249	RFC4	Replication factor C subunit 4 OS=Homo sapiens GN=RFC4 PE=1 SV=2	0.000784	-0.520441
Q15397	PUM3	Pumilio homolog 3 OS=Homo sapiens GN=PUM3 PE=1 SV=3	0.00696592	-0.52001
Q9UMY1	NOL7	Nucleolar protein 7 OS=Homo sapiens GN=NOL7 PE=1 SV=2	0.00833768	-0.519514
X6R5Z6	COA6	Cytochrome c oxidase assembly factor 6 homolog OS=Homo sapiens GN=COA6 PE=1 SV=1	0.0178313	-0.51919
J3QRT6	4-Sep	Septin-4 OS=Homo sapiens GN=SEPT4 PE=1 SV=1	0.0643636	-0.517253
Q96SZ6	CDK5RAP1	CDK5 regulatory subunit-associated protein 1 OS=Homo sapiens GN=CDK5RAP1 PE=1 SV=2	0.00734664	-0.515688
P37173	TGFBR2	TGF-beta receptor type-2 OS=Homo sapiens GN=TGFBR2 PE=1 SV=2	0.00780397	-0.515366
O75629	CREG1	Protein CREG1 OS=Homo sapiens GN=CREG1 PE=1 SV=1	0.362642	-0.513705
Q9P000-2	COMMD9	Isoform 2 of COMM domain-containing protein 9 OS=Homo sapiens GN=COMMD9	0.132306	-0.513645
Q9NR30	DDX21	Nucleolar RNA helicase 2 OS=Homo sapiens GN=DDX21 PE=1 SV=5	0.00279839	-0.513489
E9PPN1	TSEN15	tRNA-splicing endonuclease subunit Sen15 OS=Homo sapiens GN=TSEN15 PE=1 SV=1	0.0142434	-0.512954
Q9Y587	AP4S1	AP-4 complex subunit sigma-1 OS=Homo sapiens GN=AP4S1 PE=2 SV=1	0.0528721	-0.512946
Q9NYZ3	GTSE1	G2 and S phase-expressed protein 1 OS=Homo sapiens GN=GTSE1 PE=1 SV=3	0.00507481	-0.512552
Q07864	POLE	DNA polymerase epsilon catalytic subunit A OS=Homo sapiens GN=POLE PE=1 SV=5	0.0196479	-0.51226
Q9H307	PNN	Pinin OS=Homo sapiens GN=PNN PE=1 SV=4	0.0020985	-0.51221
Q13112	CHAF1B	Chromatin assembly factor 1 subunit B OS=Homo sapiens GN=CHAF1B PE=1 SV=1	0.0326632	-0.512192
Q9H773	DCTPP1	dCTP pyrophosphatase 1 OS=Homo sapiens GN=DCTPP1 PE=1 SV=1	0.00575627	-0.509858
Q96T58	SPEN	Msx2-interacting protein OS=Homo sapiens GN=SPEN PE=1 SV=1	0.283171	-0.506315
Q8N806	UBR7	Putative E3 ubiquitin-protein ligase UBR7 OS=Homo sapiens GN=UBR7 PE=1 SV=2	0.000557	-0.506284
C9JTT8	BET1	BET1 homolog OS=Homo sapiens GN=BET1 PE=1 SV=1	0.107893	-0.505212
Q68DU7	DKFZp781C0425	BET1 homolog OS=Homo sapiens GN=DKFZp781C0425 PE=1 SV=1	0.107893	-0.505212
C9J8X5	HMG20B	SWI/SNF-related matrix-associated actin-dependent regulator of chromatin subfamily E member 1-related (Fragment) OS=Homo sapiens GN=HMG20B PE=1 SV=1	0.0227952	-0.504655
Q86U42	PABPN1	Polyadenylate-binding protein 2 OS=Homo sapiens GN=PABPN1 PE=1 SV=3	0.0017348	-0.504565
F6RTR7	SLC25A17	Peroxisomal membrane protein PMP34 OS=Homo sapiens GN=SLC25A17 PE=1 SV=1	0.0495881	-0.504368
Q16769	QPCT	Glutaminyl-peptide cyclotransferase OS=Homo sapiens GN=QPCT PE=1 SV=1	0.0587633	-0.501421
K7ER94	FHOD3	FH1/FH2 domain-containing protein 3 (Fragment) OS=Homo sapiens GN=FHOD3 PE=1 SV=1	0.103631	-0.501264
Q96CM3	RPUSD4	RNA pseudouridylate synthase domain-containing protein 4 OS=Homo sapiens GN=RPUSD4 PE=1 SV=1	0.00335922	-0.500728
A0A087WTU1	LRRC41	Leucine-rich repeat-containing protein 41 OS=Homo sapiens GN=LRRC41 PE=1 SV=1	0.0878067	-0.499997
Q9GZP1	NRSN2	Neurensin-2 OS=Homo sapiens GN=NRSN2 PE=2 SV=1	0.0733069	-0.499332
Q9BY77	POLDIP3	Polymerase delta-interacting protein 3 OS=Homo sapiens GN=POLDIP3 PE=1 SV=2	0.0013297	-0.498896
Q9NUW8	TDP1	Tyrosyl-DNA phosphodiesterase 1 OS=Homo sapiens GN=TDP1 PE=1 SV=2	0.00847869	-0.496487
Q6NZY4	ZCCHC8	Zinc finger CCHC domain-containing protein 8 OS=Homo sapiens GN=ZCCHC8 PE=1 SV=2	0.00724412	-0.496014
Q53EZ4	CEP55	Centrosomal protein of 55 kDa OS=Homo sapiens GN=CEP55 PE=1 SV=3	0.00799705	-0.495584
Q14498-2	RBM39	Isoform 2 of RNA-binding protein 39 OS=Homo sapiens GN=RBM39	2.88e-05	-0.495523
Q92576-2	PHF3	Isoform 2 of PHD finger protein 3 OS=Homo sapiens GN=PHF3	0.000451	-0.495322
P62995	TRA2B	Transformer-2 protein homolog beta OS=Homo sapiens GN=TRA2B PE=1 SV=1	0.0152315	-0.494739
P06400	RB1	Retinoblastoma-associated protein OS=Homo sapiens GN=RB1 PE=1 SV=2	6.13e-05	-0.494639
O95490-2	ADGRL2	Isoform 2 of Adhesion G protein-coupled receptor L2 OS=Homo sapiens GN=ADGRL2	0.34889	-0.494492
Q13257	MAD2L1	Mitotic spindle assembly checkpoint protein MAD2A OS=Homo sapiens GN=MAD2L1 PE=1 SV=1	0.00729294	-0.494149
B3KTM8	MORF4L1	Mortality factor 4-like protein 1 OS=Homo sapiens GN=MORF4L1 PE=1 SV=1	1.75e-05	-0.494026
P18827	SDC1	Syndecan-1 OS=Homo sapiens GN=SDC1 PE=1 SV=3	0.00262843	-0.493956
Q96PZ2	FAM111A	Protein FAM111A OS=Homo sapiens GN=FAM111A PE=1 SV=2	8.34e-05	-0.493274
P16157-8	ANK1	Isoform Er7 of Ankyrin-1 OS=Homo sapiens GN=ANK1	0.00973642	-0.493214
Q70J99	UNC13D	Protein unc-13 homolog D OS=Homo sapiens GN=UNC13D PE=1 SV=1	2.33e-05	-0.490075
Q8IY37	DHX37	Probable ATP-dependent RNA helicase DHX37 OS=Homo sapiens GN=DHX37 PE=1 SV=1	0.0413519	-0.489942
B5MCW3	BRD8	Bromodomain-containing protein 8 OS=Homo sapiens GN=BRD8 PE=1 SV=1	0.00238991	-0.489676
Q5SVZ6	ZMYM1	Zinc finger MYM-type protein 1 OS=Homo sapiens GN=ZMYM1 PE=1 SV=1	0.0624847	-0.489194
Q96KN1	FAM84B	Protein FAM84B OS=Homo sapiens GN=FAM84B PE=1 SV=1	0.00300606	-0.488011
G3V1V1	ZCRB1	Zinc finger CCHC-type and RNA binding motif 1, isoform CRA_b OS=Homo sapiens GN=ZCRB1 PE=1 SV=1	0.0126238	-0.487936
Q86SQ4	GPR126	G-protein coupled receptor 126 OS=Homo sapiens GN=GPR126 PE=1 SV=3	0.00210865	-0.485654
Q92619-2	HMHA1	Isoform 2 of Minor histocompatibility protein HA-1 OS=Homo sapiens GN=HMHA1	0.19158	-0.484991
O75792	RNASEH2A	Ribonuclease H2 subunit A OS=Homo sapiens GN=RNASEH2A PE=1 SV=2	0.00724148	-0.484934
Q13151	HNRNPA0	Heterogeneous nuclear ribonucleoprotein A0 OS=Homo sapiens GN=HNRNPA0 PE=1 SV=1	0.0164681	-0.484638
Q9BWE0-4	REPIN1	Isoform 2 of Replication initiator 1 OS=Homo sapiens GN=REPIN1	0.00716284	-0.482933
Q02241	KIF23	Kinesin-like protein KIF23 OS=Homo sapiens GN=KIF23 PE=1 SV=3	0.00141774	-0.482397
Q96J42-2	TXNDC15	Isoform 2 of Thioredoxin domain-containing protein 15 OS=Homo sapiens GN=TXNDC15	0.071713	-0.482249
Q8N0S6	CENPL	Centromere protein L OS=Homo sapiens GN=CENPL PE=1 SV=2	0.172427	-0.481666
O60658	PDE8A	High affinity cAMP-specific and IBMX-insensitive 3',5'-cyclic phosphodiesterase 8A OS=Homo sapiens GN=PDE8A PE=1 SV=2	0.0186174	-0.480536
Q6KB66-2	KRT80	Isoform 2 of Keratin, type II cytoskeletal 80 OS=Homo sapiens GN=KRT80	0.0266265	-0.48048
Q9NVF7	FBXO28	F-box only protein 28 OS=Homo sapiens GN=FBXO28 PE=1 SV=1	0.00319165	-0.479845
Q86SJ2	AMIGO2	Amphoterin-induced protein 2 OS=Homo sapiens GN=AMIGO2 PE=1 SV=1	0.0603978	-0.479375
Q99661	KIF2C	Kinesin-like protein KIF2C OS=Homo sapiens GN=KIF2C PE=1 SV=2	7.87e-06	-0.478578
P35568	IRS1	Insulin receptor substrate 1 OS=Homo sapiens GN=IRS1 PE=1 SV=1	0.00178033	-0.47831
Q9Y618-5	NCOR2	Isoform 5 of Nuclear receptor corepressor 2 OS=Homo sapiens GN=NCOR2	0.0130756	-0.478191
F8W108	ARID2	AT-rich interactive domain-containing protein 2 OS=Homo sapiens GN=ARID2 PE=1 SV=1	0.00778382	-0.477623
P33992	MCM5	DNA replication licensing factor MCM5 OS=Homo sapiens GN=MCM5 PE=1 SV=5	0.00119259	-0.476969
O95619	YEATS4	YEATS domain-containing protein 4 OS=Homo sapiens GN=YEATS4 PE=1 SV=1	0.00520347	-0.4767
Q3B7T1-4	EDRF1	Isoform 3 of Erythroid differentiation-related factor 1 OS=Homo sapiens GN=EDRF1	0.108754	-0.476521
P35908	KRT2	Keratin, type II cytoskeletal 2 epidermal OS=Homo sapiens GN=KRT2 PE=1 SV=2	0.452044	-0.476046
P13051-2	UNG	Isoform 1 of Uracil-DNA glycosylase OS=Homo sapiens GN=UNG	0.0254838	-0.475924
P15407	FOSL1	Fos-related antigen 1 OS=Homo sapiens GN=FOSL1 PE=1 SV=1	0.0051147	-0.475575
M0R1J0	KCNN4	Intermediate conductance calcium-activated potassium channel protein 4 (Fragment) OS=Homo sapiens GN=KCNN4 PE=1 SV=1	0.00215424	-0.47549
Q629K1	TRIQK	Triple QxxK/R motif-containing protein OS=Homo sapiens GN=TRIQK PE=3 SV=1	0.0370185	-0.47546
H0Y818	MLH1	DNA mismatch repair protein Mlh1 (Fragment) OS=Homo sapiens GN=MLH1 PE=1 SV=1	0.0365943	-0.475073
Q14938-3	NFIX	Isoform 3 of Nuclear factor 1 X-type OS=Homo sapiens GN=NFIX	0.00851149	-0.474999
Q9H6F5	CCDC86	Coiled-coil domain-containing protein 86 OS=Homo sapiens GN=CCDC86 PE=1 SV=1	0.000227	-0.474736
Q6I9Y2	THOC7	THO complex subunit 7 homolog OS=Homo sapiens GN=THOC7 PE=1 SV=3	0.0703347	-0.474635
O75419-3	CDC45	Isoform 3 of Cell division control protein 45 homolog OS=Homo sapiens GN=CDC45	0.000444	-0.474498
O15264	MAPK13	Mitogen-activated protein kinase 13 OS=Homo sapiens GN=MAPK13 PE=1 SV=1	0.00835189	-0.474293
Q8TDD1-2	DDX54	Isoform 2 of ATP-dependent RNA helicase DDX54 OS=Homo sapiens GN=DDX54	0.0106525	-0.473525
Q13823	GNL2	Nucleolar GTP-binding protein 2 OS=Homo sapiens GN=GNL2 PE=1 SV=1	0.0199454	-0.473092
B5MD00	TOMM7	Mitochondrial import receptor subunit TOM7 homolog OS=Homo sapiens GN=TOMM7 PE=1 SV=1	0.445533	-0.471745
Q14146	URB2	Unhealthy ribosome biogenesis protein 2 homolog OS=Homo sapiens GN=URB2 PE=2 SV=2	0.0763252	-0.471629
B1AKN8	NFIA	Nuclear factor 1 OS=Homo sapiens GN=NFIA PE=1 SV=1	0.0182407	-0.470659
A0A087WTY9	MRFAP1	MORF4 family-associated protein 1 OS=Homo sapiens GN=MRFAP1 PE=1 SV=1	0.0245948	-0.470607
Q9UER7	DAXX	Death domain-associated protein 6 OS=Homo sapiens GN=DAXX PE=1 SV=2	0.00153373	-0.470514
E7EUN9	DUS2	tRNA-dihydrouridine(20) synthase [NAD(P)+]-like OS=Homo sapiens GN=DUS2 PE=1 SV=1	0.00996729	-0.470383
O75509	TNFRSF21	Tumor necrosis factor receptor superfamily member 21 OS=Homo sapiens GN=TNFRSF21 PE=1 SV=1	9.31e-05	-0.469936
A0A088AWL3	NCOR1	Nuclear receptor corepressor 1 OS=Homo sapiens GN=NCOR1 PE=1 SV=1	3.52e-05	-0.46965
Q06587	RING1	E3 ubiquitin-protein ligase RING1 OS=Homo sapiens GN=RING1 PE=1 SV=2	0.0420846	-0.469534
Q53RE8	ANKRD39	Ankyrin repeat domain-containing protein 39 OS=Homo sapiens GN=ANKRD39 PE=1 SV=1	0.070914	-0.469375
A0A024QZ33	CCDC55	Coiled-coil domain containing 55, isoform CRA_a OS=Homo sapiens GN=CCDC55 PE=1 SV=1	0.000741	-0.469138
Q9H0G5	NSRP1	Nuclear speckle splicing regulatory protein 1 OS=Homo sapiens GN=NSRP1 PE=1 SV=1	0.000741	-0.469138
Q96LB3-2	IFT74	Isoform 2 of Intraflagellar transport protein 74 homolog OS=Homo sapiens GN=IFT74	0.00158785	-0.469089
Q13627	DYRK1A	Dual specificity tyrosine-phosphorylation-regulated kinase 1A OS=Homo sapiens GN=DYRK1A PE=1 SV=2	0.0601132	-0.468991
Q13472	TOP3A	DNA topoisomerase 3-alpha OS=Homo sapiens GN=TOP3A PE=1 SV=1	0.00217238	-0.467813
Q92466-5	DDB2	Isoform D4 of DNA damage-binding protein 2 OS=Homo sapiens GN=DDB2	0.00053	-0.467288
Q9Y5T5-2	USP16	Isoform 2 of Ubiquitin carboxyl-terminal hydrolase 16 OS=Homo sapiens GN=USP16	0.0983351	-0.466403
P82909	MRPS36	28S ribosomal protein S36, mitochondrial OS=Homo sapiens GN=MRPS36 PE=1 SV=2	0.167475	-0.466161
Q96T23-2	RSF1	Isoform 2 of Remodeling and spacing factor 1 OS=Homo sapiens GN=RSF1	0.0227833	-0.465272
Q9BS18	ANAPC13	Anaphase-promoting complex subunit 13 OS=Homo sapiens GN=ANAPC13 PE=1 SV=1	0.0584453	-0.465035
Q6ZVD8	PHLPP2	PH domain leucine-rich repeat-containing protein phosphatase 2 OS=Homo sapiens GN=PHLPP2 PE=1 SV=3	0.0809261	-0.464499
A0A0C4DGV9	LIG4	DNA ligase OS=Homo sapiens GN=LIG4 PE=1 SV=1	0.00946609	-0.464428
Q9Y4B6	VPRBP	Protein VPRBP OS=Homo sapiens GN=VPRBP PE=1 SV=3	0.00487889	-0.4643
Q5VV42-2	CDKAL1	Isoform 2 of Threonylcarbamoyladenosine tRNA methylthiotransferase OS=Homo sapiens GN=CDKAL1	0.00123499	-0.464043
K7EJU9	JMJD6	Bifunctional arginine demethylase and lysyl-hydroxylase JMJD6 OS=Homo sapiens GN=JMJD6 PE=1 SV=1	0.107466	-0.463047
Q68CQ4	DIEXF	Digestive organ expansion factor homolog OS=Homo sapiens GN=DIEXF PE=1 SV=2	0.000415	-0.462869
K4DIA5	IRF2	Interferon regulatory factor 2 (Fragment) OS=Homo sapiens GN=IRF2 PE=1 SV=1	0.00795761	-0.462748
O60341	KDM1A	Lysine-specific histone demethylase 1A OS=Homo sapiens GN=KDM1A PE=1 SV=2	0.000118	-0.462574
Q8ND24	RNF214	RING finger protein 214 OS=Homo sapiens GN=RNF214 PE=1 SV=2	0.00726433	-0.462467
Q8N884	MB21D1	Cyclic GMP-AMP synthase OS=Homo sapiens GN=MB21D1 PE=1 SV=2	0.00806404	-0.462198
Q9Y6V7	DDX49	Probable ATP-dependent RNA helicase DDX49 OS=Homo sapiens GN=DDX49 PE=1 SV=1	0.00145506	-0.46161
Q9H7E2-2	TDRD3	Isoform 2 of Tudor domain-containing protein 3 OS=Homo sapiens GN=TDRD3	0.0258541	-0.461452
K7EIP7	YIPF2	Protein YIPF (Fragment) OS=Homo sapiens GN=YIPF2 PE=1 SV=1	0.300913	-0.461026
Q8N568	DCLK2	Serine/threonine-protein kinase DCLK2 OS=Homo sapiens GN=DCLK2 PE=2 SV=4	0.0643256	-0.460605
Q8N999	C12orf29	Uncharacterized protein C12orf29 OS=Homo sapiens GN=C12orf29 PE=1 SV=2	0.309465	-0.460177
P23921	RRM1	Ribonucleoside-diphosphate reductase large subunit OS=Homo sapiens GN=RRM1 PE=1 SV=1	4.69e-05	-0.458129
Q9Y2H5	PLEKHA6	Pleckstrin homology domain-containing family A member 6 OS=Homo sapiens GN=PLEKHA6 PE=1 SV=4	0.00248508	-0.457883
B7Z779	TMEM106A	Transmembrane protein 106A OS=Homo sapiens GN=TMEM106A PE=1 SV=1	0.0427253	-0.457499
S4R3H4	ACIN1	Apoptotic chromatin condensation inducer in the nucleus OS=Homo sapiens GN=ACIN1 PE=1 SV=1	0.0406925	-0.45641
G3XAI2	LAMB1	Laminin subunit beta-1 OS=Homo sapiens GN=LAMB1 PE=1 SV=1	0.00470255	-0.456203
Q6DKI1	RPL7L1	60S ribosomal protein L7-like 1 OS=Homo sapiens GN=RPL7L1 PE=1 SV=1	0.0106944	-0.45616
J3KTD2	RTTN	Rotatin OS=Homo sapiens GN=RTTN PE=1 SV=1	0.688152	-0.455727
Q13573	SNW1	SNW domain-containing protein 1 OS=Homo sapiens GN=SNW1 PE=1 SV=1	6.04e-05	-0.45413
J3KMZ8	DPF2	Zinc finger protein ubi-d4 OS=Homo sapiens GN=DPF2 PE=1 SV=1	0.00241758	-0.453794
Q6IBW4-2	NCAPH2	Isoform 2 of Condensin-2 complex subunit H2 OS=Homo sapiens GN=NCAPH2	0.00195698	-0.453526
H0YF49	RFWD2	E3 ubiquitin-protein ligase RFWD2 (Fragment) OS=Homo sapiens GN=RFWD2 PE=1 SV=1	0.113833	-0.453267
H0Y7B4	BRPF3	Bromodomain and PHD finger-containing protein 3 (Fragment) OS=Homo sapiens GN=BRPF3 PE=1 SV=1	0.042437	-0.45292
O00458-2	IFRD1	Isoform 2 of Interferon-related developmental regulator 1 OS=Homo sapiens GN=IFRD1	0.261246	-0.452541
A0A0U1RR18	SLC12A7	Solute carrier family 12 member 7 (Fragment) OS=Homo sapiens GN=SLC12A7 PE=1 SV=1	0.000791	-0.451813
O43683	BUB1	Mitotic checkpoint serine/threonine-protein kinase BUB1 OS=Homo sapiens GN=BUB1 PE=1 SV=1	0.0430991	-0.451365
Q9UQ35	SRRM2	Serine/arginine repetitive matrix protein 2 OS=Homo sapiens GN=SRRM2 PE=1 SV=2	0.00597907	-0.451363
Q9BSC4-2	NOL10	Isoform 2 of Nucleolar protein 10 OS=Homo sapiens GN=NOL10	0.020913	-0.451177
Q6MZP7	LIN54	Protein lin-54 homolog OS=Homo sapiens GN=LIN54 PE=1 SV=3	0.00209153	-0.450911
Q9NX00	TMEM160	Transmembrane protein 160 OS=Homo sapiens GN=TMEM160 PE=1 SV=1	0.178155	-0.450659
Q8N684-2	CPSF7	Isoform 2 of Cleavage and polyadenylation specificity factor subunit 7 OS=Homo sapiens GN=CPSF7	0.000262	-0.45043
H0Y9U6	WHSC1	Histone-lysine N-methyltransferase NSD2 (Fragment) OS=Homo sapiens GN=WHSC1 PE=1 SV=1	0.000108	-0.449878
Q2M1Z3	ARHGAP31	Rho GTPase-activating protein 31 OS=Homo sapiens GN=ARHGAP31 PE=1 SV=2	0.0035736	-0.447178
Q9BVT8	TMUB1	Transmembrane and ubiquitin-like domain-containing protein 1 OS=Homo sapiens GN=TMUB1 PE=1 SV=1	0.00270585	-0.446889
P22670	RFX1	MHC class II regulatory factor RFX1 OS=Homo sapiens GN=RFX1 PE=1 SV=2	0.000116	-0.446774
P00374-2	DHFR	Isoform 2 of Dihydrofolate reductase OS=Homo sapiens GN=DHFR	0.000492	-0.446324
J3KPS0	DNAJB12	DnaJ (Hsp40) homolog, subfamily B, member 12, isoform CRA_c OS=Homo sapiens GN=DNAJB12 PE=1 SV=1	0.0105592	-0.445329
Q96EU6	RRP36	Ribosomal RNA processing protein 36 homolog OS=Homo sapiens GN=RRP36 PE=1 SV=1	0.00806263	-0.445224
O60245-2	PCDH7	Isoform B of Protocadherin-7 OS=Homo sapiens GN=PCDH7	0.481042	-0.444845
A0A087WYK5	ZNF107	Zinc finger protein 107 OS=Homo sapiens GN=ZNF107 PE=1 SV=1	0.484732	-0.444789
O60281-2	ZNF292	Isoform 2 of Zinc finger protein 292 OS=Homo sapiens GN=ZNF292	0.0260009	-0.443993
Q8NCF5-3	NFATC2IP	Isoform 3 of NFATC2-interacting protein OS=Homo sapiens GN=NFATC2IP	0.011729	-0.443848
Q86UE8-3	TLK2	Isoform 3 of Serine/threonine-protein kinase tousled-like 2 OS=Homo sapiens GN=TLK2	0.00220759	-0.44383
Q01780	EXOSC10	Exosome component 10 OS=Homo sapiens GN=EXOSC10 PE=1 SV=2	0.000333	-0.44342
Q96CB8	INTS12	Integrator complex subunit 12 OS=Homo sapiens GN=INTS12 PE=1 SV=1	0.00405639	-0.442852
O15265	ATXN7	Ataxin-7 OS=Homo sapiens GN=ATXN7 PE=1 SV=1	0.533249	-0.442815
P32780-2	GTF2H1	Isoform 2 of General transcription factor IIH subunit 1 OS=Homo sapiens GN=GTF2H1	0.00205962	-0.442662
Q05519-2	SRSF11	Isoform 2 of Serine/arginine-rich splicing factor 11 OS=Homo sapiens GN=SRSF11	0.104071	-0.441857
Q12830-2	BPTF	Isoform 2 of Nucleosome-remodeling factor subunit BPTF OS=Homo sapiens GN=BPTF	0.00128671	-0.441245
Q13523	PRPF4B	Serine/threonine-protein kinase PRP4 homolog OS=Homo sapiens GN=PRPF4B PE=1 SV=3	0.0118122	-0.440586
Q92729-2	PTPRU	Isoform 2 of Receptor-type tyrosine-protein phosphatase U OS=Homo sapiens GN=PTPRU	0.0228537	-0.440278
O14763-2	TNFRSF10B	Isoform Short of Tumor necrosis factor receptor superfamily member 10B OS=Homo sapiens GN=TNFRSF10B	0.284192	-0.439812
O60907-2	TBL1X	Isoform 2 of F-box-like/WD repeat-containing protein TBL1X OS=Homo sapiens GN=TBL1X	0.000195	-0.43975
Q13571	LAPTM5	Lysosomal-associated transmembrane protein 5 OS=Homo sapiens GN=LAPTM5 PE=1 SV=1	0.0699431	-0.439633
P49116	NR2C2	Nuclear receptor subfamily 2 group C member 2 OS=Homo sapiens GN=NR2C2 PE=1 SV=1	0.0134505	-0.439228
Q9UDY8-2	MALT1	Isoform 2 of Mucosa-associated lymphoid tissue lymphoma translocation protein 1 OS=Homo sapiens GN=MALT1	0.00564341	-0.43913
Q9UPT9	USP22	Ubiquitin carboxyl-terminal hydrolase 22 OS=Homo sapiens GN=USP22 PE=1 SV=2	0.367635	-0.438933
H7BYC8	DYNC2LI1	Cytoplasmic dynein 2 light intermediate chain 1 (Fragment) OS=Homo sapiens GN=DYNC2LI1 PE=1 SV=1	0.00142131	-0.438818
Q9NPA3	MID1IP1	Mid1-interacting protein 1 OS=Homo sapiens GN=MID1IP1 PE=1 SV=1	0.0154545	-0.438295
P57078	RIPK4	Receptor-interacting serine/threonine-protein kinase 4 OS=Homo sapiens GN=RIPK4 PE=1 SV=1	0.00620006	-0.438068
Q13206	DDX10	Probable ATP-dependent RNA helicase DDX10 OS=Homo sapiens GN=DDX10 PE=1 SV=2	0.000751	-0.437121
Q9NRY2	INIP	SOSS complex subunit C OS=Homo sapiens GN=INIP PE=1 SV=1	0.00261605	-0.43659
P41231	P2RY2	P2Y purinoceptor 2 OS=Homo sapiens GN=P2RY2 PE=2 SV=4	0.132858	-0.436469
Q68D06	SLFN13	Schlafen family member 13 OS=Homo sapiens GN=SLFN13 PE=2 SV=1	0.0209331	-0.435982
H0Y3X6	NELFA	Negative elongation factor A (Fragment) OS=Homo sapiens GN=NELFA PE=1 SV=1	0.0476677	-0.435244
P04259	KRT6B	Keratin, type II cytoskeletal 6B OS=Homo sapiens GN=KRT6B PE=1 SV=5	0.387849	-0.434947
P49247	RPIA	Ribose-5-phosphate isomerase OS=Homo sapiens GN=RPIA PE=1 SV=3	0.129887	-0.434326
Q9BU76	MMTAG2	Multiple myeloma tumor-associated protein 2 OS=Homo sapiens GN=MMTAG2 PE=1 SV=1	2.58e-05	-0.434168
P51532-2	SMARCA4	Isoform 2 of Transcription activator BRG1 OS=Homo sapiens GN=SMARCA4	0.00357011	-0.433877
H0YNW5	DUT	Deoxyuridine 5'-triphosphate nucleotidohydrolase, mitochondrial OS=Homo sapiens GN=DUT PE=1 SV=1	0.000543	-0.433247
A0A087WWP8	RSBN1	Round spermatid basic protein 1 OS=Homo sapiens GN=RSBN1 PE=1 SV=1	0.000555	-0.433245
Q9BWJ5	SF3B5	Splicing factor 3B subunit 5 OS=Homo sapiens GN=SF3B5 PE=1 SV=1	0.0202349	-0.433237
Q969G3-2	SMARCE1	Isoform 2 of SWI/SNF-related matrix-associated actin-dependent regulator of chromatin subfamily E member 1 OS=Homo sapiens GN=SMARCE1	0.00414884	-0.433
Q8TBZ6	TRMT10A	tRNA methyltransferase 10 homolog A OS=Homo sapiens GN=TRMT10A PE=1 SV=1	0.0588084	-0.432859
P33552	CKS2	Cyclin-dependent kinases regulatory subunit 2 OS=Homo sapiens GN=CKS2 PE=1 SV=1	0.000294	-0.432827
Q9BQ39	DDX50	ATP-dependent RNA helicase DDX50 OS=Homo sapiens GN=DDX50 PE=1 SV=1	0.00319955	-0.432664
Q76FK4-2	NOL8	Isoform 2 of Nucleolar protein 8 OS=Homo sapiens GN=NOL8	0.0257878	-0.432302
P41229-3	KDM5C	Isoform 3 of Lysine-specific demethylase 5C OS=Homo sapiens GN=KDM5C	0.002933	-0.431922
O00214-2	LGALS8	Isoform 2 of Galectin-8 OS=Homo sapiens GN=LGALS8	0.0176127	-0.431747
Q96RL1	UIMC1	BRCA1-A complex subunit RAP80 OS=Homo sapiens GN=UIMC1 PE=1 SV=2	0.000916	-0.431705
Q8WUH2	TGFBRAP1	Transforming growth factor-beta receptor-associated protein 1 OS=Homo sapiens GN=TGFBRAP1 PE=1 SV=1	0.193972	-0.431684
Q5VXI4	ARHGEF10L	Rho guanine nucleotide exchange factor 10-like protein OS=Homo sapiens GN=ARHGEF10L PE=1 SV=2	0.316973	-0.431097
Q96MG7	NSMCE3	Non-structural maintenance of chromosomes element 3 homolog OS=Homo sapiens GN=NSMCE3 PE=1 SV=1	0.0409479	-0.430626
O75494	SRSF10	Serine/arginine-rich splicing factor 10 OS=Homo sapiens GN=SRSF10 PE=1 SV=1	0.0260821	-0.430553
Q9UBF1	MAGEC2	Melanoma-associated antigen C2 OS=Homo sapiens GN=MAGEC2 PE=1 SV=1	0.00635379	-0.430175
O95239	KIF4A	Chromosome-associated kinesin KIF4A OS=Homo sapiens GN=KIF4A PE=1 SV=3	0.00027	-0.429831
F8WEF5	PHRF1	PHD and RING finger domain-containing protein 1 OS=Homo sapiens GN=PHRF1 PE=1 SV=1	0.0347798	-0.428992
Q86XL3	ANKLE2	Ankyrin repeat and LEM domain-containing protein 2 OS=Homo sapiens GN=ANKLE2 PE=1 SV=4	0.000453	-0.428506
Q9Y446-2	PKP3	Isoform PKP3b of Plakophilin-3 OS=Homo sapiens GN=PKP3	0.00662007	-0.428435
Q9NS87	KIF15	Kinesin-like protein KIF15 OS=Homo sapiens GN=KIF15 PE=1 SV=1	0.000413	-0.427765
Q9BW61	DDA1	DET1- and DDB1-associated protein 1 OS=Homo sapiens GN=DDA1 PE=1 SV=1	0.000746	-0.427731
Q9C0D5-2	TANC1	Isoform 2 of Protein TANC1 OS=Homo sapiens GN=TANC1	0.0703716	-0.427631
Q14103-3	HNRNPD	Isoform 3 of Heterogeneous nuclear ribonucleoprotein D0 OS=Homo sapiens GN=HNRNPD	0.000693	-0.427625
Q9H7L9	SUDS3	Sin3 histone deacetylase corepressor complex component SDS3 OS=Homo sapiens GN=SUDS3 PE=1 SV=2	0.000747	-0.427521
Q8NEY8-8	PPHLN1	Isoform 8 of Periphilin-1 OS=Homo sapiens GN=PPHLN1	0.00163857	-0.427498
Q96H55	MYO19	Unconventional myosin-XIX OS=Homo sapiens GN=MYO19 PE=1 SV=2	0.0152387	-0.427123
Q9BRW5	SP2	SP2 protein OS=Homo sapiens GN=SP2 PE=1 SV=1	0.00525716	-0.42677
Q9BSH4	TACO1	Translational activator of cytochrome c oxidase 1 OS=Homo sapiens GN=TACO1 PE=1 SV=1	0.110408	-0.426675
Q75MM6	DTX2	Probable E3 ubiquitin-protein ligase DTX2 (Fragment) OS=Homo sapiens GN=DTX2 PE=1 SV=1	0.000849	-0.426535
A0A5E8	GAS2L1	GAS2-like protein 1 OS=Homo sapiens GN=GAS2L1 PE=1 SV=1	0.0646289	-0.425585
P51965	UBE2E1	Ubiquitin-conjugating enzyme E2 E1 OS=Homo sapiens GN=UBE2E1 PE=1 SV=1	0.000579	-0.42551
Q13077	TRAF1	TNF receptor-associated factor 1 OS=Homo sapiens GN=TRAF1 PE=1 SV=1	0.00564202	-0.425391
Q96D09	GPRASP2	G-protein coupled receptor-associated sorting protein 2 OS=Homo sapiens GN=GPRASP2 PE=1 SV=1	0.171166	-0.424356
R4GND1	UBE2E3	Ubiquitin-conjugating enzyme E2 E3 OS=Homo sapiens GN=UBE2E3 PE=1 SV=7	0.000204	-0.424289
Q9ULG6-2	CCPG1	Isoform 2 of Cell cycle progression protein 1 OS=Homo sapiens GN=CCPG1	0.0010917	-0.4241
Q13242	SRSF9	Serine/arginine-rich splicing factor 9 OS=Homo sapiens GN=SRSF9 PE=1 SV=1	0.00879128	-0.423483
Q5TBB1-2	RNASEH2B	Isoform 2 of Ribonuclease H2 subunit B OS=Homo sapiens GN=RNASEH2B	5.66e-05	-0.423455
Q53EP0	FNDC3B	Fibronectin type III domain-containing protein 3B OS=Homo sapiens GN=FNDC3B PE=1 SV=2	0.188867	-0.423169
Q8NB16	MLKL	Mixed lineage kinase domain-like protein OS=Homo sapiens GN=MLKL PE=1 SV=1	0.00554631	-0.421961
Q8N0X7	SPG20	Spartin OS=Homo sapiens GN=SPG20 PE=1 SV=1	5.54e-05	-0.4215
Q9BTC0	DIDO1	Death-inducer obliterator 1 OS=Homo sapiens GN=DIDO1 PE=1 SV=5	8.69e-05	-0.421455
Q99615	DNAJC7	DnaJ homolog subfamily C member 7 OS=Homo sapiens GN=DNAJC7 PE=1 SV=2	0.00571791	-0.420644
Q8NEY1-2	NAV1	Isoform 2 of Neuron navigator 1 OS=Homo sapiens GN=NAV1	0.0358854	-0.419376
O94901	SUN1	SUN domain-containing protein 1 OS=Homo sapiens GN=SUN1 PE=1 SV=3	0.00439522	-0.418953
O15381	NVL	Nuclear valosin-containing protein-like OS=Homo sapiens GN=NVL PE=1 SV=1	0.0234282	-0.418604
P48382	RFX5	DNA-binding protein RFX5 OS=Homo sapiens GN=RFX5 PE=1 SV=1	0.12343	-0.418482
Q92667	AKAP1	A-kinase anchor protein 1, mitochondrial OS=Homo sapiens GN=AKAP1 PE=1 SV=1	0.0015744	-0.417439
Q14680	MELK	Maternal embryonic leucine zipper kinase OS=Homo sapiens GN=MELK PE=1 SV=3	0.0416733	-0.417382
Q8IXQ3	C9orf40	Uncharacterized protein C9orf40 OS=Homo sapiens GN=C9orf40 PE=1 SV=1	0.0019587	-0.417273
Q8WVE6	TMEM171	Transmembrane protein 171 OS=Homo sapiens GN=TMEM171 PE=1 SV=3	0.0725135	-0.417144
Q15025-7	TNIP1	Isoform 7 of TNFAIP3-interacting protein 1 OS=Homo sapiens GN=TNIP1	0.00335247	-0.416381
Q96AE4-2	FUBP1	Isoform 2 of Far upstream element-binding protein 1 OS=Homo sapiens GN=FUBP1	0.00324904	-0.416223
Q8IWD4	CCDC117	Coiled-coil domain-containing protein 117 OS=Homo sapiens GN=CCDC117 PE=1 SV=1	0.249584	-0.416143
E7EV10	MTA3	Metastasis-associated protein MTA3 OS=Homo sapiens GN=MTA3 PE=1 SV=1	0.000645	-0.415893
Q13428-3	TCOF1	Isoform 3 of Treacle protein OS=Homo sapiens GN=TCOF1	0.000936	-0.415729
Q06265	EXOSC9	Exosome complex component RRP45 OS=Homo sapiens GN=EXOSC9 PE=1 SV=3	1.06e-05	-0.415026
O95263-3	PDE8B	Isoform 3 of High affinity cAMP-specific and IBMX-insensitive 3',5'-cyclic phosphodiesterase 8B OS=Homo sapiens GN=PDE8B	0.00719327	-0.414328
O00308	WWP2	NEDD4-like E3 ubiquitin-protein ligase WWP2 OS=Homo sapiens GN=WWP2 PE=1 SV=2	0.000595	-0.414312
Q9H2P0	ADNP	Activity-dependent neuroprotector homeobox protein OS=Homo sapiens GN=ADNP PE=1 SV=1	0.00999102	-0.41417
C9JMG5	HIP1	Huntingtin-interacting protein 1 (Fragment) OS=Homo sapiens GN=HIP1 PE=1 SV=1	0.0704735	-0.414005
Q16643-3	DBN1	Isoform 3 of Drebrin OS=Homo sapiens GN=DBN1	0.0269035	-0.413683
Q9UNQ2	DIMT1	Probable dimethyladenosine transferase OS=Homo sapiens GN=DIMT1 PE=1 SV=1	0.00393425	-0.413539
Q9P0B6	CCDC167	Coiled-coil domain-containing protein 167 OS=Homo sapiens GN=CCDC167 PE=1 SV=2	0.00619346	-0.413228
Q7L592	NDUFAF7	NADH dehydrogenase [ubiquinone] complex I, assembly factor 7 OS=Homo sapiens GN=NDUFAF7 PE=1 SV=1	0.0829218	-0.412865
Q6UWI4	SHISA2	Protein shisa-2 homolog OS=Homo sapiens GN=SHISA2 PE=1 SV=1	0.01675	-0.412494
P49916	LIG3	DNA ligase 3 OS=Homo sapiens GN=LIG3 PE=1 SV=2	0.00331832	-0.411633
Q7Z589-5	EMSY	Isoform 5 of BRCA2-interacting transcriptional repressor EMSY OS=Homo sapiens GN=EMSY	0.0258296	-0.411606
P55085	F2RL1	Proteinase-activated receptor 2 OS=Homo sapiens GN=F2RL1 PE=1 SV=1	0.00437591	-0.410917
B5ME25	METTL8	Methyltransferase-like protein 8 (Fragment) OS=Homo sapiens GN=METTL8 PE=1 SV=8	0.098007	-0.410784
Q8IYS1	PM20D2	Peptidase M20 domain-containing protein 2 OS=Homo sapiens GN=PM20D2 PE=1 SV=2	0.00851743	-0.40955
Q9NW64	RBM22	Pre-mRNA-splicing factor RBM22 OS=Homo sapiens GN=RBM22 PE=1 SV=1	0.00185652	-0.408386
P48509	CD151	CD151 antigen OS=Homo sapiens GN=CD151 PE=1 SV=3	0.318117	-0.407437
Q4G0J3-3	LARP7	Isoform 3 of La-related protein 7 OS=Homo sapiens GN=LARP7	0.00672524	-0.40732
P24592	IGFBP6	Insulin-like growth factor-binding protein 6 OS=Homo sapiens GN=IGFBP6 PE=1 SV=1	0.0112352	-0.405624
Q9NXR1	NDE1	Nuclear distribution protein nudE homolog 1 OS=Homo sapiens GN=NDE1 PE=1 SV=2	0.00498396	-0.405369
F5H2A4	HMGA2	High mobility group protein HMGI-C OS=Homo sapiens GN=HMGA2 PE=1 SV=1	0.000792	-0.405166
Q6P3X3	TTC27	Tetratricopeptide repeat protein 27 OS=Homo sapiens GN=TTC27 PE=1 SV=1	0.083304	-0.405015
Q8TA86	RP9	Retinitis pigmentosa 9 protein OS=Homo sapiens GN=RP9 PE=1 SV=2	0.0103937	-0.404802
O43390	HNRNPR	Heterogeneous nuclear ribonucleoprotein R OS=Homo sapiens GN=HNRNPR PE=1 SV=1	0.0425887	-0.404793
Q8N442	GUF1	Translation factor GUF1, mitochondrial OS=Homo sapiens GN=GUF1 PE=1 SV=1	0.119178	-0.404653
Q9Y4C8	RBM19	Probable RNA-binding protein 19 OS=Homo sapiens GN=RBM19 PE=1 SV=3	0.00925199	-0.404299
D6R927	RBPJ	Recombining-binding protein suppressor of hairless OS=Homo sapiens GN=RBPJ PE=1 SV=1	0.000229	-0.40385
Q14739	LBR	Lamin-B receptor OS=Homo sapiens GN=LBR PE=1 SV=2	0.0536107	-0.403792
Q969E8	TSR2	Pre-rRNA-processing protein TSR2 homolog OS=Homo sapiens GN=TSR2 PE=1 SV=1	0.000668	-0.403422
Q9UQE7	SMC3	Structural maintenance of chromosomes protein 3 OS=Homo sapiens GN=SMC3 PE=1 SV=2	0.000135	-0.403067
P78347	GTF2I	General transcription factor II-I OS=Homo sapiens GN=GTF2I PE=1 SV=2	1.38e-05	-0.402674
Q96I51	WBSCR16	Williams-Beuren syndrome chromosomal region 16 protein OS=Homo sapiens GN=WBSCR16 PE=1 SV=2	0.00882462	-0.402673
A0A087WWF6	POLD2	DNA polymerase delta subunit 2 OS=Homo sapiens GN=POLD2 PE=1 SV=1	0.000224	-0.402303
P33981-2	TTK	Isoform 2 of Dual specificity protein kinase TTK OS=Homo sapiens GN=TTK	0.000122	-0.402169
H7C170	WBSCR22	Probable 18S rRNA (guanine-N(7))-methyltransferase (Fragment) OS=Homo sapiens GN=WBSCR22 PE=1 SV=1	0.0659426	-0.402157
O75525-2	KHDRBS3	Isoform 2 of KH domain-containing, RNA-binding, signal transduction-associated protein 3 OS=Homo sapiens GN=KHDRBS3	0.000583	-0.401753
Q9Y657	SPIN1	Spindlin-1 OS=Homo sapiens GN=SPIN1 PE=1 SV=3	0.000185	-0.401597
Q96HW7	INTS4	Integrator complex subunit 4 OS=Homo sapiens GN=INTS4 PE=1 SV=2	0.0117544	-0.401383
Q9UPW0	FOXJ3	Forkhead box protein J3 OS=Homo sapiens GN=FOXJ3 PE=1 SV=2	0.140161	-0.400753
A0A0G2JIR1	EHMT2	Histone-lysine N-methyltransferase EHMT2 OS=Homo sapiens GN=EHMT2 PE=1 SV=1	0.0224939	-0.400274
P22626	HNRNPA2B1	Heterogeneous nuclear ribonucleoproteins A2/B1 OS=Homo sapiens GN=HNRNPA2B1 PE=1 SV=2	0.0281722	-0.399253
Q96JQ2	CLMN	Calmin OS=Homo sapiens GN=CLMN PE=1 SV=1	0.0708487	-0.399165
Q9BZK7	TBL1XR1	F-box-like/WD repeat-containing protein TBL1XR1 OS=Homo sapiens GN=TBL1XR1 PE=1 SV=1	0.000169	-0.399015
Q8IVP5	FUNDC1	FUN14 domain-containing protein 1 OS=Homo sapiens GN=FUNDC1 PE=1 SV=1	0.0252474	-0.398897
Q5BKZ1	ZNF326	DBIRD complex subunit ZNF326 OS=Homo sapiens GN=ZNF326 PE=1 SV=2	0.000117	-0.398805
Q6P1N0	CC2D1A	Coiled-coil and C2 domain-containing protein 1A OS=Homo sapiens GN=CC2D1A PE=1 SV=1	0.00424803	-0.398646
P47974	ZFP36L2	Zinc finger protein 36, C3H1 type-like 2 OS=Homo sapiens GN=ZFP36L2 PE=1 SV=3	0.00795784	-0.398172
Q8IZQ5	SELH	Selenoprotein H OS=Homo sapiens GN=SELH PE=1 SV=2	0.00863652	-0.397799
A0A087WYP2	C11orf31	Selenoprotein H OS=Homo sapiens GN=C11orf31 PE=1 SV=1	0.00863652	-0.397799
Q9BQG0	MYBBP1A	Myb-binding protein 1A OS=Homo sapiens GN=MYBBP1A PE=1 SV=2	0.00927414	-0.397386
P28702	RXRB	Retinoic acid receptor RXR-beta OS=Homo sapiens GN=RXRB PE=1 SV=2	0.0167568	-0.397141
A0A087WZ88	RXRG	Retinoic acid receptor RXR-gamma OS=Homo sapiens GN=RXRG PE=3 SV=1	0.0167568	-0.397141
P03891	MT-ND2	NADH-ubiquinone oxidoreductase chain 2 OS=Homo sapiens GN=MT-ND2 PE=1 SV=2	0.12829	-0.397022
Q9NVR5-2	DNAAF2	Isoform 2 of Protein kintoun OS=Homo sapiens GN=DNAAF2	0.0336743	-0.396716
P42167	TMPO	Lamina-associated polypeptide 2, isoforms beta/gamma OS=Homo sapiens GN=TMPO PE=1 SV=2	0.00218015	-0.396528
Q9NZM5	GLTSCR2	Glioma tumor suppressor candidate region gene 2 protein OS=Homo sapiens GN=GLTSCR2 PE=1 SV=2	0.0310368	-0.396132
J3KQL8	APOL2	Apolipoprotein L2 OS=Homo sapiens GN=APOL2 PE=1 SV=2	0.00158319	-0.394004
Q9H8H0	NOL11	Nucleolar protein 11 OS=Homo sapiens GN=NOL11 PE=1 SV=1	0.00666315	-0.393629
H0YK39	GTF2A2	Transcription initiation factor IIA subunit 2 (Fragment) OS=Homo sapiens GN=GTF2A2 PE=1 SV=1	0.0511524	-0.392398
Q8N4L2	TMEM55A	Type 2 phosphatidylinositol 4,5-bisphosphate 4-phosphatase OS=Homo sapiens GN=TMEM55A PE=1 SV=1	0.209743	-0.392222
Q9HB66	MKKS	Alternative protein MKKS OS=Homo sapiens GN=MKKS PE=1 SV=1	0.496546	-0.392108
O00148	DDX39A	ATP-dependent RNA helicase DDX39A OS=Homo sapiens GN=DDX39A PE=1 SV=2	0.00347914	-0.390582
J3KRF6	SPG7	Paraplegin (Fragment) OS=Homo sapiens GN=SPG7 PE=1 SV=1	0.283211	-0.390342
Q86V81	ALYREF	THO complex subunit 4 OS=Homo sapiens GN=ALYREF PE=1 SV=3	0.0106497	-0.390331
D6RAS9	RASGRF2	Ras-specific guanine nucleotide-releasing factor 2 OS=Homo sapiens GN=RASGRF2 PE=1 SV=1	0.318681	-0.390255
F6VZ39	RBM38	RNA-binding protein 38 OS=Homo sapiens GN=RBM38 PE=1 SV=1	0.0134947	-0.390105
Q9BX46-2	RBM24	Isoform 2 of RNA-binding protein 24 OS=Homo sapiens GN=RBM24	0.0134947	-0.390105
P56559	ARL4C	ADP-ribosylation factor-like protein 4C OS=Homo sapiens GN=ARL4C PE=1 SV=1	0.00132733	-0.390021
Q92979	EMG1	Ribosomal RNA small subunit methyltransferase NEP1 OS=Homo sapiens GN=EMG1 PE=1 SV=4	0.00111883	-0.389823
Q9H6S0	YTHDC2	Probable ATP-dependent RNA helicase YTHDC2 OS=Homo sapiens GN=YTHDC2 PE=1 SV=2	0.0020556	-0.389027
O14979	HNRNPDL	Heterogeneous nuclear ribonucleoprotein D-like OS=Homo sapiens GN=HNRNPDL PE=1 SV=3	0.0015712	-0.388963
Q9H4L7	SMARCAD1	SWI/SNF-related matrix-associated actin-dependent regulator of chromatin subfamily A containing DEAD/H box 1 OS=Homo sapiens GN=SMARCAD1 PE=1 SV=2	0.00639829	-0.388918
A0A087WU18	ELF4	ETS-related transcription factor Elf-4 OS=Homo sapiens GN=ELF4 PE=1 SV=1	0.226081	-0.388787
K7EIE8	MBD3	Methyl-CpG binding domain protein 3, isoform CRA_b OS=Homo sapiens GN=MBD3 PE=1 SV=1	0.0343114	-0.387912
Q9Y385	UBE2J1	Ubiquitin-conjugating enzyme E2 J1 OS=Homo sapiens GN=UBE2J1 PE=1 SV=2	0.0072418	-0.387898
Q86UY6-4	NAA40	Isoform 3 of N-alpha-acetyltransferase 40 OS=Homo sapiens GN=NAA40	0.0175223	-0.387836
P09651-2	HNRNPA1	Isoform A1-A of Heterogeneous nuclear ribonucleoprotein A1 OS=Homo sapiens GN=HNRNPA1	0.000993	-0.387747
Q9UBD5-2	ORC3	Isoform 2 of Origin recognition complex subunit 3 OS=Homo sapiens GN=ORC3	0.000848	-0.387712
Q13123	IK	Protein Red OS=Homo sapiens GN=IK PE=1 SV=3	0.00209986	-0.387697
Q7Z7M9	GALNT5	Polypeptide N-acetylgalactosaminyltransferase 5 OS=Homo sapiens GN=GALNT5 PE=1 SV=1	0.00344976	-0.387684
O43414	ERI3	ERI1 exoribonuclease 3 OS=Homo sapiens GN=ERI3 PE=1 SV=2	0.199825	-0.387262
Q5QJE6	DNTTIP2	Deoxynucleotidyltransferase terminal-interacting protein 2 OS=Homo sapiens GN=DNTTIP2 PE=1 SV=2	0.010849	-0.386959
Q8IV50	LYSMD2	LysM and putative peptidoglycan-binding domain-containing protein 2 OS=Homo sapiens GN=LYSMD2 PE=1 SV=1	0.00348204	-0.386682
Q9H1B7	IRF2BPL	Interferon regulatory factor 2-binding protein-like OS=Homo sapiens GN=IRF2BPL PE=1 SV=1	0.0143429	-0.38662
Q6NW34-2	NEPRO	Isoform 2 of Protein nepro homolog OS=Homo sapiens GN=NEPRO	0.00311965	-0.386442
Q8N556-2	AFAP1	Isoform 2 of Actin filament-associated protein 1 OS=Homo sapiens GN=AFAP1	0.000532	-0.386392
Q12981-1	BNIP1	Isoform 3 of Vesicle transport protein SEC20 OS=Homo sapiens GN=BNIP1	0.016507	-0.385969
Q6STE5-2	SMARCD3	Isoform 2 of SWI/SNF-related matrix-associated actin-dependent regulator of chromatin subfamily D member 3 OS=Homo sapiens GN=SMARCD3	0.000922	-0.385578
O95429-2	BAG4	Isoform 2 of BAG family molecular chaperone regulator 4 OS=Homo sapiens GN=BAG4	0.0164572	-0.385568
P54132	BLM	Bloom syndrome protein OS=Homo sapiens GN=BLM PE=1 SV=1	0.251825	-0.38556
Q9P107	GMIP	GEM-interacting protein OS=Homo sapiens GN=GMIP PE=1 SV=2	0.142109	-0.38539
Q13753	LAMC2	Laminin subunit gamma-2 OS=Homo sapiens GN=LAMC2 PE=1 SV=2	0.0244131	-0.385067
H7BZ14	PPIL3	Peptidyl-prolyl cis-trans isomerase (Fragment) OS=Homo sapiens GN=PPIL3 PE=1 SV=1	0.0580972	-0.384585
Q9UPR0	PLCL2	Inactive phospholipase C-like protein 2 OS=Homo sapiens GN=PLCL2 PE=1 SV=2	0.108487	-0.384286
Q15906-2	VPS72	Isoform 2 of Vacuolar protein sorting-associated protein 72 homolog OS=Homo sapiens GN=VPS72	0.114174	-0.384134
Q9H461	FZD8	Frizzled-8 OS=Homo sapiens GN=FZD8 PE=1 SV=1	0.495388	-0.383853
H7C386	NUDT9	ADP-ribose pyrophosphatase, mitochondrial (Fragment) OS=Homo sapiens GN=NUDT9 PE=1 SV=1	0.170716	-0.383445
Q6UX07	DHRS13	Dehydrogenase/reductase SDR family member 13 OS=Homo sapiens GN=DHRS13 PE=2 SV=1	0.134532	-0.382633
O60291-3	MGRN1	Isoform 3 of E3 ubiquitin-protein ligase MGRN1 OS=Homo sapiens GN=MGRN1	0.516456	-0.382
H0YHE2	IFT81	Intraflagellar transport protein 81 homolog (Fragment) OS=Homo sapiens GN=IFT81 PE=1 SV=1	0.000266	-0.381953
Q6VMQ6-5	ATF7IP	Isoform 4 of Activating transcription factor 7-interacting protein 1 OS=Homo sapiens GN=ATF7IP	0.0476107	-0.381729
Q12841	FSTL1	Follistatin-related protein 1 OS=Homo sapiens GN=FSTL1 PE=1 SV=1	0.260495	-0.3817
B8ZZS4	ANKZF1	Ankyrin repeat and zinc finger domain-containing protein 1 OS=Homo sapiens GN=ANKZF1 PE=1 SV=1	0.199681	-0.381311
O95810	SDPR	Serum deprivation-response protein OS=Homo sapiens GN=SDPR PE=1 SV=3	0.000212	-0.381244
Q14683	SMC1A	Structural maintenance of chromosomes protein 1A OS=Homo sapiens GN=SMC1A PE=1 SV=2	0.00064	-0.380867
K7EMX1	SPC24	Kinetochore protein Spc24 (Fragment) OS=Homo sapiens GN=SPC24 PE=1 SV=1	0.00874709	-0.380754
F8VWK5	TGIF1	Homeobox protein TGIF1 (Fragment) OS=Homo sapiens GN=TGIF1 PE=1 SV=7	0.17143	-0.38067
Q9GZN2-2	TGIF2	Isoform 2 of Homeobox protein TGIF2 OS=Homo sapiens GN=TGIF2	0.17143	-0.38067
A0A0A6YYL0	TGIF2-C20orf24	Protein TGIF2-C20orf24 OS=Homo sapiens GN=TGIF2-C20orf24 PE=4 SV=1	0.17143	-0.38067
H0Y507	SH3PXD2A	SH3 and PX domain-containing protein 2A (Fragment) OS=Homo sapiens GN=SH3PXD2A PE=1 SV=1	0.00685524	-0.380305
H7C0M7	METTL5	Methyltransferase-like protein 5 (Fragment) OS=Homo sapiens GN=METTL5 PE=1 SV=1	0.0397075	-0.380242
E9PSD7	UPRT	Uracil phosphoribosyltransferase homolog OS=Homo sapiens GN=UPRT PE=1 SV=1	0.0849796	-0.380101
E9PRF4	SETDB1	Histone-lysine N-methyltransferase SETDB1 (Fragment) OS=Homo sapiens GN=SETDB1 PE=1 SV=1	0.00764275	-0.380097
Q9ULX3	NOB1	RNA-binding protein NOB1 OS=Homo sapiens GN=NOB1 PE=1 SV=1	0.0104276	-0.379316
Q9P2I0	CPSF2	Cleavage and polyadenylation specificity factor subunit 2 OS=Homo sapiens GN=CPSF2 PE=1 SV=2	0.000384	-0.37931
Q9BV73-2	CEP250	Isoform 2 of Centrosome-associated protein CEP250 OS=Homo sapiens GN=CEP250	0.00247763	-0.378755
P40306	PSMB10	Proteasome subunit beta type-10 OS=Homo sapiens GN=PSMB10 PE=1 SV=1	0.00224447	-0.378721
Q9UIG0	BAZ1B	Tyrosine-protein kinase BAZ1B OS=Homo sapiens GN=BAZ1B PE=1 SV=2	0.0018533	-0.378655
Q13426	XRCC4	DNA repair protein XRCC4 OS=Homo sapiens GN=XRCC4 PE=1 SV=2	0.00146892	-0.377945
Q14690	PDCD11	Protein RRP5 homolog OS=Homo sapiens GN=PDCD11 PE=1 SV=3	0.0335649	-0.377908
O43684-2	BUB3	Isoform 2 of Mitotic checkpoint protein BUB3 OS=Homo sapiens GN=BUB3	0.000232	-0.377499
O14578	CIT	Citron Rho-interacting kinase OS=Homo sapiens GN=CIT PE=1 SV=2	4.61e-05	-0.377335
Q9H081	MIS12	Protein MIS12 homolog OS=Homo sapiens GN=MIS12 PE=1 SV=1	0.00244769	-0.377006
F8VXG7	SCAF11	Protein SCAF11 OS=Homo sapiens GN=SCAF11 PE=1 SV=1	0.00786232	-0.376996
E7EMD6	AKAP10	A-kinase anchor protein 10, mitochondrial OS=Homo sapiens GN=AKAP10 PE=1 SV=3	0.203545	-0.376277
A0A0J9YWL0	AIM1	Absent in melanoma 1 protein OS=Homo sapiens GN=AIM1 PE=1 SV=1	0.0070451	-0.376158
Q86W42-2	THOC6	Isoform 2 of THO complex subunit 6 homolog OS=Homo sapiens GN=THOC6	0.0487464	-0.375363
Q07617	SPAG1	Sperm-associated antigen 1 OS=Homo sapiens GN=SPAG1 PE=1 SV=3	0.000163	-0.375334
Q9BZX2	UCK2	Uridine-cytidine kinase 2 OS=Homo sapiens GN=UCK2 PE=1 SV=1	0.000595	-0.375328
Q9BTD8-3	RBM42	Isoform 3 of RNA-binding protein 42 OS=Homo sapiens GN=RBM42	0.00195132	-0.374872
Q15746-2	MYLK	Isoform 2 of Myosin light chain kinase, smooth muscle OS=Homo sapiens GN=MYLK	0.0177376	-0.374869
O60934	NBN	Nibrin OS=Homo sapiens GN=NBN PE=1 SV=1	0.00354687	-0.374618
Q9BV36-4	MLPH	Isoform 4 of Melanophilin OS=Homo sapiens GN=MLPH	0.00840302	-0.374555
Q9NV66	TYW1	S-adenosyl-L-methionine-dependent tRNA 4-demethylwyosine synthase OS=Homo sapiens GN=TYW1 PE=2 SV=2	0.011259	-0.374531
Q9H814	PHAX	Phosphorylated adapter RNA export protein OS=Homo sapiens GN=PHAX PE=1 SV=1	0.00152482	-0.374258
Q8TF72	SHROOM3	Protein Shroom3 OS=Homo sapiens GN=SHROOM3 PE=1 SV=2	0.190311	-0.374082
A0A0R4J2E8	MATR3	Matrin-3 OS=Homo sapiens GN=MATR3 PE=1 SV=1	0.0276304	-0.373842
O95470	SGPL1	Sphingosine-1-phosphate lyase 1 OS=Homo sapiens GN=SGPL1 PE=1 SV=3	0.28294	-0.373211
Q8N3U4	STAG2	Cohesin subunit SA-2 OS=Homo sapiens GN=STAG2 PE=1 SV=3	0.00100306	-0.373044
O60669	SLC16A7	Monocarboxylate transporter 2 OS=Homo sapiens GN=SLC16A7 PE=1 SV=2	0.0671308	-0.372804
Q9NXA8-3	SIRT5	Isoform 3 of NAD-dependent protein deacylase sirtuin-5, mitochondrial OS=Homo sapiens GN=SIRT5	0.019934	-0.372725
Q9NVP1	DDX18	ATP-dependent RNA helicase DDX18 OS=Homo sapiens GN=DDX18 PE=1 SV=2	0.0180153	-0.372616
O76021	RSL1D1	Ribosomal L1 domain-containing protein 1 OS=Homo sapiens GN=RSL1D1 PE=1 SV=3	0.0888009	-0.372529
O60725	ICMT	Protein-S-isoprenylcysteine O-methyltransferase OS=Homo sapiens GN=ICMT PE=1 SV=1	0.28477	-0.37234
Q96P48-1	ARAP1	Isoform 1 of Arf-GAP with Rho-GAP domain, ANK repeat and PH domain-containing protein 1 OS=Homo sapiens GN=ARAP1	0.0418984	-0.372306
F8W9L8	PHF20L1	PHD finger protein 20-like protein 1 OS=Homo sapiens GN=PHF20L1 PE=1 SV=1	0.0161252	-0.37208
E9PKP7	UBTF	Nucleolar transcription factor 1 OS=Homo sapiens GN=UBTF PE=1 SV=1	0.00493816	-0.371946
Q96SK2	TMEM209	Transmembrane protein 209 OS=Homo sapiens GN=TMEM209 PE=1 SV=2	0.0167902	-0.371868
U3KQ54	PMF1-BGLAP	HCG2044777 OS=Homo sapiens GN=PMF1-BGLAP PE=4 SV=1	0.036796	-0.371579
Q6P1K2	PMF1	Polyamine-modulated factor 1 OS=Homo sapiens GN=PMF1 PE=1 SV=2	0.036796	-0.371579
Q9ULU4-16	ZMYND8	Isoform 16 of Protein kinase C-binding protein 1 OS=Homo sapiens GN=ZMYND8	0.00783105	-0.371326
K7EKI0	EVPL	Envoplakin OS=Homo sapiens GN=EVPL PE=1 SV=1	0.0134675	-0.371323
Q9Y5V0	ZNF706	Zinc finger protein 706 OS=Homo sapiens GN=ZNF706 PE=1 SV=1	0.0167171	-0.371176
Q8IUS5	EPHX4	Epoxide hydrolase 4 OS=Homo sapiens GN=EPHX4 PE=2 SV=2	0.166128	-0.370943
C9JQV0	C7orf50	Uncharacterized protein C7orf50 (Fragment) OS=Homo sapiens GN=C7orf50 PE=1 SV=1	0.00127143	-0.370434
P15924	DSP	Desmoplakin OS=Homo sapiens GN=DSP PE=1 SV=3	0.241913	-0.370178
C9J713	RSRC1	Serine/Arginine-related protein 53 OS=Homo sapiens GN=RSRC1 PE=1 SV=1	0.0038053	-0.369681
Q9Y3A2	UTP11L	Probable U3 small nucleolar RNA-associated protein 11 OS=Homo sapiens GN=UTP11L PE=1 SV=2	0.00349465	-0.369387
O95251	KAT7	Histone acetyltransferase KAT7 OS=Homo sapiens GN=KAT7 PE=1 SV=1	0.00418643	-0.369318
O00635	TRIM38	E3 ubiquitin-protein ligase TRIM38 OS=Homo sapiens GN=TRIM38 PE=1 SV=1	0.0067818	-0.369218
P16989	YBX3	Y-box-binding protein 3 OS=Homo sapiens GN=YBX3 PE=1 SV=4	0.00201153	-0.36919
Q9UKX7	NUP50	Nuclear pore complex protein Nup50 OS=Homo sapiens GN=NUP50 PE=1 SV=2	0.00284627	-0.369084
A0A0A0MTJ5	ROR1	Inactive tyrosine-protein kinase transmembrane receptor ROR1 OS=Homo sapiens GN=ROR1 PE=1 SV=1	0.0015157	-0.368947
O14684	PTGES	Prostaglandin E synthase OS=Homo sapiens GN=PTGES PE=1 SV=2	0.0820788	-0.367922
O60603	TLR2	Toll-like receptor 2 OS=Homo sapiens GN=TLR2 PE=1 SV=1	0.0189069	-0.36788
H7BXY5	NEXN	Nexilin (Fragment) OS=Homo sapiens GN=NEXN PE=1 SV=1	0.00746447	-0.367849
P61457	PCBD1	Pterin-4-alpha-carbinolamine dehydratase OS=Homo sapiens GN=PCBD1 PE=1 SV=2	0.000367	-0.36761
Q6IQ23-2	PLEKHA7	Isoform 2 of Pleckstrin homology domain-containing family A member 7 OS=Homo sapiens GN=PLEKHA7	0.0172101	-0.367464
P35250-2	RFC2	Isoform 2 of Replication factor C subunit 2 OS=Homo sapiens GN=RFC2	0.00603868	-0.366997
P40938	RFC3	Replication factor C subunit 3 OS=Homo sapiens GN=RFC3 PE=1 SV=2	0.00856745	-0.366404
Q9P2W9	STX18	Syntaxin-18 OS=Homo sapiens GN=STX18 PE=1 SV=1	0.00239051	-0.366347
P36941	LTBR	Tumor necrosis factor receptor superfamily member 3 OS=Homo sapiens GN=LTBR PE=1 SV=1	0.000672	-0.366302
P49790	NUP153	Nuclear pore complex protein Nup153 OS=Homo sapiens GN=NUP153 PE=1 SV=2	0.000524	-0.365697
Q9UKM9-2	RALY	Isoform 1 of RNA-binding protein Raly OS=Homo sapiens GN=RALY	0.00147024	-0.36481
O95864	FADS2	Fatty acid desaturase 2 OS=Homo sapiens GN=FADS2 PE=1 SV=1	0.00963388	-0.364181
Q6P582	MZT2A	Mitotic-spindle organizing protein 2A OS=Homo sapiens GN=MZT2A PE=1 SV=2	0.0328074	-0.36407
Q86W50	METTL16	Methyltransferase-like protein 16 OS=Homo sapiens GN=METTL16 PE=1 SV=2	0.00158197	-0.364055
Q9NWH9	SLTM	SAFB-like transcription modulator OS=Homo sapiens GN=SLTM PE=1 SV=2	0.00795499	-0.363495
Q14699	RFTN1	Raftlin OS=Homo sapiens GN=RFTN1 PE=1 SV=4	0.0299089	-0.362974
Q07817	BCL2L1	Bcl-2-like protein 1 OS=Homo sapiens GN=BCL2L1 PE=1 SV=1	0.310663	-0.362372
Q96FX7	TRMT61A	tRNA (adenine(58)-N(1))-methyltransferase catalytic subunit TRMT61A OS=Homo sapiens GN=TRMT61A PE=1 SV=1	0.0274002	-0.362289
Q460N5-4	PARP14	Isoform 4 of Poly [ADP-ribose] polymerase 14 OS=Homo sapiens GN=PARP14	0.00137957	-0.361949
Q8NHZ8	CDC26	Anaphase-promoting complex subunit CDC26 OS=Homo sapiens GN=CDC26 PE=1 SV=1	0.0777896	-0.361842
P67809	YBX1	Nuclease-sensitive element-binding protein 1 OS=Homo sapiens GN=YBX1 PE=1 SV=3	0.000266	-0.361764
F8W8M4	ABLIM1	Actin-binding LIM protein 1 OS=Homo sapiens GN=ABLIM1 PE=1 SV=1	0.000976	-0.36159
O94851-6	MICAL2	Isoform 6 of Protein-methionine sulfoxide oxidase MICAL2 OS=Homo sapiens GN=MICAL2	0.00497315	-0.361492
O15294	OGT	UDP-N-acetylglucosamine--peptide N-acetylglucosaminyltransferase 110 kDa subunit OS=Homo sapiens GN=OGT PE=1 SV=3	0.000106	-0.361449
Q15561	TEAD4	Transcriptional enhancer factor TEF-3 OS=Homo sapiens GN=TEAD4 PE=1 SV=3	0.00880229	-0.361021
Q99594	TEAD3	Transcriptional enhancer factor TEF-5 OS=Homo sapiens GN=TEAD3 PE=1 SV=2	0.00880229	-0.361021
H0YEJ9	TEAD1	Transcriptional enhancer factor TEF-1 OS=Homo sapiens GN=TEAD1 PE=1 SV=1	0.00880229	-0.361021
Q9H9B1	EHMT1	Histone-lysine N-methyltransferase EHMT1 OS=Homo sapiens GN=EHMT1 PE=1 SV=4	0.00549483	-0.360977
Q96ME7-3	ZNF512	Isoform 3 of Zinc finger protein 512 OS=Homo sapiens GN=ZNF512	0.129649	-0.360707
Q9NZT2-2	OGFR	Isoform 2 of Opioid growth factor receptor OS=Homo sapiens GN=OGFR	0.0628748	-0.360253
O43166-2	SIPA1L1	Isoform 2 of Signal-induced proliferation-associated 1-like protein 1 OS=Homo sapiens GN=SIPA1L1	0.00143772	-0.360055
P13498	CYBA	Cytochrome b-245 light chain OS=Homo sapiens GN=CYBA PE=1 SV=3	0.0614564	-0.359839
Q9H981	ACTR8	Actin-related protein 8 OS=Homo sapiens GN=ACTR8 PE=1 SV=2	2.17e-05	-0.35948
O14495	PLPP3	Phospholipid phosphatase 3 OS=Homo sapiens GN=PLPP3 PE=1 SV=1	0.0130884	-0.359443
Q9BT25	HAUS8	HAUS augmin-like complex subunit 8 OS=Homo sapiens GN=HAUS8 PE=1 SV=3	0.0902921	-0.359103
O75940	SMNDC1	Survival of motor neuron-related-splicing factor 30 OS=Homo sapiens GN=SMNDC1 PE=1 SV=1	0.000741	-0.358705
Q8N201	INTS1	Integrator complex subunit 1 OS=Homo sapiens GN=INTS1 PE=1 SV=2	0.00108577	-0.358504
A0A087WUI6	PIBF1	Progesterone-induced-blocking factor 1 OS=Homo sapiens GN=PIBF1 PE=1 SV=1	0.0244045	-0.357874
P00749-2	PLAU	Isoform 2 of Urokinase-type plasminogen activator OS=Homo sapiens GN=PLAU	0.00588201	-0.35777
Q9H0S4	DDX47	Probable ATP-dependent RNA helicase DDX47 OS=Homo sapiens GN=DDX47 PE=1 SV=1	0.0147612	-0.357499
Q9Y6K5	OAS3	2'-5'-oligoadenylate synthase 3 OS=Homo sapiens GN=OAS3 PE=1 SV=3	0.0291071	-0.357347
A0A087WVP1	FAT1	Protocadherin Fat 1 OS=Homo sapiens GN=FAT1 PE=1 SV=1	0.000649	-0.357073
Q8N5C6	SRBD1	S1 RNA-binding domain-containing protein 1 OS=Homo sapiens GN=SRBD1 PE=1 SV=2	0.00322749	-0.3568
Q96S94	CCNL2	Cyclin-L2 OS=Homo sapiens GN=CCNL2 PE=1 SV=1	0.00313949	-0.356556
O43516	WIPF1	WAS/WASL-interacting protein family member 1 OS=Homo sapiens GN=WIPF1 PE=1 SV=3	0.0110829	-0.356267
Q9NS91	RAD18	E3 ubiquitin-protein ligase RAD18 OS=Homo sapiens GN=RAD18 PE=1 SV=2	0.064476	-0.356136
P43246	MSH2	DNA mismatch repair protein Msh2 OS=Homo sapiens GN=MSH2 PE=1 SV=1	0.00988385	-0.356034
Q9Y2W2	WBP11	WW domain-binding protein 11 OS=Homo sapiens GN=WBP11 PE=1 SV=1	0.00138001	-0.355928
A0A075B752	ANXA8L1	Annexin OS=Homo sapiens GN=ANXA8L1 PE=1 SV=1	0.000747	-0.355876
A0A087WTN9	ANXA8	Annexin OS=Homo sapiens GN=ANXA8 PE=1 SV=1	0.000747	-0.355876
Q96BK5	PINX1	PIN2/TERF1-interacting telomerase inhibitor 1 OS=Homo sapiens GN=PINX1 PE=1 SV=2	0.0214602	-0.354379
P13995	MTHFD2	Bifunctional methylenetetrahydrofolate dehydrogenase/cyclohydrolase, mitochondrial OS=Homo sapiens GN=MTHFD2 PE=1 SV=2	0.312856	-0.354069
Q13395	TARBP1	Probable methyltransferase TARBP1 OS=Homo sapiens GN=TARBP1 PE=1 SV=1	0.271311	-0.353963
Q5VT52	RPRD2	Regulation of nuclear pre-mRNA domain-containing protein 2 OS=Homo sapiens GN=RPRD2 PE=1 SV=1	0.00240395	-0.353838
Q99459	CDC5L	Cell division cycle 5-like protein OS=Homo sapiens GN=CDC5L PE=1 SV=2	0.000375	-0.353577
A0A0C4DGG1	PACSIN3	Protein kinase C and casein kinase substrate in neurons protein 3 (Fragment) OS=Homo sapiens GN=PACSIN3 PE=1 SV=1	0.00135313	-0.353478
O75925-2	PIAS1	Isoform 2 of E3 SUMO-protein ligase PIAS1 OS=Homo sapiens GN=PIAS1	0.00756693	-0.353156
P25440-4	BRD2	Isoform 4 of Bromodomain-containing protein 2 OS=Homo sapiens GN=BRD2	0.0142186	-0.353056
Q9GZS1-2	POLR1E	Isoform 2 of DNA-directed RNA polymerase I subunit RPA49 OS=Homo sapiens GN=POLR1E	0.000302	-0.352993
Q9BWU0	SLC4A1AP	Kanadaptin OS=Homo sapiens GN=SLC4A1AP PE=1 SV=1	0.0151962	-0.352899
Q96NB2	SFXN2	Sideroflexin-2 OS=Homo sapiens GN=SFXN2 PE=1 SV=2	0.00768323	-0.352424
O00139-2	KIF2A	Isoform 2 of Kinesin-like protein KIF2A OS=Homo sapiens GN=KIF2A	0.000171	-0.352132
P52747	ZNF143	Zinc finger protein 143 OS=Homo sapiens GN=ZNF143 PE=1 SV=2	0.0808069	-0.352026
Q96L91	EP400	E1A-binding protein p400 OS=Homo sapiens GN=EP400 PE=1 SV=4	0.0167275	-0.35201
Q9H1D9	POLR3F	DNA-directed RNA polymerase III subunit RPC6 OS=Homo sapiens GN=POLR3F PE=1 SV=1	0.0322921	-0.351983
Q9NW08	POLR3B	DNA-directed RNA polymerase III subunit RPC2 OS=Homo sapiens GN=POLR3B PE=1 SV=2	0.00364337	-0.351856
Q9HAD4	WDR41	WD repeat-containing protein 41 OS=Homo sapiens GN=WDR41 PE=2 SV=3	0.00930488	-0.351696
E9PQ01	PCF11	Pre-mRNA cleavage complex 2 protein Pcf11 (Fragment) OS=Homo sapiens GN=PCF11 PE=1 SV=7	0.00131503	-0.351656
Q9BT67	NDFIP1	NEDD4 family-interacting protein 1 OS=Homo sapiens GN=NDFIP1 PE=1 SV=1	0.061932	-0.351226
Q96F63	CCDC97	Coiled-coil domain-containing protein 97 OS=Homo sapiens GN=CCDC97 PE=1 SV=1	0.0557553	-0.350538
Q04726-7	TLE3	Isoform 7 of Transducin-like enhancer protein 3 OS=Homo sapiens GN=TLE3	0.00234047	-0.349842
Q9H4H8	FAM83D	Protein FAM83D OS=Homo sapiens GN=FAM83D PE=1 SV=3	0.141873	-0.349116
Q9Y6X4	FAM169A	Soluble lamin-associated protein of 75 kDa OS=Homo sapiens GN=FAM169A PE=1 SV=2	0.0279329	-0.349078
W5RWE6	PXK	PX domain-containing protein kinase-like protein OS=Homo sapiens GN=PXK PE=1 SV=1	0.0130956	-0.348951
P11441	UBL4A	Ubiquitin-like protein 4A OS=Homo sapiens GN=UBL4A PE=1 SV=1	0.0203605	-0.348559
Q6W2J9-3	BCOR	Isoform 3 of BCL-6 corepressor OS=Homo sapiens GN=BCOR	0.10895	-0.348279
P38159	RBMX	RNA-binding motif protein, X chromosome OS=Homo sapiens GN=RBMX PE=1 SV=3	0.0657761	-0.348273
Q9Y3E2	BOLA1	BolA-like protein 1 OS=Homo sapiens GN=BOLA1 PE=1 SV=1	0.0062175	-0.346523
Q9BYV8	CEP41	Centrosomal protein of 41 kDa OS=Homo sapiens GN=CEP41 PE=1 SV=1	0.00868419	-0.3465
A0A0B4J220	C11orf98	Chromosome 11 open reading frame 48, isoform CRA_c OS=Homo sapiens GN=C11orf98 PE=1 SV=1	0.00239978	-0.346461
H0Y9X1	TMA16	Translation machinery-associated protein 16 (Fragment) OS=Homo sapiens GN=TMA16 PE=1 SV=1	0.0219789	-0.345952
Q9H089	LSG1	Large subunit GTPase 1 homolog OS=Homo sapiens GN=LSG1 PE=1 SV=2	0.0120968	-0.345754
E9PR06	IFT46	Intraflagellar transport protein 46 homolog OS=Homo sapiens GN=IFT46 PE=1 SV=1	0.0822269	-0.345577
P29966	MARCKS	Myristoylated alanine-rich C-kinase substrate OS=Homo sapiens GN=MARCKS PE=1 SV=4	0.00255304	-0.345183
Q5HYI7	MTX3	Metaxin-3 OS=Homo sapiens GN=MTX3 PE=1 SV=2	0.0459014	-0.345172
Q6P1J9	CDC73	Parafibromin OS=Homo sapiens GN=CDC73 PE=1 SV=1	0.00333155	-0.345042
Q0P651-3	ABHD18	Isoform 3 of Protein ABHD18 OS=Homo sapiens GN=ABHD18	0.00718121	-0.344808
Q8WXA3	RUFY2	RUN and FYVE domain-containing protein 2 OS=Homo sapiens GN=RUFY2 PE=1 SV=2	0.0719054	-0.344778
Q8WUM9	SLC20A1	Sodium-dependent phosphate transporter 1 OS=Homo sapiens GN=SLC20A1 PE=1 SV=1	0.088504	-0.34405
A0A0U1RRM1	GATAD2B	Transcriptional repressor p66-beta OS=Homo sapiens GN=GATAD2B PE=1 SV=1	0.00678971	-0.343526
O14497	ARID1A	AT-rich interactive domain-containing protein 1A OS=Homo sapiens GN=ARID1A PE=1 SV=3	0.0029457	-0.343438
P13647	KRT5	Keratin, type II cytoskeletal 5 OS=Homo sapiens GN=KRT5 PE=1 SV=3	0.390339	-0.343253
P34910	EVI2B	Protein EVI2B OS=Homo sapiens GN=EVI2B PE=1 SV=2	0.000557	-0.343174
Q8N6N3	C1orf52	UPF0690 protein C1orf52 OS=Homo sapiens GN=C1orf52 PE=1 SV=1	0.0288448	-0.342575
P22794-2	EVI2A	Isoform 2 of Protein EVI2A OS=Homo sapiens GN=EVI2A	0.0107014	-0.342544
O43353	RIPK2	Receptor-interacting serine/threonine-protein kinase 2 OS=Homo sapiens GN=RIPK2 PE=1 SV=2	0.0455894	-0.342535
Q9UPP1-2	PHF8	Isoform 2 of Histone lysine demethylase PHF8 OS=Homo sapiens GN=PHF8	0.0405198	-0.341894
Q13148	TARDBP	TAR DNA-binding protein 43 OS=Homo sapiens GN=TARDBP PE=1 SV=1	0.026015	-0.341265
Q96RN5-3	MED15	Isoform 3 of Mediator of RNA polymerase II transcription subunit 15 OS=Homo sapiens GN=MED15	0.00414793	-0.340873
Q9GZU8	FAM192A	Protein FAM192A OS=Homo sapiens GN=FAM192A PE=1 SV=1	0.000363	-0.340165
Q13838	DDX39B	Spliceosome RNA helicase DDX39B OS=Homo sapiens GN=DDX39B PE=1 SV=1	0.00780831	-0.339558
Q13751	LAMB3	Laminin subunit beta-3 OS=Homo sapiens GN=LAMB3 PE=1 SV=1	0.00428149	-0.338962
Q8NFD5-2	ARID1B	Isoform 2 of AT-rich interactive domain-containing protein 1B OS=Homo sapiens GN=ARID1B	0.0581474	-0.338415
O15397	IPO8	Importin-8 OS=Homo sapiens GN=IPO8 PE=1 SV=2	0.0116321	-0.338242
Q5JUR7	TEX30	Testis-expressed sequence 30 protein OS=Homo sapiens GN=TEX30 PE=2 SV=1	0.225768	-0.337977
Q13643	FHL3	Four and a half LIM domains protein 3 OS=Homo sapiens GN=FHL3 PE=1 SV=4	0.0187931	-0.337958
Q5SXQ3	COLGALT2	Procollagen galactosyltransferase 2 OS=Homo sapiens GN=COLGALT2 PE=1 SV=1	0.0329912	-0.337843
H7BZW2	CEP85	Centrosomal protein of 85 kDa (Fragment) OS=Homo sapiens GN=CEP85 PE=1 SV=1	0.0079109	-0.337839
Q9H6B4	CLMP	CXADR-like membrane protein OS=Homo sapiens GN=CLMP PE=1 SV=1	0.0136841	-0.3372
Q8NDX5-2	PHC3	Isoform 2 of Polyhomeotic-like protein 3 OS=Homo sapiens GN=PHC3	0.0182156	-0.336879
J3QRS9	ZNF207	BUB3-interacting and GLEBS motif-containing protein ZNF207 OS=Homo sapiens GN=ZNF207 PE=1 SV=1	0.0440918	-0.33681
Q9NVX2	NLE1	Notchless protein homolog 1 OS=Homo sapiens GN=NLE1 PE=1 SV=4	7.25e-06	-0.336702
Q86V87	FAM160B2	Protein FAM160B2 OS=Homo sapiens GN=FAM160B2 PE=2 SV=2	0.273532	-0.33665
E9PJ30	RAD51	DNA repair protein RAD51 homolog 1 OS=Homo sapiens GN=RAD51 PE=1 SV=1	0.174633	-0.336493
Q8WUU5	GATAD1	GATA zinc finger domain-containing protein 1 OS=Homo sapiens GN=GATAD1 PE=1 SV=1	0.0910824	-0.336271
Q02224	CENPE	Centromere-associated protein E OS=Homo sapiens GN=CENPE PE=1 SV=2	0.00331184	-0.335913
Q9BXB5	OSBPL10	Oxysterol-binding protein-related protein 10 OS=Homo sapiens GN=OSBPL10 PE=1 SV=2	0.0411438	-0.335739
Q9Y2X3	NOP58	Nucleolar protein 58 OS=Homo sapiens GN=NOP58 PE=1 SV=1	0.0482985	-0.335616
P57076	C21orf59	UPF0769 protein C21orf59 OS=Homo sapiens GN=C21orf59 PE=1 SV=1	0.00674786	-0.335598
Q13769	THOC5	THO complex subunit 5 homolog OS=Homo sapiens GN=THOC5 PE=1 SV=2	0.183048	-0.335529
O94776	MTA2	Metastasis-associated protein MTA2 OS=Homo sapiens GN=MTA2 PE=1 SV=1	7.17e-05	-0.33426
P52701	MSH6	DNA mismatch repair protein Msh6 OS=Homo sapiens GN=MSH6 PE=1 SV=2	0.000485	-0.333895
Q9UFW8	CGGBP1	CGG triplet repeat-binding protein 1 OS=Homo sapiens GN=CGGBP1 PE=1 SV=2	0.00105681	-0.333546
P42229-2	STAT5A	Isoform 2 of Signal transducer and activator of transcription 5A OS=Homo sapiens GN=STAT5A	0.00217182	-0.333539
P51692	STAT5B	Signal transducer and activator of transcription 5B OS=Homo sapiens GN=STAT5B PE=1 SV=2	0.00217182	-0.333539
O14924-6	RGS12	Isoform 6 of Regulator of G-protein signaling 12 OS=Homo sapiens GN=RGS12	0.0696695	-0.333353
Q96S99	PLEKHF1	Pleckstrin homology domain-containing family F member 1 OS=Homo sapiens GN=PLEKHF1 PE=1 SV=3	0.0343434	-0.333183
O00421-2	CCRL2	Isoform 2 of C-C chemokine receptor-like 2 OS=Homo sapiens GN=CCRL2	0.0348522	-0.333065
Q9H8H2-4	DDX31	Isoform 4 of Probable ATP-dependent RNA helicase DDX31 OS=Homo sapiens GN=DDX31	0.000502	-0.332946
O60293	ZFC3H1	Zinc finger C3H1 domain-containing protein OS=Homo sapiens GN=ZFC3H1 PE=1 SV=3	0.0475493	-0.332479
P22087	FBL	rRNA 2'-O-methyltransferase fibrillarin OS=Homo sapiens GN=FBL PE=1 SV=2	0.0667173	-0.332448
Q9BTE3-2	MCMBP	Isoform 2 of Mini-chromosome maintenance complex-binding protein OS=Homo sapiens GN=MCMBP	0.000629	-0.332417
Q96FV9	THOC1	THO complex subunit 1 OS=Homo sapiens GN=THOC1 PE=1 SV=1	0.131195	-0.331909
Q9BTA9	WAC	WW domain-containing adapter protein with coiled-coil OS=Homo sapiens GN=WAC PE=1 SV=3	0.0247633	-0.33163
O43823	AKAP8	A-kinase anchor protein 8 OS=Homo sapiens GN=AKAP8 PE=1 SV=1	0.00111004	-0.331365
Q9Y483	MTF2	Metal-response element-binding transcription factor 2 OS=Homo sapiens GN=MTF2 PE=1 SV=2	0.15099	-0.331269
Q5TA45-2	CPSF3L	Isoform 2 of Integrator complex subunit 11 OS=Homo sapiens GN=CPSF3L	0.0315945	-0.331185
Q9NZV5-2	SEPN1	Isoform 2 of Selenoprotein N OS=Homo sapiens GN=SEPN1	0.186827	-0.330872
M0R2S3	CCDC94	Coiled-coil domain-containing protein 94 (Fragment) OS=Homo sapiens GN=CCDC94 PE=1 SV=7	0.0145965	-0.33066
O75121	MFAP3L	Microfi brillar-associated protein 3-like OS=Homo sapiens GN=MFAP3L PE=1 SV=3	0.0466693	-0.330444
P55082-2	MFAP3	Isoform 2 of Microfibril-associated glycoprotein 3 OS=Homo sapiens GN=MFAP3	0.0466693	-0.330444
H0Y768	TRMT11	tRNA (guanine(10)-N2)-methyltransferase homolog (Fragment) OS=Homo sapiens GN=TRMT11 PE=1 SV=2	0.0206058	-0.330236
Q96EK9	KTI12	Protein KTI12 homolog OS=Homo sapiens GN=KTI12 PE=1 SV=1	0.00643469	-0.330059
H0YLT0	APH1B	Gamma-secretase subunit APH-1B (Fragment) OS=Homo sapiens GN=APH1B PE=1 SV=1	0.377985	-0.329874
Q9P258	RCC2	Protein RCC2 OS=Homo sapiens GN=RCC2 PE=1 SV=2	0.000264	-0.329621
O43805	SSNA1	Sjoegren syndrome nuclear autoantigen 1 OS=Homo sapiens GN=SSNA1 PE=1 SV=2	0.0202955	-0.328901
Q04724	TLE1	Transducin-like enhancer protein 1 OS=Homo sapiens GN=TLE1 PE=1 SV=2	0.000842	-0.328619
A0A087X0S5	COL6A1	Collagen alpha-1(VI) chain OS=Homo sapiens GN=COL6A1 PE=1 SV=1	0.0145899	-0.328056
Q14562	DHX8	ATP-dependent RNA helicase DHX8 OS=Homo sapiens GN=DHX8 PE=1 SV=1	0.000679	-0.328054
P40937	RFC5	Replication factor C subunit 5 OS=Homo sapiens GN=RFC5 PE=1 SV=1	0.000255	-0.326383
Q7Z5R6	APBB1IP	Amyloid beta A4 precursor protein-binding family B member 1-interacting protein OS=Homo sapiens GN=APBB1IP PE=1 SV=1	0.00392816	-0.325908
Q9NW75-2	GPATCH2	Isoform 2 of G patch domain-containing protein 2 OS=Homo sapiens GN=GPATCH2	0.522381	-0.325763
O95707	POP4	Ribonuclease P protein subunit p29 OS=Homo sapiens GN=POP4 PE=1 SV=2	0.0222043	-0.325705
Q8NI36	WDR36	WD repeat-containing protein 36 OS=Homo sapiens GN=WDR36 PE=1 SV=1	0.0645456	-0.325683
C9IZ57	YAE1D1	Yae1 domain-containing protein 1 OS=Homo sapiens GN=YAE1D1 PE=1 SV=1	0.0497148	-0.325623
Q96GQ7	DDX27	Probable ATP-dependent RNA helicase DDX27 OS=Homo sapiens GN=DDX27 PE=1 SV=2	0.0181979	-0.325447
A6NMQ1	POLA1	DNA polymerase OS=Homo sapiens GN=POLA1 PE=1 SV=1	0.00716902	-0.325386
Q8NFG4	FLCN	Folliculin OS=Homo sapiens GN=FLCN PE=1 SV=1	0.127464	-0.325279
Q5T063	COQ3	Ubiquinone biosynthesis O-methyltransferase, mitochondrial OS=Homo sapiens GN=COQ3 PE=1 SV=2	0.00113808	-0.324729
L0R819	ASNSD1	Alternative protein ASNSD1 OS=Homo sapiens GN=ASNSD1 PE=1 SV=1	0.00502032	-0.323846
Q9Y692	GMEB1	Glucocorticoid modulatory element-binding protein 1 OS=Homo sapiens GN=GMEB1 PE=1 SV=2	0.0267686	-0.323648
O00255-2	MEN1	Isoform 2 of Menin OS=Homo sapiens GN=MEN1	0.00231793	-0.323628
A0A087WUD1	ZNF787	Zinc finger protein 787 OS=Homo sapiens GN=ZNF787 PE=1 SV=1	0.13385	-0.323628
Q9HCN4-5	GPN1	Isoform 5 of GPN-loop GTPase 1 OS=Homo sapiens GN=GPN1	0.0218239	-0.323223
P81274	GPSM2	G-protein-signaling modulator 2 OS=Homo sapiens GN=GPSM2 PE=1 SV=3	0.00237275	-0.323142
Q96DC9	OTUB2	Ubiquitin thioesterase OTUB2 OS=Homo sapiens GN=OTUB2 PE=1 SV=2	0.0046666	-0.322631
Q9P086	MED11	Mediator of RNA polymerase II transcription subunit 11 OS=Homo sapiens GN=MED11 PE=1 SV=2	0.0232046	-0.322613
Q96BT3-2	CENPT	Isoform 2 of Centromere protein T OS=Homo sapiens GN=CENPT	0.461325	-0.322089
H0YEI0	RASSF7	Ras association domain-containing protein 7 (Fragment) OS=Homo sapiens GN=RASSF7 PE=1 SV=1	0.0761126	-0.321983
O60216	RAD21	Double-strand-break repair protein rad21 homolog OS=Homo sapiens GN=RAD21 PE=1 SV=2	0.0188393	-0.32195
Q9P016	THYN1	Thymocyte nuclear protein 1 OS=Homo sapiens GN=THYN1 PE=1 SV=1	0.00259512	-0.321939
J3KTA4	DDX5	Probable ATP-dependent RNA helicase DDX5 OS=Homo sapiens GN=DDX5 PE=1 SV=1	0.00140705	-0.321474
Q8IZF2	ADGRF5	Adhesion G protein-coupled receptor F5 OS=Homo sapiens GN=ADGRF5 PE=1 SV=3	0.00161577	-0.321473
K7EQL1	FAM98C	Protein FAM98C (Fragment) OS=Homo sapiens GN=FAM98C PE=1 SV=1	0.039302	-0.321415
Q05CH1	ARAP3	ARAP3 protein (Fragment) OS=Homo sapiens GN=ARAP3 PE=1 SV=1	0.0692857	-0.321254
O00479	HMGN4	High mobility group nucleosome-binding domain-containing protein 4 OS=Homo sapiens GN=HMGN4 PE=1 SV=3	0.0180518	-0.321109
Q92502	STARD8	StAR-related lipid transfer protein 8 OS=Homo sapiens GN=STARD8 PE=1 SV=2	0.0389434	-0.320858
E9PKV2	MRPL17	39S ribosomal protein L17, mitochondrial (Fragment) OS=Homo sapiens GN=MRPL17 PE=1 SV=1	0.0178334	-0.320548
P31146	CORO1A	Coronin-1A OS=Homo sapiens GN=CORO1A PE=1 SV=4	0.515134	-0.320432
Q9UJX2	CDC23	Cell division cycle protein 23 homolog OS=Homo sapiens GN=CDC23 PE=1 SV=3	0.000151	-0.320343
Q03135	CAV1	Caveolin-1 OS=Homo sapiens GN=CAV1 PE=1 SV=4	0.0175527	-0.3203
Q9NWT8	AURKAIP1	Aurora kinase A-interacting protein OS=Homo sapiens GN=AURKAIP1 PE=1 SV=1	0.0683702	-0.320058
Q6ZS17-2	FAM65A	Isoform 2 of Protein FAM65A OS=Homo sapiens GN=FAM65A	0.00978177	-0.319963
O75475-3	PSIP1	Isoform 3 of PC4 and SFRS1-interacting protein OS=Homo sapiens GN=PSIP1	0.00689846	-0.31991
P26583	HMGB2	High mobility group protein B2 OS=Homo sapiens GN=HMGB2 PE=1 SV=2	0.00346817	-0.319876
Q86UT8	CCDC84	Coiled-coil domain-containing protein 84 OS=Homo sapiens GN=CCDC84 PE=2 SV=1	0.14457	-0.319211
A0A0C4DFM2	ZNF574	HCG1643764, isoform CRA_b OS=Homo sapiens GN=ZNF574 PE=1 SV=1	0.0378412	-0.318978
P34903	GABRA3	Gamma-aminobutyric acid receptor subunit alpha-3 OS=Homo sapiens GN=GABRA3 PE=1 SV=1	0.130619	-0.318854
Q8IZH2-2	XRN1	Isoform 2 of 5'-3' exoribonuclease 1 OS=Homo sapiens GN=XRN1	0.000777	-0.318647
Q86Y56	DNAAF5	Dynein assembly factor 5, axonemal OS=Homo sapiens GN=DNAAF5 PE=1 SV=4	0.000144	-0.31862
Q13535-3	ATR	Isoform 3 of Serine/threonine-protein kinase ATR OS=Homo sapiens GN=ATR	0.0260027	-0.318338
Q9Y3S2	ZNF330	Zinc finger protein 330 OS=Homo sapiens GN=ZNF330 PE=1 SV=1	0.00451013	-0.318303
Q9NWT1	PAK1IP1	p21-activated protein kinase-interacting protein 1 OS=Homo sapiens GN=PAK1IP1 PE=1 SV=2	0.0111522	-0.3176
Q14686	NCOA6	Nuclear receptor coactivator 6 OS=Homo sapiens GN=NCOA6 PE=1 SV=3	0.0749654	-0.317506
Q6IAA8	LAMTOR1	Ragulator complex protein LAMTOR1 OS=Homo sapiens GN=LAMTOR1 PE=1 SV=2	0.0110847	-0.317092
Q06546	GABPA	GA-binding protein alpha chain OS=Homo sapiens GN=GABPA PE=1 SV=1	0.0120043	-0.31706
P15018	LIF	Leukemia inhibitory factor OS=Homo sapiens GN=LIF PE=1 SV=1	0.0127624	-0.316973
Q7Z5K2-3	WAPL	Isoform 3 of Wings apart-like protein homolog OS=Homo sapiens GN=WAPL	3.91e-05	-0.31548
Q8N8A6	DDX51	ATP-dependent RNA helicase DDX51 OS=Homo sapiens GN=DDX51 PE=1 SV=3	0.00970933	-0.315286
Q9UJK0	TSR3	Ribosome biogenesis protein TSR3 homolog OS=Homo sapiens GN=TSR3 PE=1 SV=1	0.00144917	-0.31524
Q7Z7K6	CENPV	Centromere protein V OS=Homo sapiens GN=CENPV PE=1 SV=1	0.0813063	-0.314778
Q9NVH0	EXD2	Exonuclease 3'-5' domain-containing protein 2 OS=Homo sapiens GN=EXD2 PE=1 SV=2	0.37897	-0.314499
Q8TAQ2-3	SMARCC2	Isoform 3 of SWI/SNF complex subunit SMARCC2 OS=Homo sapiens GN=SMARCC2	0.000127	-0.314482
P57740	NUP107	Nuclear pore complex protein Nup107 OS=Homo sapiens GN=NUP107 PE=1 SV=1	0.013615	-0.313904
O15091-2	KIAA0391	Isoform 2 of Mitochondrial ribonuclease P protein 3 OS=Homo sapiens GN=KIAA0391	0.00995955	-0.313863
O95347	SMC2	Structural maintenance of chromosomes protein 2 OS=Homo sapiens GN=SMC2 PE=1 SV=2	4.96e-06	-0.313803
Q15910-4	EZH2	Isoform 4 of Histone-lysine N-methyltransferase EZH2 OS=Homo sapiens GN=EZH2	0.132757	-0.313105
Q9UHR4	BAIAP2L1	Brain-specific angiogenesis inhibitor 1-associated protein 2-like protein 1 OS=Homo sapiens GN=BAIAP2L1 PE=1 SV=2	0.0100317	-0.312911
Q9Y232-2	CDYL	Isoform 2 of Chromodomain Y-like protein OS=Homo sapiens GN=CDYL	0.00910029	-0.312833
P02538	KRT6A	Keratin, type II cytoskeletal 6A OS=Homo sapiens GN=KRT6A PE=1 SV=3	0.390545	-0.312795
Q9NY61	AATF	Protein AATF OS=Homo sapiens GN=AATF PE=1 SV=1	0.0480469	-0.312731
K7EK00	FAM210A	Protein FAM210A (Fragment) OS=Homo sapiens GN=FAM210A PE=1 SV=1	0.00312582	-0.31239
O60287	URB1	Nucleolar pre-ribosomal-associated protein 1 OS=Homo sapiens GN=URB1 PE=1 SV=4	0.0441488	-0.312299
M0R122	EMP3	Epithelial membrane protein 3 OS=Homo sapiens GN=EMP3 PE=1 SV=1	0.307031	-0.312177
Q9Y4W2	LAS1L	Ribosomal biogenesis protein LAS1L OS=Homo sapiens GN=LAS1L PE=1 SV=2	0.00168526	-0.31196
Q8NAF0	ZNF579	Zinc finger protein 579 OS=Homo sapiens GN=ZNF579 PE=1 SV=2	0.756108	-0.311619
Q9Y5V3	MAGED1	Melanoma-associated antigen D1 OS=Homo sapiens GN=MAGED1 PE=1 SV=3	0.00133006	-0.311615
O60890	OPHN1	Oligophrenin-1 OS=Homo sapiens GN=OPHN1 PE=1 SV=1	0.00140288	-0.311608
P78552	IL13RA1	Interleukin-13 receptor subunit alpha-1 OS=Homo sapiens GN=IL13RA1 PE=1 SV=1	0.0796869	-0.311446
Q9Y2H6	FNDC3A	Fibronectin type-III domain-containing protein 3A OS=Homo sapiens GN=FNDC3A PE=1 SV=4	0.00458717	-0.311351
Q9NQT5	EXOSC3	Exosome complex component RRP40 OS=Homo sapiens GN=EXOSC3 PE=1 SV=3	0.000442	-0.311346
O43159	RRP8	Ribosomal RNA-processing protein 8 OS=Homo sapiens GN=RRP8 PE=1 SV=2	0.00290403	-0.311175
G3V4T7	FRMD6	FERM domain-containing protein 6 OS=Homo sapiens GN=FRMD6 PE=1 SV=1	0.00433024	-0.310329
O75449-2	KATNA1	Isoform 2 of Katanin p60 ATPase-containing subunit A1 OS=Homo sapiens GN=KATNA1	0.0656809	-0.309826
E7EQZ4	SMN1	Survival motor neuron protein OS=Homo sapiens GN=SMN1 PE=1 SV=1	0.00144139	-0.309249
P61962	DCAF7	DDB1- and CUL4-associated factor 7 OS=Homo sapiens GN=DCAF7 PE=1 SV=1	0.00396776	-0.309239
O95466-2	FMNL1	Isoform 2 of Formin-like protein 1 OS=Homo sapiens GN=FMNL1	0.000135	-0.308876
G5E975	SMARCB1	SWI/SNF related, matrix associated, actin dependent regulator of chromatin, subfamily b, member 1, isoform CRA_c OS=Homo sapiens GN=SMARCB1 PE=1 SV=1	0.00682642	-0.308412
H0YJS2	TTC7B	Tetratricopeptide repeat protein 7B (Fragment) OS=Homo sapiens GN=TTC7B PE=1 SV=1	0.0156745	-0.308395
P55287	CDH11	Cadherin-11 OS=Homo sapiens GN=CDH11 PE=2 SV=2	0.00500002	-0.308274
Q92922	SMARCC1	SWI/SNF complex subunit SMARCC1 OS=Homo sapiens GN=SMARCC1 PE=1 SV=3	0.000155	-0.308186
Q9NVM9	ASUN	Protein asunder homolog OS=Homo sapiens GN=ASUN PE=1 SV=2	0.0107359	-0.308036
Q9NTI5	PDS5B	Sister chromatid cohesion protein PDS5 homolog B OS=Homo sapiens GN=PDS5B PE=1 SV=1	1.59e-05	-0.307754
O75530-2	EED	Isoform 2 of Polycomb protein EED OS=Homo sapiens GN=EED	0.0667744	-0.307541
P55199	ELL	RNA polymerase II elongation factor ELL OS=Homo sapiens GN=ELL PE=1 SV=1	0.0563941	-0.307512
P16403	HIST1H1C	Histone H1.2 OS=Homo sapiens GN=HIST1H1C PE=1 SV=2	0.0354668	-0.307247
Q5T9P7	PRPF18	Pre-mRNA-splicing factor 18 (Fragment) OS=Homo sapiens GN=PRPF18 PE=1 SV=1	0.0226463	-0.307133
P52597	HNRNPF	Heterogeneous nuclear ribonucleoprotein F OS=Homo sapiens GN=HNRNPF PE=1 SV=3	0.00164199	-0.307113
Q9BYI3-3	FAM126A	Isoform 3 of Hyccin OS=Homo sapiens GN=FAM126A	0.0189954	-0.307076
P26358	DNMT1	DNA (cytosine-5)-methyltransferase 1 OS=Homo sapiens GN=DNMT1 PE=1 SV=2	1.81e-05	-0.307069
Q5TAT6-11	COL13A1	Isoform 11 of Collagen alpha-1(XIII) chain OS=Homo sapiens GN=COL13A1	0.0647398	-0.307038
Q8NCE0-5	TSEN2	Isoform 5 of tRNA-splicing endonuclease subunit Sen2 OS=Homo sapiens GN=TSEN2	0.0855842	-0.307033
P14923	JUP	Junction plakoglobin OS=Homo sapiens GN=JUP PE=1 SV=3	0.400657	-0.306946
P51948	MNAT1	CDK-activating kinase assembly factor MAT1 OS=Homo sapiens GN=MNAT1 PE=1 SV=1	0.00957205	-0.306943
Q9UBB5	MBD2	Methyl-CpG-binding domain protein 2 OS=Homo sapiens GN=MBD2 PE=1 SV=1	0.00553861	-0.306628
Q9C0B7	TANGO6	Transport and Golgi organization protein 6 homolog OS=Homo sapiens GN=TANGO6 PE=1 SV=2	0.0244231	-0.306514
Q86Y07	VRK2	Serine/threonine-protein kinase VRK2 OS=Homo sapiens GN=VRK2 PE=1 SV=3	0.0398132	-0.305967
Q71RC2	LARP4	La-related protein 4 OS=Homo sapiens GN=LARP4 PE=1 SV=3	0.000387	-0.30555
O94927	HAUS5	HAUS augmin-like complex subunit 5 OS=Homo sapiens GN=HAUS5 PE=1 SV=2	0.000941	-0.305145
Q5T5P2	KIAA1217	Sickle tail protein homolog OS=Homo sapiens GN=KIAA1217 PE=1 SV=2	0.00475037	-0.305
Q8IXH7	NELFCD	Negative elongation factor C/D OS=Homo sapiens GN=NELFCD PE=1 SV=2	0.00124433	-0.304467
H0UI80	TH1L	Negative elongation factor C/D OS=Homo sapiens GN=TH1L PE=1 SV=1	0.00124433	-0.304467
E9PLH8	DCUN1D5	DCN1-like protein 5 OS=Homo sapiens GN=DCUN1D5 PE=1 SV=1	0.00477462	-0.304426
Q16666-3	IFI16	Isoform 3 of Gamma-interferon-inducible protein 16 OS=Homo sapiens GN=IFI16	0.00350943	-0.304417
Q92769-3	HDAC2	Isoform 2 of Histone deacetylase 2 OS=Homo sapiens GN=HDAC2	0.00238461	-0.304383
F8U8C0	TNFRSF10A	Tumor necrosis factor receptor superfamily member 10A OS=Homo sapiens GN=TNFRSF10A PE=1 SV=1	0.00287418	-0.304169
Q5W0V3-2	FAM160B1	Isoform 2 of Protein FAM160B1 OS=Homo sapiens GN=FAM160B1	0.0496355	-0.304028
Q9P1Q0	VPS54	Vacuolar protein sorting-associated protein 54 OS=Homo sapiens GN=VPS54 PE=1 SV=2	0.0396861	-0.303675
G5EA36	CDC27	Cell division cycle 27, isoform CRA_c OS=Homo sapiens GN=CDC27 PE=1 SV=1	0.000682	-0.303672
E9PFQ4	PHLDB2	Pleckstrin homology-like domain family B member 2 (Fragment) OS=Homo sapiens GN=PHLDB2 PE=1 SV=1	0.00860566	-0.303462
O95613-2	PCNT	Isoform 2 of Pericentrin OS=Homo sapiens GN=PCNT	0.0255385	-0.30344
Q8WWV3	RTN4IP1	Reticulon-4-interacting protein 1, mitochondrial OS=Homo sapiens GN=RTN4IP1 PE=1 SV=2	0.0046571	-0.303428
Q9NPH0	ACP6	Lysophosphatidic acid phosphatase type 6 OS=Homo sapiens GN=ACP6 PE=1 SV=2	0.186021	-0.303317
A6H8Y1-3	BDP1	Isoform 3 of Transcription factor TFIIIB component B'' homolog OS=Homo sapiens GN=BDP1	0.219158	-0.303265
Q9Y561-2	LRP12	Isoform 2 of Low-density lipoprotein receptor-related protein 12 OS=Homo sapiens GN=LRP12	0.142391	-0.303138
J3KS15	ICT1	Peptidyl-tRNA hydrolase ICT1, mitochondrial (Fragment) OS=Homo sapiens GN=ICT1 PE=1 SV=1	0.0199105	-0.303111
J3QQW9	SUZ12	Polycomb protein SUZ12 OS=Homo sapiens GN=SUZ12 PE=1 SV=1	0.010426	-0.302761
Q9Y3C1	NOP16	Nucleolar protein 16 OS=Homo sapiens GN=NOP16 PE=1 SV=2	0.061095	-0.302278
Q8ND56-2	LSM14A	Isoform 2 of Protein LSM14 homolog A OS=Homo sapiens GN=LSM14A	0.00162747	-0.302226
P08047	SP1	Transcription factor Sp1 OS=Homo sapiens GN=SP1 PE=1 SV=3	0.481201	-0.302
Q96DI7-2	SNRNP40	Isoform 2 of U5 small nuclear ribonucleoprotein 40 kDa protein OS=Homo sapiens GN=SNRNP40	0.0230914	-0.301915
Q86YP4-3	GATAD2A	Isoform 3 of Transcriptional repressor p66-alpha OS=Homo sapiens GN=GATAD2A	0.00361977	-0.3019
D6RFW2	UGT8	2-hydroxyacylsphingosine 1-beta-galactosyltransferase (Fragment) OS=Homo sapiens GN=UGT8 PE=1 SV=1	0.00199715	-0.301865
A0A0A0MQR2	RTFDC1	Protein RTF2 homolog OS=Homo sapiens GN=RTFDC1 PE=1 SV=1	0.00223778	-0.301508
Q9H788	SH2D4A	SH2 domain-containing protein 4A OS=Homo sapiens GN=SH2D4A PE=1 SV=1	0.00286238	-0.301412
Q9BRX9	WDR83	WD repeat domain-containing protein 83 OS=Homo sapiens GN=WDR83 PE=1 SV=1	0.338379	-0.301171
Q96GM5	SMARCD1	SWI/SNF-related matrix-associated actin-dependent regulator of chromatin subfamily D member 1 OS=Homo sapiens GN=SMARCD1 PE=1 SV=2	0.0086202	-0.301159
Q96PZ0	PUS7	Pseudouridylate synthase 7 homolog OS=Homo sapiens GN=PUS7 PE=1 SV=2	0.0683004	-0.301102
Q13547	HDAC1	Histone deacetylase 1 OS=Homo sapiens GN=HDAC1 PE=1 SV=1	0.00651872	-0.301057
Q658P3-2	STEAP3	Isoform 2 of Metalloreductase STEAP3 OS=Homo sapiens GN=STEAP3	0.000793	-0.301024
P78345	RPP38	Ribonuclease P protein subunit p38 OS=Homo sapiens GN=RPP38 PE=1 SV=2	0.0169127	-0.300991
Q12913	PTPRJ	Receptor-type tyrosine-protein phosphatase eta OS=Homo sapiens GN=PTPRJ PE=1 SV=3	0.000673	-0.300988
Q53GS9	USP39	U4/U6.U5 tri-snRNP-associated protein 2 OS=Homo sapiens GN=USP39 PE=1 SV=2	0.0283941	-0.300634
A8K0Z3	WASH1	WAS protein family homolog 1 OS=Homo sapiens GN=WASH1 PE=1 SV=2	3.61e-05	-0.300529
A0A096LP26	LOC102723897	Protein LOC102723897 OS=Homo sapiens GN=LOC102723897 PE=4 SV=1	3.61e-05	-0.300529
Q6VEQ5	WASH2P	WAS protein family homolog 2 OS=Homo sapiens GN=WASH2P PE=2 SV=2	3.61e-05	-0.300529
C4AMC7	WASH3P	Putative WAS protein family homolog 3 OS=Homo sapiens GN=WASH3P PE=1 SV=2	3.61e-05	-0.300529
Q9ULZ3-2	PYCARD	Isoform 2 of Apoptosis-associated speck-like protein containing a CARD OS=Homo sapiens GN=PYCARD	0.00811739	-0.300469
Q8NDC0	MAPK1IP1L	MAPK-interacting and spindle-stabilizing protein-like OS=Homo sapiens GN=MAPK1IP1L PE=1 SV=4	0.0569208	-0.300296
H3BLZ8	DDX17	Probable ATP-dependent RNA helicase DDX17 OS=Homo sapiens GN=DDX17 PE=1 SV=1	0.00176663	-0.300102
Q15645	TRIP13	Pachytene checkpoint protein 2 homolog OS=Homo sapiens GN=TRIP13 PE=1 SV=2	0.0107751	-0.30007
Q12972	PPP1R8	Nuclear inhibitor of protein phosphatase 1 OS=Homo sapiens GN=PPP1R8 PE=1 SV=2	0.00519342	-0.299963
Q13243	SRSF5	Serine/arginine-rich splicing factor 5 OS=Homo sapiens GN=SRSF5 PE=1 SV=1	0.0144294	-0.299898
Q9ULR0	ISY1	Pre-mRNA-splicing factor ISY1 homolog OS=Homo sapiens GN=ISY1 PE=1 SV=3	0.00152825	-0.299748
Q92733	PRCC	Proline-rich protein PRCC OS=Homo sapiens GN=PRCC PE=1 SV=1	0.00741703	-0.299491
Q5XKE5	KRT79	Keratin, type II cytoskeletal 79 OS=Homo sapiens GN=KRT79 PE=1 SV=2	0.390952	-0.299356
Q9UHI6	DDX20	Probable ATP-dependent RNA helicase DDX20 OS=Homo sapiens GN=DDX20 PE=1 SV=2	0.0370943	-0.299256
Q9Y5B6-2	PAXBP1	Isoform 2 of PAX3- and PAX7-binding protein 1 OS=Homo sapiens GN=PAXBP1	0.0284762	-0.298632
O75665-3	OFD1	Isoform 3 of Oral-facial-digital syndrome 1 protein OS=Homo sapiens GN=OFD1	0.0227608	-0.298123
A0A0A0MRY1	SMC6	Structural maintenance of chromosomes protein 6 (Fragment) OS=Homo sapiens GN=SMC6 PE=1 SV=5	0.266097	-0.298062
O95816	BAG2	BAG family molecular chaperone regulator 2 OS=Homo sapiens GN=BAG2 PE=1 SV=1	0.000847	-0.298054
E7EW05	SDAD1	Protein SDA1 homolog OS=Homo sapiens GN=SDAD1 PE=1 SV=1	0.00159492	-0.297997
A1L188	C17orf89	Uncharacterized protein C17orf89 OS=Homo sapiens GN=C17orf89 PE=4 SV=1	0.219277	-0.297831
E9PG22	CEP97	Centrosomal protein of 97 kDa OS=Homo sapiens GN=CEP97 PE=1 SV=1	0.0195186	-0.297598
A0A0J9YWI3	FRMD4A	FERM domain-containing protein 4A (Fragment) OS=Homo sapiens GN=FRMD4A PE=1 SV=1	0.512554	-0.297409
A0A0A0MRP6	SMARCA1	Probable global transcription activator SNF2L1 OS=Homo sapiens GN=SMARCA1 PE=1 SV=1	0.0266341	-0.297351
P25208	NFYB	Nuclear transcription factor Y subunit beta OS=Homo sapiens GN=NFYB PE=1 SV=2	0.165071	-0.297216
A0A0D9SF60	PKP4	Plakophilin-4 OS=Homo sapiens GN=PKP4 PE=1 SV=1	0.123707	-0.297202
Q9NQA3	WASH6P	WAS protein family homolog 6 OS=Homo sapiens GN=WASH6P PE=1 SV=3	1.87e-05	-0.297084
O75400-3	PRPF40A	Isoform 3 of Pre-mRNA-processing factor 40 homolog A OS=Homo sapiens GN=PRPF40A	0.00822567	-0.296916
Q8TEB1	DCAF11	DDB1- and CUL4-associated factor 11 OS=Homo sapiens GN=DCAF11 PE=1 SV=1	0.0114071	-0.296679
Q8WXD5	GEMIN6	Gem-associated protein 6 OS=Homo sapiens GN=GEMIN6 PE=1 SV=1	0.0201132	-0.296236
Q14980-2	NUMA1	Isoform 2 of Nuclear mitotic apparatus protein 1 OS=Homo sapiens GN=NUMA1	0.0307907	-0.295955
E7ESY4	MTA1	Metastasis-associated protein MTA1 OS=Homo sapiens GN=MTA1 PE=1 SV=1	0.00723631	-0.295822
O14879	IFIT3	Interferon-induced protein with tetratricopeptide repeats 3 OS=Homo sapiens GN=IFIT3 PE=1 SV=1	0.00483658	-0.295576
C9JEX3	MTMR2	Myotubularin-related protein 2 (Fragment) OS=Homo sapiens GN=MTMR2 PE=1 SV=7	0.0303586	-0.295321
A0A087WYV9	SYNJ2BP-COX16	Protein SYNJ2BP-COX16 OS=Homo sapiens GN=SYNJ2BP-COX16 PE=4 SV=1	0.0362529	-0.295269
P57105	SYNJ2BP	Synaptojanin-2-binding protein OS=Homo sapiens GN=SYNJ2BP PE=1 SV=2	0.0362529	-0.295269
Q9NVH2-2	INTS7	Isoform 2 of Integrator complex subunit 7 OS=Homo sapiens GN=INTS7	0.00407378	-0.294702
Q8NFH3	NUP43	Nucleoporin Nup43 OS=Homo sapiens GN=NUP43 PE=1 SV=1	0.0255819	-0.294643
V9HW75	HEL-S-109	Epididymis secretory protein Li 109 OS=Homo sapiens GN=HEL-S-109 PE=1 SV=1	0.00225338	-0.294492
A0A087WSV8	NUCB2	Nucleobindin 2, isoform CRA_b OS=Homo sapiens GN=NUCB2 PE=1 SV=1	0.00225338	-0.294492
F5H1S1	PIGB	Mannosyltransferase OS=Homo sapiens GN=PIGB PE=1 SV=2	0.00357303	-0.294404
P51797-6	CLCN6	Isoform 6 of Chloride transport protein 6 OS=Homo sapiens GN=CLCN6	0.0136689	-0.294235
O15226-2	NKRF	Isoform 2 of NF-kappa-B-repressing factor OS=Homo sapiens GN=NKRF	0.0229443	-0.294142
Q9BW92	TARS2	Threonine--tRNA ligase, mitochondrial OS=Homo sapiens GN=TARS2 PE=1 SV=1	0.0014346	-0.29401
A0A087X0H9	RBM26	RNA-binding protein 26 OS=Homo sapiens GN=RBM26 PE=1 SV=1	0.00929363	-0.293747
Q7L2J0	MEPCE	7SK snRNA methylphosphate capping enzyme OS=Homo sapiens GN=MEPCE PE=1 SV=1	0.000737	-0.29364
Q29RF7	PDS5A	Sister chromatid cohesion protein PDS5 homolog A OS=Homo sapiens GN=PDS5A PE=1 SV=1	0.00038	-0.293498
Q9UFC0	LRWD1	Leucine-rich repeat and WD repeat-containing protein 1 OS=Homo sapiens GN=LRWD1 PE=1 SV=2	0.000197	-0.29337
Q9C005	DPY30	Protein dpy-30 homolog OS=Homo sapiens GN=DPY30 PE=1 SV=1	0.0823551	-0.293361
Q86U28	ISCA2	Iron-sulfur cluster assembly 2 homolog, mitochondrial OS=Homo sapiens GN=ISCA2 PE=1 SV=2	0.021752	-0.293263
Q16540	MRPL23	39S ribosomal protein L23, mitochondrial OS=Homo sapiens GN=MRPL23 PE=1 SV=1	0.00942898	-0.293143
Q8IYB3-2	SRRM1	Isoform 2 of Serine/arginine repetitive matrix protein 1 OS=Homo sapiens GN=SRRM1	0.00437254	-0.292973
A7KAX9	ARHGAP32	Rho GTPase-activating protein 32 OS=Homo sapiens GN=ARHGAP32 PE=1 SV=1	0.0492226	-0.29269
P58335-4	ANTXR2	Isoform 4 of Anthrax toxin receptor 2 OS=Homo sapiens GN=ANTXR2	0.0139073	-0.292296
Q9NX24	NHP2	H/ACA ribonucleoprotein complex subunit 2 OS=Homo sapiens GN=NHP2 PE=1 SV=1	0.126232	-0.292233
Q9H0J9	PARP12	Poly [ADP-ribose] polymerase 12 OS=Homo sapiens GN=PARP12 PE=1 SV=1	0.200832	-0.291997
B8ZZT4	VAMP8	Vesicle-associated membrane protein 8 OS=Homo sapiens GN=VAMP8 PE=1 SV=1	0.0959758	-0.291986
O43169	CYB5B	Cytochrome b5 type B OS=Homo sapiens GN=CYB5B PE=1 SV=2	0.183969	-0.291984
Q92506	HSD17B8	Estradiol 17-beta-dehydrogenase 8 OS=Homo sapiens GN=HSD17B8 PE=1 SV=2	0.00419908	-0.29185
P23511	NFYA	Nuclear transcription factor Y subunit alpha OS=Homo sapiens GN=NFYA PE=1 SV=2	0.383973	-0.291393
A0A0X1KG71	NELFB	Negative elongation factor B OS=Homo sapiens GN=NELFB PE=1 SV=1	0.000512	-0.291359
Q9NTJ3	SMC4	Structural maintenance of chromosomes protein 4 OS=Homo sapiens GN=SMC4 PE=1 SV=2	2.41e-05	-0.291327
Q6P1X5	TAF2	Transcription initiation factor TFIID subunit 2 OS=Homo sapiens GN=TAF2 PE=1 SV=3	0.0584918	-0.291095
O95858	TSPAN15	Tetraspanin-15 OS=Homo sapiens GN=TSPAN15 PE=1 SV=1	0.00927713	-0.290928
P61326	MAGOH	Protein mago nashi homolog OS=Homo sapiens GN=MAGOH PE=1 SV=1	0.0778916	-0.290787
Q96A72	MAGOHB	Protein mago nashi homolog 2 OS=Homo sapiens GN=MAGOHB PE=1 SV=1	0.0778916	-0.290787
Q92804	TAF15	TATA-binding protein-associated factor 2N OS=Homo sapiens GN=TAF15 PE=1 SV=1	0.018431	-0.290642
Q8IZT6-2	ASPM	Isoform 2 of Abnormal spindle-like microcephaly-associated protein OS=Homo sapiens GN=ASPM	0.255624	-0.289829
E9PJ68	SLC43A1	Large neutral amino acids transporter small subunit 3 (Fragment) OS=Homo sapiens GN=SLC43A1 PE=1 SV=1	0.262798	-0.289822
Q8NCL4	GALNT6	Polypeptide N-acetylgalactosaminyltransferase 6 OS=Homo sapiens GN=GALNT6 PE=2 SV=2	0.0404779	-0.289801
Q9NQG5	RPRD1B	Regulation of nuclear pre-mRNA domain-containing protein 1B OS=Homo sapiens GN=RPRD1B PE=1 SV=1	0.000292	-0.289649
Q8WVM7	STAG1	Cohesin subunit SA-1 OS=Homo sapiens GN=STAG1 PE=1 SV=3	0.024916	-0.289641
O14966	RAB29	Ras-related protein Rab-7L1 OS=Homo sapiens GN=RAB29 PE=1 SV=1	0.00242911	-0.289637
Q9Y5J1	UTP18	U3 small nucleolar RNA-associated protein 18 homolog OS=Homo sapiens GN=UTP18 PE=1 SV=3	0.576095	-0.289287
Q13884	SNTB1	Beta-1-syntrophin OS=Homo sapiens GN=SNTB1 PE=1 SV=3	0.00212838	-0.289271
D6RBL4	METTL14	N6-adenosine-methyltransferase subunit METTL14 (Fragment) OS=Homo sapiens GN=METTL14 PE=1 SV=2	0.051501	-0.289175
P82979	SARNP	SAP domain-containing ribonucleoprotein OS=Homo sapiens GN=SARNP PE=1 SV=3	0.0141688	-0.288654
Q15125	EBP	3-beta-hydroxysteroid-Delta(8),Delta(7)-isomerase OS=Homo sapiens GN=EBP PE=1 SV=3	0.0617046	-0.288455
Q9NRX1	PNO1	RNA-binding protein PNO1 OS=Homo sapiens GN=PNO1 PE=1 SV=1	0.0131256	-0.288448
Q32NC0-2	C18orf21	Isoform 2 of UPF0711 protein C18orf21 OS=Homo sapiens GN=C18orf21	0.00598851	-0.288104
A6NEM2	HCFC1	Host cell factor 1 OS=Homo sapiens GN=HCFC1 PE=1 SV=2	0.00574866	-0.287826
Q8NFH4	NUP37	Nucleoporin Nup37 OS=Homo sapiens GN=NUP37 PE=1 SV=1	0.00179792	-0.287759
E9PL17	CLP1	Polyribonucleotide 5'-hydroxyl-kinase Clp1 OS=Homo sapiens GN=CLP1 PE=1 SV=1	0.00127053	-0.287207
P20936	RASA1	Ras GTPase-activating protein 1 OS=Homo sapiens GN=RASA1 PE=1 SV=1	0.00133167	-0.28696
E5RI30	HMMR	Hyaluronan mediated motility receptor (Fragment) OS=Homo sapiens GN=HMMR PE=1 SV=7	0.370752	-0.286943
P29353-6	SHC1	Isoform 6 of SHC-transforming protein 1 OS=Homo sapiens GN=SHC1	0.000943	-0.28669
Q9BVI4	NOC4L	Nucleolar complex protein 4 homolog OS=Homo sapiens GN=NOC4L PE=1 SV=1	0.0483654	-0.286629
Q5T1V6	DDX59	Probable ATP-dependent RNA helicase DDX59 OS=Homo sapiens GN=DDX59 PE=1 SV=1	0.00715817	-0.286609
Q96BP3	PPWD1	Peptidylprolyl isomerase domain and WD repeat-containing protein 1 OS=Homo sapiens GN=PPWD1 PE=1 SV=1	5.28e-05	-0.286207
Q9NVR2	INTS10	Integrator complex subunit 10 OS=Homo sapiens GN=INTS10 PE=1 SV=2	0.0203414	-0.286174
G3XAI9	FAM133B	Protein FAM133B OS=Homo sapiens GN=FAM133B PE=1 SV=1	0.00745604	-0.286005
Q8N9E0	FAM133A	Protein FAM133A OS=Homo sapiens GN=FAM133A PE=1 SV=1	0.00745604	-0.286005
Q96ST3	SIN3A	Paired amphipathic helix protein Sin3a OS=Homo sapiens GN=SIN3A PE=1 SV=2	2.77e-05	-0.285956
Q5JY65	CRNKL1	Crooked neck-like protein 1 OS=Homo sapiens GN=CRNKL1 PE=1 SV=1	0.0189514	-0.285439
P98155-2	VLDLR	Isoform Short of Very low-density lipoprotein receptor OS=Homo sapiens GN=VLDLR	0.174052	-0.285252
H3BRM1	ZFYVE19	Abscission/NoCut checkpoint regulator (Fragment) OS=Homo sapiens GN=ZFYVE19 PE=1 SV=1	0.0177956	-0.285226
O95071	UBR5	E3 ubiquitin-protein ligase UBR5 OS=Homo sapiens GN=UBR5 PE=1 SV=2	0.000413	-0.285038
Q13905-4	RAPGEF1	Isoform 4 of Rap guanine nucleotide exchange factor 1 OS=Homo sapiens GN=RAPGEF1	0.118327	-0.284858
H7C155	RAF1	RAF proto-oncogene serine/threonine-protein kinase (Fragment) OS=Homo sapiens GN=RAF1 PE=1 SV=1	0.108868	-0.284721
Q8NHS3	MFSD8	Major facilitator superfamily domain-containing protein 8 OS=Homo sapiens GN=MFSD8 PE=1 SV=1	0.000707	-0.284654
Q69YN2	CWF19L1	CWF19-like protein 1 OS=Homo sapiens GN=CWF19L1 PE=1 SV=2	0.00335849	-0.284495
F5H7I4	GABPB1	GA-binding protein subunit beta-1 OS=Homo sapiens GN=GABPB1 PE=1 SV=1	0.00882866	-0.284283
Q13601	KRR1	KRR1 small subunit processome component homolog OS=Homo sapiens GN=KRR1 PE=1 SV=4	0.000151	-0.284083
Q99985	SEMA3C	Semaphorin-3C OS=Homo sapiens GN=SEMA3C PE=2 SV=2	0.000773	-0.283897
Q9NXF1	TEX10	Testis-expressed sequence 10 protein OS=Homo sapiens GN=TEX10 PE=1 SV=2	0.00386707	-0.283846
U3KQC1	WDR18	WD repeat-containing protein 18 (Fragment) OS=Homo sapiens GN=WDR18 PE=1 SV=1	0.00883342	-0.283781
Q9Y4E5	ZNF451	E3 SUMO-protein ligase ZNF451 OS=Homo sapiens GN=ZNF451 PE=1 SV=2	0.104013	-0.283586
Q9HCS7	XAB2	Pre-mRNA-splicing factor SYF1 OS=Homo sapiens GN=XAB2 PE=1 SV=2	0.00184429	-0.283497
H7C409	BRWD1	Bromodomain and WD repeat-containing protein 1 (Fragment) OS=Homo sapiens GN=BRWD1 PE=1 SV=1	0.357714	-0.283435
O60231	DHX16	Putative pre-mRNA-splicing factor ATP-dependent RNA helicase DHX16 OS=Homo sapiens GN=DHX16 PE=1 SV=2	0.000969	-0.283405
Q5HYK7	SH3D19	SH3 domain-containing protein 19 OS=Homo sapiens GN=SH3D19 PE=1 SV=2	0.00301269	-0.283281
Q9BUQ8	DDX23	Probable ATP-dependent RNA helicase DDX23 OS=Homo sapiens GN=DDX23 PE=1 SV=3	0.0542064	-0.282979
Q13895	BYSL	Bystin OS=Homo sapiens GN=BYSL PE=1 SV=3	0.00604743	-0.282843
P17544	ATF7	Cyclic AMP-dependent transcription factor ATF-7 OS=Homo sapiens GN=ATF7 PE=1 SV=2	0.0445274	-0.282755
D6RDW7	CHIC2	Cysteine-rich hydrophobic domain-containing protein 2 OS=Homo sapiens GN=CHIC2 PE=1 SV=1	0.017132	-0.28253
P62310	LSM3	U6 snRNA-associated Sm-like protein LSm3 OS=Homo sapiens GN=LSM3 PE=1 SV=2	0.00546711	-0.28237
Q9NX47	5-Mar	E3 ubiquitin-protein ligase MARCH5 OS=Homo sapiens GN=MARCH5 PE=1 SV=1	0.231882	-0.282131
Q6ZW49	PAXIP1	PAX-interacting protein 1 OS=Homo sapiens GN=PAXIP1 PE=1 SV=2	0.0153954	-0.281871
P37198	NUP62	Nuclear pore glycoprotein p62 OS=Homo sapiens GN=NUP62 PE=1 SV=3	5.03e-05	-0.281585
P10412	HIST1H1E	Histone H1.4 OS=Homo sapiens GN=HIST1H1E PE=1 SV=2	0.0503865	-0.281535
Q6PI48	DARS2	Aspartate--tRNA ligase, mitochondrial OS=Homo sapiens GN=DARS2 PE=1 SV=1	0.0127566	-0.281307
Q9NW82	WDR70	WD repeat-containing protein 70 OS=Homo sapiens GN=WDR70 PE=1 SV=1	0.0128123	-0.281156
Q02447	SP3	Transcription factor Sp3 OS=Homo sapiens GN=SP3 PE=1 SV=3	0.03623	-0.280787
Q9BQ61	C19orf43	Uncharacterized protein C19orf43 OS=Homo sapiens GN=C19orf43 PE=1 SV=1	0.00958506	-0.28059
Q9UGQ3-2	SLC2A6	Isoform 2 of Solute carrier family 2, facilitated glucose transporter member 6 OS=Homo sapiens GN=SLC2A6	0.162011	-0.280446
Q5H937	PKIG	cAMP-dependent protein kinase inhibitor gamma OS=Homo sapiens GN=PKIG PE=1 SV=1	0.0326163	-0.280335
P05204	HMGN2	Non-histone chromosomal protein HMG-17 OS=Homo sapiens GN=HMGN2 PE=1 SV=3	0.00242819	-0.280315
Q5RI15-2	COX20	Isoform 2 of Cytochrome c oxidase protein 20 homolog OS=Homo sapiens GN=COX20	0.00468409	-0.280194
Q9BQE4	VIMP	Selenoprotein S OS=Homo sapiens GN=VIMP PE=1 SV=3	0.000105	-0.280146
Q9BRS2	RIOK1	Serine/threonine-protein kinase RIO1 OS=Homo sapiens GN=RIOK1 PE=1 SV=2	0.00398668	-0.279967
Q13308-3	PTK7	Isoform 3 of Inactive tyrosine-protein kinase 7 OS=Homo sapiens GN=PTK7	0.022727	-0.279644
O75391	SPAG7	Sperm-associated antigen 7 OS=Homo sapiens GN=SPAG7 PE=1 SV=2	0.00323971	-0.279595
Q5RGS4	PLEKHA1	Pleckstrin homology domain-containing family A member 1 OS=Homo sapiens GN=PLEKHA1 PE=1 SV=1	0.353223	-0.279564
P49756	RBM25	RNA-binding protein 25 OS=Homo sapiens GN=RBM25 PE=1 SV=3	0.00117034	-0.279542
O60292	SIPA1L3	Signal-induced proliferation-associated 1-like protein 3 OS=Homo sapiens GN=SIPA1L3 PE=1 SV=3	0.00244022	-0.279484
Q9H900	ZWILCH	Protein zwilch homolog OS=Homo sapiens GN=ZWILCH PE=1 SV=2	0.0515547	-0.27947
Q5T471	TINAG	Tubulointerstitial nephritis antigen OS=Homo sapiens GN=TINAG PE=1 SV=1	0.0601444	-0.279407
P42285	SKIV2L2	Superkiller viralicidic activity 2-like 2 OS=Homo sapiens GN=SKIV2L2 PE=1 SV=3	0.000655	-0.279152
Q9H4I3-2	TRABD	Isoform 2 of TraB domain-containing protein OS=Homo sapiens GN=TRABD	0.137416	-0.279102
O15533-2	TAPBP	Isoform 2 of Tapasin OS=Homo sapiens GN=TAPBP	0.00777242	-0.27904
Q15654	TRIP6	Thyroid receptor-interacting protein 6 OS=Homo sapiens GN=TRIP6 PE=1 SV=3	0.053926	-0.278926
Q9BPX7-2	C7orf25	Isoform 2 of UPF0415 protein C7orf25 OS=Homo sapiens GN=C7orf25	0.000381	-0.278872
Q7Z5L9-2	IRF2BP2	Isoform 2 of Interferon regulatory factor 2-binding protein 2 OS=Homo sapiens GN=IRF2BP2	0.0137481	-0.278789
Q01167	FOXK2	Forkhead box protein K2 OS=Homo sapiens GN=FOXK2 PE=1 SV=3	0.106037	-0.278764
Q96FK6	WDR89	WD repeat-containing protein 89 OS=Homo sapiens GN=WDR89 PE=2 SV=1	0.022313	-0.27868
Q7Z4F1	LRP10	Low-density lipoprotein receptor-related protein 10 OS=Homo sapiens GN=LRP10 PE=1 SV=2	0.0257979	-0.278668
Q9H425-3	C1orf198	Isoform 3 of Uncharacterized protein C1orf198 OS=Homo sapiens GN=C1orf198	0.00150177	-0.278581
Q8TC26	TMEM163	Transmembrane protein 163 OS=Homo sapiens GN=TMEM163 PE=2 SV=1	0.109111	-0.278398
Q8NCS4	ZMYM6NB	Uncharacterized protein ZMYM6NB OS=Homo sapiens GN=ZMYM6NB PE=1 SV=1	0.0792164	-0.278386
P36269-2	GGT5	Isoform 2 of Gamma-glutamyltransferase 5 OS=Homo sapiens GN=GGT5	0.0457481	-0.27835
Q15717-2	ELAVL1	Isoform 2 of ELAV-like protein 1 OS=Homo sapiens GN=ELAVL1	0.00305777	-0.278271
Q9UQ03	CORO2B	Coronin-2B OS=Homo sapiens GN=CORO2B PE=1 SV=4	0.0580453	-0.27808
J3QSH4	VEZF1	Vascular endothelial zinc finger 1 OS=Homo sapiens GN=VEZF1 PE=1 SV=1	0.537353	-0.278025
P04637-4	TP53	Isoform 4 of Cellular tumor antigen p53 OS=Homo sapiens GN=TP53	0.00587745	-0.277743
A2A2F4	PMEPA1	Protein TMEPAI (Fragment) OS=Homo sapiens GN=PMEPA1 PE=1 SV=1	0.232166	-0.277658
O43809	NUDT21	Cleavage and polyadenylation specificity factor subunit 5 OS=Homo sapiens GN=NUDT21 PE=1 SV=1	0.000933	-0.277555
Q9H0W8-2	SMG9	Isoform 2 of Protein SMG9 OS=Homo sapiens GN=SMG9	0.00323673	-0.277415
Q13371-2	PDCL	Isoform 2 of Phosducin-like protein OS=Homo sapiens GN=PDCL	0.00966918	-0.277203
Q9Y3D3	MRPS16	28S ribosomal protein S16, mitochondrial OS=Homo sapiens GN=MRPS16 PE=1 SV=1	0.0169729	-0.277178
Q9NXH9-2	TRMT1	Isoform 2 of tRNA (guanine(26)-N(2))-dimethyltransferase OS=Homo sapiens GN=TRMT1	0.0194324	-0.277146
Q9NYV4-2	CDK12	Isoform 2 of Cyclin-dependent kinase 12 OS=Homo sapiens GN=CDK12	0.00473557	-0.277023
Q13572	ITPK1	Inositol-tetrakisphosphate 1-kinase OS=Homo sapiens GN=ITPK1 PE=1 SV=2	0.0211332	-0.276993
F5GZ28	LIG1	DNA ligase OS=Homo sapiens GN=LIG1 PE=1 SV=1	0.00082	-0.27689
Q96I25	RBM17	Splicing factor 45 OS=Homo sapiens GN=RBM17 PE=1 SV=1	0.0012851	-0.276641
P49711	CTCF	Transcriptional repressor CTCF OS=Homo sapiens GN=CTCF PE=1 SV=1	0.0237562	-0.276575
A0A0A0MR88	FAM21C	WASH complex subunit FAM21C OS=Homo sapiens GN=FAM21C PE=1 SV=1	0.0024764	-0.275789
Q12789	GTF3C1	General transcription factor 3C polypeptide 1 OS=Homo sapiens GN=GTF3C1 PE=1 SV=4	0.0772494	-0.275694
Q5C9Z4	NOM1	Nucleolar MIF4G domain-containing protein 1 OS=Homo sapiens GN=NOM1 PE=1 SV=1	0.0314136	-0.275556
G5E9Z4	PI4K2B	Phosphatidylinositol 4-kinase type 2 beta OS=Homo sapiens GN=PI4K2B PE=1 SV=1	0.0136197	-0.275386
P78382	SLC35A1	CMP-sialic acid transporter OS=Homo sapiens GN=SLC35A1 PE=2 SV=1	0.344999	-0.275327
Q9NYH9	UTP6	U3 small nucleolar RNA-associated protein 6 homolog OS=Homo sapiens GN=UTP6 PE=2 SV=2	0.0135137	-0.274799
E9PCD7	MAN2B2	Alpha-mannosidase OS=Homo sapiens GN=MAN2B2 PE=1 SV=1	0.02923	-0.27477
P27144	AK4	Adenylate kinase 4, mitochondrial OS=Homo sapiens GN=AK4 PE=1 SV=1	0.0102523	-0.274714
Q8TE58	ADAMTS15	A disintegrin and metalloproteinase with thrombospondin motifs 15 OS=Homo sapiens GN=ADAMTS15 PE=2 SV=1	0.0419764	-0.274629
Q9NYL2	ZAK	Mitogen-activated protein kinase kinase kinase MLT OS=Homo sapiens GN=ZAK PE=1 SV=3	0.038446	-0.274592
D4Q8H0	pk	Mitogen-activated protein kinase kinase kinase MLT OS=Homo sapiens GN=pk PE=1 SV=1	0.038446	-0.274592
O95786	DDX58	Probable ATP-dependent RNA helicase DDX58 OS=Homo sapiens GN=DDX58 PE=1 SV=2	0.0152746	-0.274401
A0A087WVA1	SELT	Selenoprotein T OS=Homo sapiens GN=SELT PE=1 SV=1	0.0108015	-0.274088
P15954	COX7C	Cytochrome c oxidase subunit 7C, mitochondrial OS=Homo sapiens GN=COX7C PE=1 SV=1	0.284589	-0.274069
P35637	FUS	RNA-binding protein FUS OS=Homo sapiens GN=FUS PE=1 SV=1	0.00203483	-0.273878
O43324	EEF1E1	Eukaryotic translation elongation factor 1 epsilon-1 OS=Homo sapiens GN=EEF1E1 PE=1 SV=1	0.0843308	-0.273808
Q9Y5J9	TIMM8B	Mitochondrial import inner membrane translocase subunit Tim8 B OS=Homo sapiens GN=TIMM8B PE=1 SV=1	0.0333251	-0.273729
P27707	DCK	Deoxycytidine kinase OS=Homo sapiens GN=DCK PE=1 SV=1	0.0249229	-0.273426
Q9NY27	PPP4R2	Serine/threonine-protein phosphatase 4 regulatory subunit 2 OS=Homo sapiens GN=PPP4R2 PE=1 SV=3	0.00672744	-0.273289
Q6UX04	CWC27	Peptidyl-prolyl cis-trans isomerase CWC27 homolog OS=Homo sapiens GN=CWC27 PE=1 SV=1	0.0131873	-0.273173
O75446	SAP30	Histone deacetylase complex subunit SAP30 OS=Homo sapiens GN=SAP30 PE=1 SV=1	0.037478	-0.273146
K7ELY2	STX10	Syntaxin-10 (Fragment) OS=Homo sapiens GN=STX10 PE=1 SV=1	0.0066559	-0.273098
Q9Y333	LSM2	U6 snRNA-associated Sm-like protein LSm2 OS=Homo sapiens GN=LSM2 PE=1 SV=1	0.00938319	-0.272864
Q8IYL3	C1orf174	UPF0688 protein C1orf174 OS=Homo sapiens GN=C1orf174 PE=1 SV=2	0.130655	-0.272855
Q96ER9	CCDC51	Coiled-coil domain-containing protein 51 OS=Homo sapiens GN=CCDC51 PE=1 SV=2	0.00966701	-0.272844
Q8IUH4-2	ZDHHC13	Isoform 2 of Palmitoyltransferase ZDHHC13 OS=Homo sapiens GN=ZDHHC13	0.0015327	-0.272792
Q9BRX2	PELO	Protein pelota homolog OS=Homo sapiens GN=PELO PE=1 SV=2	0.0150303	-0.272683
Q5SR56	MFSD14B	Hippocampus abundant transcript-like protein 1 OS=Homo sapiens GN=MFSD14B PE=2 SV=3	0.740642	-0.272667
Q9Y276	BCS1L	Mitochondrial chaperone BCS1 OS=Homo sapiens GN=BCS1L PE=1 SV=1	0.135047	-0.272599
P0CG13	CHTF8	Chromosome transmission fidelity protein 8 homolog OS=Homo sapiens GN=CHTF8 PE=1 SV=1	0.0147424	-0.272466
A0A0U1RQZ9	SMARCA2	Probable global transcription activator SNF2L2 OS=Homo sapiens GN=SMARCA2 PE=1 SV=1	0.0044585	-0.272269
Q9UIW2	PLXNA1	Plexin-A1 OS=Homo sapiens GN=PLXNA1 PE=1 SV=3	0.000311	-0.272173
Q92805	GOLGA1	Golgin subfamily A member 1 OS=Homo sapiens GN=GOLGA1 PE=1 SV=3	0.0208682	-0.272051
O15379	HDAC3	Histone deacetylase 3 OS=Homo sapiens GN=HDAC3 PE=1 SV=2	0.00234563	-0.271963
P18615-3	NELFE	Isoform 2 of Negative elongation factor E OS=Homo sapiens GN=NELFE	0.00149287	-0.271636
P61978-3	HNRNPK	Isoform 3 of Heterogeneous nuclear ribonucleoprotein K OS=Homo sapiens GN=HNRNPK	0.000561	-0.271415
Q99986	VRK1	Serine/threonine-protein kinase VRK1 OS=Homo sapiens GN=VRK1 PE=1 SV=1	0.000809	-0.271412
O00472	ELL2	RNA polymerase II elongation factor ELL2 OS=Homo sapiens GN=ELL2 PE=1 SV=2	0.15597	-0.271292
Q9UKN8	GTF3C4	General transcription factor 3C polypeptide 4 OS=Homo sapiens GN=GTF3C4 PE=1 SV=2	0.00729034	-0.271195
Q2TAY7	SMU1	WD40 repeat-containing protein SMU1 OS=Homo sapiens GN=SMU1 PE=1 SV=2	0.0130864	-0.271047
Q13469-4	NFATC2	Isoform 4 of Nuclear factor of activated T-cells, cytoplasmic 2 OS=Homo sapiens GN=NFATC2	0.0272893	-0.27102
Q86YH6	PDSS2	Decaprenyl-diphosphate synthase subunit 2 OS=Homo sapiens GN=PDSS2 PE=1 SV=2	0.0683542	-0.270942
Q86UU1	PHLDB1	Pleckstrin homology-like domain family B member 1 OS=Homo sapiens GN=PHLDB1 PE=1 SV=1	0.0936077	-0.270876
P53803	POLR2K	DNA-directed RNA polymerases I, II, and III subunit RPABC4 OS=Homo sapiens GN=POLR2K PE=3 SV=1	0.0164106	-0.270129
H3BTD4	HEXA	Beta-hexosaminidase subunit alpha OS=Homo sapiens GN=HEXA PE=1 SV=1	0.0230397	-0.270054
Q9H6Y7	RNF167	E3 ubiquitin-protein ligase RNF167 OS=Homo sapiens GN=RNF167 PE=1 SV=1	0.0068747	-0.26998
Q969J2	ZKSCAN4	Zinc finger protein with KRAB and SCAN domains 4 OS=Homo sapiens GN=ZKSCAN4 PE=1 SV=1	0.148837	-0.269287
P14866	HNRNPL	Heterogeneous nuclear ribonucleoprotein L OS=Homo sapiens GN=HNRNPL PE=1 SV=2	0.0434314	-0.268922
H7C1Z7	CTDSP1	Carboxy-terminal domain RNA polymerase II polypeptide A small phosphatase 1 (Fragment) OS=Homo sapiens GN=CTDSP1 PE=1 SV=1	0.0140849	-0.268908
P39748	FEN1	Flap endonuclease 1 OS=Homo sapiens GN=FEN1 PE=1 SV=1	0.00721599	-0.268901
Q92925-3	SMARCD2	Isoform 3 of SWI/SNF-related matrix-associated actin-dependent regulator of chromatin subfamily D member 2 OS=Homo sapiens GN=SMARCD2	0.00102942	-0.268522
A0A0C4DFR3	KMT5A	N-lysine methyltransferase KMT5A OS=Homo sapiens GN=KMT5A PE=1 SV=1	0.0188212	-0.26852
Q01581	HMGCS1	Hydroxymethylglutaryl-CoA synthase, cytoplasmic OS=Homo sapiens GN=HMGCS1 PE=1 SV=2	0.0132871	-0.268447
Q9NU22	MDN1	Midasin OS=Homo sapiens GN=MDN1 PE=1 SV=2	0.0361655	-0.268216
Q5EBL8-2	PDZD11	Isoform 2 of PDZ domain-containing protein 11 OS=Homo sapiens GN=PDZD11	2.79e-05	-0.267944
Q96HE9	PRR11	Proline-rich protein 11 OS=Homo sapiens GN=PRR11 PE=1 SV=1	0.0211773	-0.267936
Q7Z3D6	C14orf159	UPF0317 protein C14orf159, mitochondrial OS=Homo sapiens GN=C14orf159 PE=1 SV=2	0.0202067	-0.267848
Q9NWY4	C4orf27	UPF0609 protein C4orf27 OS=Homo sapiens GN=C4orf27 PE=1 SV=2	0.0148347	-0.267826
H7C1J4	UHRF1BP1	Chromosome 6 open reading frame 107, isoform CRA_b OS=Homo sapiens GN=UHRF1BP1 PE=1 SV=1	0.597176	-0.267591
Q9GZY8-2	MFF	Isoform 2 of Mitochondrial fission factor OS=Homo sapiens GN=MFF	0.0318596	-0.267522
Q96EH3	MALSU1	Mitochondrial assembly of ribosomal large subunit protein 1 OS=Homo sapiens GN=MALSU1 PE=1 SV=1	0.00836873	-0.267441
O00567	NOP56	Nucleolar protein 56 OS=Homo sapiens GN=NOP56 PE=1 SV=4	0.0600689	-0.267418
Q5VWQ8	DAB2IP	Disabled homolog 2-interacting protein OS=Homo sapiens GN=DAB2IP PE=1 SV=2	0.00687578	-0.266936
Q96ER3	SAAL1	Protein SAAL1 OS=Homo sapiens GN=SAAL1 PE=1 SV=2	0.0134665	-0.266867
Q9Y5S9	RBM8A	RNA-binding protein 8A OS=Homo sapiens GN=RBM8A PE=1 SV=1	0.001305	-0.266799
P51793	CLCN4	H(+)/Cl(-) exchange transporter 4 OS=Homo sapiens GN=CLCN4 PE=1 SV=2	0.190247	-0.266641
P51795-2	CLCN5	Isoform 2 of H(+)/Cl(-) exchange transporter 5 OS=Homo sapiens GN=CLCN5	0.190247	-0.266641
Q9UHA4	LAMTOR3	Ragulator complex protein LAMTOR3 OS=Homo sapiens GN=LAMTOR3 PE=1 SV=1	0.186587	-0.266548
P10398	ARAF	Serine/threonine-protein kinase A-Raf OS=Homo sapiens GN=ARAF PE=1 SV=2	0.102003	-0.266484
Q9Y6A9	SPCS1	Signal peptidase complex subunit 1 OS=Homo sapiens GN=SPCS1 PE=1 SV=4	0.187285	-0.266041
Q15542-2	TAF5	Isoform Short of Transcription initiation factor TFIID subunit 5 OS=Homo sapiens GN=TAF5	0.138905	-0.266034
A0A0C4DFS6	SPRY4	Protein sprouty homolog 4 OS=Homo sapiens GN=SPRY4 PE=1 SV=1	0.00136582	-0.266024
Q9NPI6-2	DCP1A	Isoform 2 of mRNA-decapping enzyme 1A OS=Homo sapiens GN=DCP1A	0.0156037	-0.265992
D6R9C7	RWDD4	RWD domain-containing protein 4 (Fragment) OS=Homo sapiens GN=RWDD4 PE=1 SV=1	0.0248585	-0.265885
Q969E4	TCEAL3	Transcription elongation factor A protein-like 3 OS=Homo sapiens GN=TCEAL3 PE=1 SV=1	0.00470511	-0.26577
A0A087WTF1	CENPP	Centromere protein P OS=Homo sapiens GN=CENPP PE=1 SV=1	0.00372077	-0.265296
Q14126	DSG2	Desmoglein-2 OS=Homo sapiens GN=DSG2 PE=1 SV=2	0.0173424	-0.265102
E9PQA5	ZFPL1	Zinc finger protein-like 1 (Fragment) OS=Homo sapiens GN=ZFPL1 PE=1 SV=1	0.033706	-0.265049
Q8TCG1	KIAA1524	Protein CIP2A OS=Homo sapiens GN=KIAA1524 PE=1 SV=2	0.000598	-0.264799
Q9NRG9	AAAS	Aladin OS=Homo sapiens GN=AAAS PE=1 SV=1	0.00260374	-0.264573
Q96F86	EDC3	Enhancer of mRNA-decapping protein 3 OS=Homo sapiens GN=EDC3 PE=1 SV=1	0.000446	-0.264361
A0A087WZ73	ARHGAP23	Rho GTPase-activating protein 23 (Fragment) OS=Homo sapiens GN=ARHGAP23 PE=1 SV=1	0.22362	-0.264301
Q8NDT2	RBM15B	Putative RNA-binding protein 15B OS=Homo sapiens GN=RBM15B PE=1 SV=3	0.00180354	-0.26422
O15042-2	U2SURP	Isoform 2 of U2 snRNP-associated SURP motif-containing protein OS=Homo sapiens GN=U2SURP	0.000133	-0.264096
P24386	CHM	Rab proteins geranylgeranyltransferase component A 1 OS=Homo sapiens GN=CHM PE=1 SV=3	0.0388006	-0.264006
P0C7M7	ACSM4	Acyl-coenzyme A synthetase ACSM4, mitochondrial OS=Homo sapiens GN=ACSM4 PE=2 SV=1	0.353776	-0.263863
Q9H4R4	NCOR1P1	Putative nuclear receptor corepressor 1-like protein NCOR1P1 OS=Homo sapiens GN=NCOR1P1 PE=5 SV=1	0.0955963	-0.263705
Q8NAV1	PRPF38A	Pre-mRNA-splicing factor 38A OS=Homo sapiens GN=PRPF38A PE=1 SV=1	0.138764	-0.263523
P30305-3	CDC25B	Isoform 2 of M-phase inducer phosphatase 2 OS=Homo sapiens GN=CDC25B	0.294327	-0.263338
Q9H2H9	SLC38A1	Sodium-coupled neutral amino acid transporter 1 OS=Homo sapiens GN=SLC38A1 PE=1 SV=1	0.050287	-0.263279
Q96P11-4	NSUN5	Isoform 4 of Probable 28S rRNA (cytosine-C(5))-methyltransferase OS=Homo sapiens GN=NSUN5	0.000594	-0.26322
O00418	EEF2K	Eukaryotic elongation factor 2 kinase OS=Homo sapiens GN=EEF2K PE=1 SV=2	0.0752812	-0.263168
A0A087WYL7	MED6	Mediator of RNA polymerase II transcription subunit 6 OS=Homo sapiens GN=MED6 PE=1 SV=1	0.0184174	-0.263138
Q8N392	ARHGAP18	Rho GTPase-activating protein 18 OS=Homo sapiens GN=ARHGAP18 PE=1 SV=3	0.000781	-0.263075
Q8IWS0-3	PHF6	Isoform 3 of PHD finger protein 6 OS=Homo sapiens GN=PHF6	0.118991	-0.262995
Q9HCK8-2	CHD8	Isoform 2 of Chromodomain-helicase-DNA-binding protein 8 OS=Homo sapiens GN=CHD8	0.00412731	-0.262667
Q96C23	GALM	Aldose 1-epimerase OS=Homo sapiens GN=GALM PE=1 SV=1	0.0147758	-0.262491
E9PNT2	ARHGAP27	Rho GTPase-activating protein 27 OS=Homo sapiens GN=ARHGAP27 PE=1 SV=1	0.0288633	-0.262289
O95453	PARN	Poly(A)-specific ribonuclease PARN OS=Homo sapiens GN=PARN PE=1 SV=1	0.187826	-0.262216
Q0VAQ4	SMAGP	Small cell adhesion glycoprotein OS=Homo sapiens GN=SMAGP PE=1 SV=1	0.113606	-0.262101
Q7RTP6	MICAL3	Protein-methionine sulfoxide oxidase MICAL3 OS=Homo sapiens GN=MICAL3 PE=1 SV=2	0.00220346	-0.261881
Q5T7V8	GORAB	RAB6-interacting golgin OS=Homo sapiens GN=GORAB PE=1 SV=1	0.0091181	-0.261804
Q96RU2-2	USP28	Isoform 2 of Ubiquitin carboxyl-terminal hydrolase 28 OS=Homo sapiens GN=USP28	0.00339937	-0.261775
P32322	PYCR1	Pyrroline-5-carboxylate reductase 1, mitochondrial OS=Homo sapiens GN=PYCR1 PE=1 SV=2	0.0225275	-0.26167
Q13610	PWP1	Periodic tryptophan protein 1 homolog OS=Homo sapiens GN=PWP1 PE=1 SV=1	0.00277467	-0.261214
Q9Y3B7	MRPL11	39S ribosomal protein L11, mitochondrial OS=Homo sapiens GN=MRPL11 PE=1 SV=1	0.00265254	-0.260965
Q9NZN8-4	CNOT2	Isoform 4 of CCR4-NOT transcription complex subunit 2 OS=Homo sapiens GN=CNOT2	0.00478482	-0.260832
Q96GJ1-3	TRMT2B	Isoform 3 of tRNA (uracil(54)-C(5))-methyltransferase homolog OS=Homo sapiens GN=TRMT2B	0.15869	-0.260817
Q6L8Q7	PDE12	2',5'-phosphodiesterase 12 OS=Homo sapiens GN=PDE12 PE=1 SV=2	0.0251316	-0.260793
O95059	RPP14	Ribonuclease P protein subunit p14 OS=Homo sapiens GN=RPP14 PE=1 SV=3	0.0177451	-0.260757
B9ZVT1	RBM12B	RNA-binding protein 12B OS=Homo sapiens GN=RBM12B PE=1 SV=2	0.00737816	-0.260327
Q5VTR2	RNF20	E3 ubiquitin-protein ligase BRE1A OS=Homo sapiens GN=RNF20 PE=1 SV=2	0.00323571	-0.260195
F5H1U9	MPDZ	Multiple PDZ domain protein OS=Homo sapiens GN=MPDZ PE=1 SV=1	0.111616	-0.260117
A0A087WVD7	AK6	Adenylate kinase isoenzyme 6 OS=Homo sapiens GN=AK6 PE=1 SV=1	0.0248679	-0.260084
P38435	GGCX	Vitamin K-dependent gamma-carboxylase OS=Homo sapiens GN=GGCX PE=1 SV=2	0.123786	-0.26008
Q14320	FAM50A	Protein FAM50A OS=Homo sapiens GN=FAM50A PE=1 SV=2	0.146213	-0.260034
P49915	GMPS	GMP synthase [glutamine-hydrolyzing] OS=Homo sapiens GN=GMPS PE=1 SV=1	0.00708281	-0.259613
O43172	PRPF4	U4/U6 small nuclear ribonucleoprotein Prp4 OS=Homo sapiens GN=PRPF4 PE=1 SV=2	0.0130049	-0.259515
Q9BRQ8	AIFM2	Apoptosis-inducing factor 2 OS=Homo sapiens GN=AIFM2 PE=1 SV=1	0.00367481	-0.259343
A0A0C4DG89	DDX46	Probable ATP-dependent RNA helicase DDX46 OS=Homo sapiens GN=DDX46 PE=1 SV=1	0.000272	-0.259317
Q8NC42	RNF149	E3 ubiquitin-protein ligase RNF149 OS=Homo sapiens GN=RNF149 PE=2 SV=2	0.011384	-0.25925
Q96PX9	PLEKHG4B	Pleckstrin homology domain-containing family G member 4B OS=Homo sapiens GN=PLEKHG4B PE=2 SV=4	0.375368	-0.258932
Q9UNZ5	C19orf53	Leydig cell tumor 10 kDa protein homolog OS=Homo sapiens GN=C19orf53 PE=1 SV=1	0.0436301	-0.258878
H7C1I7	ZMYM4	Zinc finger MYM-type protein 4 (Fragment) OS=Homo sapiens GN=ZMYM4 PE=1 SV=1	0.0136649	-0.258807
P03923	MT-ND6	NADH-ubiquinone oxidoreductase chain 6 OS=Homo sapiens GN=MT-ND6 PE=1 SV=2	0.0607733	-0.258499
P78346-2	RPP30	Isoform 2 of Ribonuclease P protein subunit p30 OS=Homo sapiens GN=RPP30	0.00191377	-0.258425
Q15070	OXA1L	Mitochondrial inner membrane protein OXA1L OS=Homo sapiens GN=OXA1L PE=1 SV=3	0.0370888	-0.258305
P49959	MRE11A	Double-strand break repair protein MRE11A OS=Homo sapiens GN=MRE11A PE=1 SV=3	0.0017953	-0.257826
Q7Z7F7-2	MRPL55	Isoform 2 of 39S ribosomal protein L55, mitochondrial OS=Homo sapiens GN=MRPL55	0.0200854	-0.257773
Q96PQ0	SORCS2	VPS10 domain-containing receptor SorCS2 OS=Homo sapiens GN=SORCS2 PE=1 SV=3	0.253278	-0.257725
X6RAL5	SAP18	Histone deacetylase complex subunit SAP18 OS=Homo sapiens GN=SAP18 PE=1 SV=1	0.0449317	-0.257668
Q13247	SRSF6	Serine/arginine-rich splicing factor 6 OS=Homo sapiens GN=SRSF6 PE=1 SV=2	0.00610103	-0.257452
Q9Y664	KPTN	Kaptin OS=Homo sapiens GN=KPTN PE=1 SV=2	0.296297	-0.257401
F8W7U3	FAM21A	WASH complex subunit FAM21A OS=Homo sapiens GN=FAM21A PE=1 SV=1	0.00447441	-0.257351
P23469-2	PTPRE	Isoform 2 of Receptor-type tyrosine-protein phosphatase epsilon OS=Homo sapiens GN=PTPRE	0.00726167	-0.25714
Q14669-3	TRIP12	Isoform 3 of E3 ubiquitin-protein ligase TRIP12 OS=Homo sapiens GN=TRIP12	0.000173	-0.256999
O95425-3	SVIL	Isoform SV3 of Supervillin OS=Homo sapiens GN=SVIL	0.000128	-0.256587
Q6P1Q9	METTL2B	Methyltransferase-like protein 2B OS=Homo sapiens GN=METTL2B PE=1 SV=3	0.330767	-0.256464
A0A087WTE7	LENG8	Leukocyte receptor cluster member 8 OS=Homo sapiens GN=LENG8 PE=1 SV=1	0.0145794	-0.256219
A0A0C4DG98	THOC2	THO complex subunit 2 OS=Homo sapiens GN=THOC2 PE=1 SV=1	0.225382	-0.255915
P50454	SERPINH1	Serpin H1 OS=Homo sapiens GN=SERPINH1 PE=1 SV=2	0.000695	-0.255629
Q9H6W3	NO66	Bifunctional lysine-specific demethylase and histidyl-hydroxylase NO66 OS=Homo sapiens GN=NO66 PE=1 SV=2	0.0105851	-0.255617
O95625	ZBTB11	Zinc finger and BTB domain-containing protein 11 OS=Homo sapiens GN=ZBTB11 PE=1 SV=2	0.116066	-0.255559
Q5VTL8	PRPF38B	Pre-mRNA-splicing factor 38B OS=Homo sapiens GN=PRPF38B PE=1 SV=1	0.0135673	-0.255548
Q8NHG8	ZNRF2	E3 ubiquitin-protein ligase ZNRF2 OS=Homo sapiens GN=ZNRF2 PE=1 SV=1	0.0402292	-0.255487
Q9NZQ7	CD274	Programmed cell death 1 ligand 1 OS=Homo sapiens GN=CD274 PE=1 SV=1	0.00398805	-0.255464
P50479	PDLIM4	PDZ and LIM domain protein 4 OS=Homo sapiens GN=PDLIM4 PE=1 SV=2	0.00187864	-0.255158
O94964-2	SOGA1	Isoform 2 of Protein SOGA1 OS=Homo sapiens GN=SOGA1	0.0298698	-0.255023
G3V5X4	SYNE2	Nesprin-2 OS=Homo sapiens GN=SYNE2 PE=1 SV=1	0.0206418	-0.254944
Q8TCY9-2	URGCP	Isoform 2 of Up-regulator of cell proliferation OS=Homo sapiens GN=URGCP	0.000493	-0.254943
A0A0A0MTG4	TMF1	TATA element modulatory factor OS=Homo sapiens GN=TMF1 PE=1 SV=1	0.000197	-0.254901
O94886	TMEM63A	CSC1-like protein 1 OS=Homo sapiens GN=TMEM63A PE=1 SV=3	0.0102058	-0.254622
Q14435	GALNT3	Polypeptide N-acetylgalactosaminyltransferase 3 OS=Homo sapiens GN=GALNT3 PE=1 SV=2	0.0209032	-0.254498
Q15119	PDK2	[Pyruvate dehydrogenase (acetyl-transferring)] kinase isozyme 2, mitochondrial OS=Homo sapiens GN=PDK2 PE=1 SV=2	0.0271271	-0.25448
Q58WW2-3	DCAF6	Isoform 3 of DDB1- and CUL4-associated factor 6 OS=Homo sapiens GN=DCAF6	0.0189098	-0.253975
O43379	WDR62	WD repeat-containing protein 62 OS=Homo sapiens GN=WDR62 PE=1 SV=4	0.00113352	-0.253941
A0A024RAC6	TCEB3	Transcription elongation factor B (SIII), polypeptide 3 (110kDa, elongin A), isoform CRA_a OS=Homo sapiens GN=TCEB3 PE=1 SV=1	0.000712	-0.253936
Q9GZR2	REXO4	RNA exonuclease 4 OS=Homo sapiens GN=REXO4 PE=1 SV=2	0.0552989	-0.253807
Q86XZ4	SPATS2	Spermatogenesis-associated serine-rich protein 2 OS=Homo sapiens GN=SPATS2 PE=1 SV=1	0.176049	-0.25355
Q9UBW8	COPS7A	COP9 signalosome complex subunit 7a OS=Homo sapiens GN=COPS7A PE=1 SV=1	0.0177384	-0.253467
H0YCY8	CTSC	Dipeptidyl peptidase 1 (Fragment) OS=Homo sapiens GN=CTSC PE=1 SV=7	0.0264299	-0.253379
Q08257	CRYZ	Quinone oxidoreductase OS=Homo sapiens GN=CRYZ PE=1 SV=1	0.0248141	-0.253332
Q12933	TRAF2	TNF receptor-associated factor 2 OS=Homo sapiens GN=TRAF2 PE=1 SV=2	0.0193774	-0.253174
Q96HR8	NAF1	H/ACA ribonucleoprotein complex non-core subunit NAF1 OS=Homo sapiens GN=NAF1 PE=1 SV=2	0.0235254	-0.253055
Q96LD4	TRIM47	Tripartite motif-containing protein 47 OS=Homo sapiens GN=TRIM47 PE=1 SV=2	0.0208862	-0.252811
Q96B36	AKT1S1	Proline-rich AKT1 substrate 1 OS=Homo sapiens GN=AKT1S1 PE=1 SV=1	0.001431	-0.252807
Q969G5	PRKCDBP	Protein kinase C delta-binding protein OS=Homo sapiens GN=PRKCDBP PE=1 SV=3	0.0637986	-0.252616
Q8TD26	CHD6	Chromodomain-helicase-DNA-binding protein 6 OS=Homo sapiens GN=CHD6 PE=1 SV=4	0.00508793	-0.252513
Q9NQG6	MIEF1	Mitochondrial dynamics protein MID51 OS=Homo sapiens GN=MIEF1 PE=1 SV=1	0.168435	-0.252505
Q5HYI8	RABL3	Rab-like protein 3 OS=Homo sapiens GN=RABL3 PE=1 SV=1	2.87e-05	-0.25198
Q8N163-2	CCAR2	Isoform 2 of Cell cycle and apoptosis regulator protein 2 OS=Homo sapiens GN=CCAR2	7.74e-05	-0.251816
O60506-3	SYNCRIP	Isoform 3 of Heterogeneous nuclear ribonucleoprotein Q OS=Homo sapiens GN=SYNCRIP	0.00347926	-0.25178
P19878-3	NCF2	Isoform 3 of Neutrophil cytosol factor 2 OS=Homo sapiens GN=NCF2	0.152353	-0.251765
Q9BSD7	NTPCR	Cancer-related nucleoside-triphosphatase OS=Homo sapiens GN=NTPCR PE=1 SV=1	0.000287	-0.251602
Q9P015	MRPL15	39S ribosomal protein L15, mitochondrial OS=Homo sapiens GN=MRPL15 PE=1 SV=1	0.000732	-0.25153
Q8WTT2	NOC3L	Nucleolar complex protein 3 homolog OS=Homo sapiens GN=NOC3L PE=1 SV=1	0.0440783	-0.251516
P78325-2	ADAM8	Isoform 2 of Disintegrin and metalloproteinase domain-containing protein 8 OS=Homo sapiens GN=ADAM8	0.0767557	-0.25146
O95678	KRT75	Keratin, type II cytoskeletal 75 OS=Homo sapiens GN=KRT75 PE=1 SV=2	0.43062	-0.251456
Q9HAW4-3	CLSPN	Isoform 3 of Claspin OS=Homo sapiens GN=CLSPN	0.0795828	-0.251082
Q9NWW5	CLN6	Ceroid-lipofuscinosis neuronal protein 6 OS=Homo sapiens GN=CLN6 PE=1 SV=1	0.01748	-0.250606
D6RJC3	INPP4B	Type II inositol 3,4-bisphosphate 4-phosphatase (Fragment) OS=Homo sapiens GN=INPP4B PE=1 SV=1	0.144341	-0.250562
Q8IYB5-2	SMAP1	Isoform 2 of Stromal membrane-associated protein 1 OS=Homo sapiens GN=SMAP1	0.00032	-0.250541
Q96A29	SLC35C1	GDP-fucose transporter 1 OS=Homo sapiens GN=SLC35C1 PE=1 SV=1	0.139167	-0.250209
Q16594	TAF9	Transcription initiation factor TFIID subunit 9 OS=Homo sapiens GN=TAF9 PE=1 SV=1	0.00713714	-0.249687
Q7L311	ARMCX2	Armadillo repeat-containing X-linked protein 2 OS=Homo sapiens GN=ARMCX2 PE=2 SV=1	0.0104871	-0.249605
Q3ZCW2	LGALSL	Galectin-related protein OS=Homo sapiens GN=LGALSL PE=1 SV=2	0.113598	-0.249571
Q9P206-3	KIAA1522	Isoform 3 of Uncharacterized protein KIAA1522 OS=Homo sapiens GN=KIAA1522	0.0672768	-0.249381
Q96JT2	SLC45A3	Solute carrier family 45 member 3 OS=Homo sapiens GN=SLC45A3 PE=2 SV=1	0.0471186	-0.249265
O00194	RAB27B	Ras-related protein Rab-27B OS=Homo sapiens GN=RAB27B PE=1 SV=4	0.00339214	-0.249183
A0A0B4J1Z1	SRSF7	Serine/arginine-rich-splicing factor 7 OS=Homo sapiens GN=SRSF7 PE=1 SV=1	0.121506	-0.249057
Q52LW3	ARHGAP29	Rho GTPase-activating protein 29 OS=Homo sapiens GN=ARHGAP29 PE=1 SV=2	5.45e-05	-0.249017
P41214	EIF2D	Eukaryotic translation initiation factor 2D OS=Homo sapiens GN=EIF2D PE=1 SV=3	0.00313661	-0.248923
Q14966-3	ZNF638	Isoform 3 of Zinc finger protein 638 OS=Homo sapiens GN=ZNF638	0.00048	-0.248678
Q9Y3A4	RRP7A	Ribosomal RNA-processing protein 7 homolog A OS=Homo sapiens GN=RRP7A PE=1 SV=2	0.00302919	-0.24855
Q9UEE9	CFDP1	Craniofacial development protein 1 OS=Homo sapiens GN=CFDP1 PE=1 SV=1	0.0119697	-0.248523
O43395	PRPF3	U4/U6 small nuclear ribonucleoprotein Prp3 OS=Homo sapiens GN=PRPF3 PE=1 SV=2	0.0181972	-0.248468
O15446	CD3EAP	DNA-directed RNA polymerase I subunit RPA34 OS=Homo sapiens GN=CD3EAP PE=1 SV=1	0.0130795	-0.248199
P19447	ERCC3	TFIIH basal transcription factor complex helicase XPB subunit OS=Homo sapiens GN=ERCC3 PE=1 SV=1	0.00106459	-0.247923
Q86UU0	BCL9L	B-cell CLL/lymphoma 9-like protein OS=Homo sapiens GN=BCL9L PE=1 SV=1	0.00858647	-0.247698
H7C4H6	FBXO9	F-box only protein 9 (Fragment) OS=Homo sapiens GN=FBXO9 PE=1 SV=7	0.0156522	-0.247671
Q86VP1-2	TAX1BP1	Isoform 2 of Tax1-binding protein 1 OS=Homo sapiens GN=TAX1BP1	0.0395347	-0.247391
Q8IWC1-4	MAP7D3	Isoform 4 of MAP7 domain-containing protein 3 OS=Homo sapiens GN=MAP7D3	0.0705072	-0.247379
Q9UJA5	TRMT6	tRNA (adenine(58)-N(1))-methyltransferase non-catalytic subunit TRM6 OS=Homo sapiens GN=TRMT6 PE=1 SV=1	0.000402	-0.247009
Q9UK61-2	FAM208A	Isoform 2 of Protein TASOR OS=Homo sapiens GN=FAM208A	0.0227104	-0.246748
P63272	SUPT4H1	Transcription elongation factor SPT4 OS=Homo sapiens GN=SUPT4H1 PE=1 SV=1	0.0264848	-0.24668
O60264	SMARCA5	SWI/SNF-related matrix-associated actin-dependent regulator of chromatin subfamily A member 5 OS=Homo sapiens GN=SMARCA5 PE=1 SV=1	0.00407562	-0.246672
Q9BVG4	PBDC1	Protein PBDC1 OS=Homo sapiens GN=PBDC1 PE=1 SV=1	0.000266	-0.246579
Q8TBX8	PIP4K2C	Phosphatidylinositol 5-phosphate 4-kinase type-2 gamma OS=Homo sapiens GN=PIP4K2C PE=1 SV=3	0.00614435	-0.246316
F8WA39	MTMR1	Myotubularin-related protein 1 OS=Homo sapiens GN=MTMR1 PE=1 SV=1	0.0119177	-0.246017
Q96BQ5	CCDC127	Coiled-coil domain-containing protein 127 OS=Homo sapiens GN=CCDC127 PE=1 SV=1	0.042264	-0.245793
O14925	TIMM23	Mitochondrial import inner membrane translocase subunit Tim23 OS=Homo sapiens GN=TIMM23 PE=1 SV=1	0.00063	-0.245667
Q9BY89	KIAA1671	Uncharacterized protein KIAA1671 OS=Homo sapiens GN=KIAA1671 PE=1 SV=2	0.00280128	-0.245643
Q15646-3	OASL	Isoform 3 of 2'-5'-oligoadenylate synthase-like protein OS=Homo sapiens GN=OASL	0.122204	-0.24552
Q92688-2	ANP32B	Isoform 2 of Acidic leucine-rich nuclear phosphoprotein 32 family member B OS=Homo sapiens GN=ANP32B	0.00313288	-0.245043
Q8TAA9-2	VANGL1	Isoform 2 of Vang-like protein 1 OS=Homo sapiens GN=VANGL1	0.0489571	-0.245038
P20585	MSH3	DNA mismatch repair protein Msh3 OS=Homo sapiens GN=MSH3 PE=1 SV=4	0.0309652	-0.244802
Q7Z3E5	ARMC9	LisH domain-containing protein ARMC9 OS=Homo sapiens GN=ARMC9 PE=1 SV=2	0.0607344	-0.244624
Q15847	ADIRF	Adipogenesis regulatory factor OS=Homo sapiens GN=ADIRF PE=1 SV=1	0.654086	-0.244437
Q15020-4	SART3	Isoform 4 of Squamous cell carcinoma antigen recognized by T-cells 3 OS=Homo sapiens GN=SART3	0.0222804	-0.244319
E7ETZ8	MAP9	Microtubule-associated protein 9 OS=Homo sapiens GN=MAP9 PE=1 SV=1	0.069151	-0.243752
Q8N0U8	VKORC1L1	Vitamin K epoxide reductase complex subunit 1-like protein 1 OS=Homo sapiens GN=VKORC1L1 PE=1 SV=2	0.289189	-0.243494
Q7Z4H7	HAUS6	HAUS augmin-like complex subunit 6 OS=Homo sapiens GN=HAUS6 PE=1 SV=2	0.00882659	-0.243325
O43251-3	RBFOX2	Isoform 3 of RNA binding protein fox-1 homolog 2 OS=Homo sapiens GN=RBFOX2	0.0183027	-0.243134
Q9NWB1-3	RBFOX1	Isoform 3 of RNA binding protein fox-1 homolog 1 OS=Homo sapiens GN=RBFOX1	0.0183027	-0.243134
A6NFN3-2	RBFOX3	Isoform 2 of RNA binding protein fox-1 homolog 3 OS=Homo sapiens GN=RBFOX3	0.0183027	-0.243134
Q9NX40	OCIAD1	OCIA domain-containing protein 1 OS=Homo sapiens GN=OCIAD1 PE=1 SV=1	0.00822874	-0.24303
O75306-2	NDUFS2	Isoform 2 of NADH dehydrogenase [ubiquinone] iron-sulfur protein 2, mitochondrial OS=Homo sapiens GN=NDUFS2	0.013178	-0.242846
H0YMI4	USP3	Ubiquitin carboxyl-terminal hydrolase 3 OS=Homo sapiens GN=USP3 PE=1 SV=1	0.0595238	-0.24267
J3KNC0	GTF2A1	Transcription initiation factor IIA subunit 1 OS=Homo sapiens GN=GTF2A1 PE=1 SV=1	0.00770032	-0.242622
Q16740	CLPP	ATP-dependent Clp protease proteolytic subunit, mitochondrial OS=Homo sapiens GN=CLPP PE=1 SV=1	0.00251834	-0.242552
Q9BRP8-2	PYM1	Isoform 2 of Partner of Y14 and mago OS=Homo sapiens GN=PYM1	0.0241775	-0.242521
O75934	BCAS2	Pre-mRNA-splicing factor SPF27 OS=Homo sapiens GN=BCAS2 PE=1 SV=1	0.0119573	-0.242159
P85037	FOXK1	Forkhead box protein K1 OS=Homo sapiens GN=FOXK1 PE=1 SV=1	0.00911496	-0.241981
Q96RT1	ERBB2IP	Protein LAP2 OS=Homo sapiens GN=ERBB2IP PE=1 SV=2	0.00196675	-0.241714
H0YM74	ZNF592	Zinc finger protein 592 OS=Homo sapiens GN=ZNF592 PE=1 SV=1	0.0194345	-0.241669
Q96JM3	CHAMP1	Chromosome alignment-maintaining phosphoprotein 1 OS=Homo sapiens GN=CHAMP1 PE=1 SV=2	0.00793016	-0.241369
P61769	B2M	Beta-2-microglobulin OS=Homo sapiens GN=B2M PE=1 SV=1	0.381966	-0.24117
J3QQS6	CDC42EP4	Cdc42 effector protein 4 (Fragment) OS=Homo sapiens GN=CDC42EP4 PE=1 SV=1	0.123881	-0.241161
Q7Z3B4-3	NUP54	Isoform 3 of Nucleoporin p54 OS=Homo sapiens GN=NUP54	2.15e-05	-0.240882
E5RGS2	REEP4	Receptor expression-enhancing protein OS=Homo sapiens GN=REEP4 PE=1 SV=1	0.0264517	-0.240833
H0Y4W2	TRRAP	Transformation/transcription domain-associated protein (Fragment) OS=Homo sapiens GN=TRRAP PE=1 SV=1	0.0323121	-0.240818
Q96A35	MRPL24	39S ribosomal protein L24, mitochondrial OS=Homo sapiens GN=MRPL24 PE=1 SV=1	0.00190372	-0.24049
E7EW32	MON1B	Vacuolar fusion protein MON1 homolog B OS=Homo sapiens GN=MON1B PE=1 SV=1	0.137128	-0.240226
A0A0A0MSN7	PRMT3	Protein arginine N-methyltransferase 3 OS=Homo sapiens GN=PRMT3 PE=1 SV=1	0.0155516	-0.240127
G8JLQ3	BLOC1S1	Biogenesis of lysosome-related organelles complex 1 subunit 1 OS=Homo sapiens GN=BLOC1S1 PE=1 SV=1	0.0257226	-0.239904
Q9UFF9	CNOT8	CCR4-NOT transcription complex subunit 8 OS=Homo sapiens GN=CNOT8 PE=1 SV=1	0.0111381	-0.239884
P55265-4	ADAR	Isoform 4 of Double-stranded RNA-specific adenosine deaminase OS=Homo sapiens GN=ADAR	0.000336	-0.239788
Q8N983-7	MRPL43	Isoform 6 of 39S ribosomal protein L43, mitochondrial OS=Homo sapiens GN=MRPL43	0.00118414	-0.23978
Q9H1K0	RBSN	Rabenosyn-5 OS=Homo sapiens GN=RBSN PE=1 SV=2	0.234639	-0.239728
Q15393	SF3B3	Splicing factor 3B subunit 3 OS=Homo sapiens GN=SF3B3 PE=1 SV=4	0.00222568	-0.239463
Q9BQS8-4	FYCO1	Isoform 4 of FYVE and coiled-coil domain-containing protein 1 OS=Homo sapiens GN=FYCO1	0.0162485	-0.239239
Q9P215	POGK	Pogo transposable element with KRAB domain OS=Homo sapiens GN=POGK PE=1 SV=2	0.104903	-0.239221
Q92673	SORL1	Sortilin-related receptor OS=Homo sapiens GN=SORL1 PE=1 SV=2	0.103454	-0.239064
Q9BUR4	WRAP53	Telomerase Cajal body protein 1 OS=Homo sapiens GN=WRAP53 PE=1 SV=1	0.294967	-0.238692
Q8TDN4	CABLES1	CDK5 and ABL1 enzyme substrate 1 OS=Homo sapiens GN=CABLES1 PE=1 SV=2	0.123113	-0.238569
H7C3L7	DNAJC2	DnaJ homolog subfamily C member 2 (Fragment) OS=Homo sapiens GN=DNAJC2 PE=1 SV=1	0.281384	-0.238418
P26599-3	PTBP1	Isoform 3 of Polypyrimidine tract-binding protein 1 OS=Homo sapiens GN=PTBP1	0.0735445	-0.238391
P16298-4	PPP3CB	Isoform 4 of Serine/threonine-protein phosphatase 2B catalytic subunit beta isoform OS=Homo sapiens GN=PPP3CB	0.273336	-0.238381
P51617-3	IRAK1	Isoform 3 of Interleukin-1 receptor-associated kinase 1 OS=Homo sapiens GN=IRAK1	0.0711221	-0.238117
P28300	LOX	Protein-lysine 6-oxidase OS=Homo sapiens GN=LOX PE=1 SV=2	0.429901	-0.238063
Q9NUQ3	TXLNG	Gamma-taxilin OS=Homo sapiens GN=TXLNG PE=1 SV=2	0.00191767	-0.238045
Q16576	RBBP7	Histone-binding protein RBBP7 OS=Homo sapiens GN=RBBP7 PE=1 SV=1	0.00355021	-0.238045
Q13049	TRIM32	E3 ubiquitin-protein ligase TRIM32 OS=Homo sapiens GN=TRIM32 PE=1 SV=2	0.0027166	-0.238041
Q9UPY5	SLC7A11	Cystine/glutamate transporter OS=Homo sapiens GN=SLC7A11 PE=1 SV=1	0.00121656	-0.237815
P51159-2	RAB27A	Isoform Short of Ras-related protein Rab-27A OS=Homo sapiens GN=RAB27A	0.00242226	-0.237802
O75164	KDM4A	Lysine-specific demethylase 4A OS=Homo sapiens GN=KDM4A PE=1 SV=2	0.253687	-0.23778
P49848	TAF6	Transcription initiation factor TFIID subunit 6 OS=Homo sapiens GN=TAF6 PE=1 SV=1	0.0134495	-0.237695
Q8TAE8	GADD45GIP1	Growth arrest and DNA damage-inducible proteins-interacting protein 1 OS=Homo sapiens GN=GADD45GIP1 PE=1 SV=1	0.00438754	-0.237515
O75676-2	RPS6KA4	Isoform 2 of Ribosomal protein S6 kinase alpha-4 OS=Homo sapiens GN=RPS6KA4	0.0120571	-0.237414
Q09028-2	RBBP4	Isoform 2 of Histone-binding protein RBBP4 OS=Homo sapiens GN=RBBP4	0.00591272	-0.237263
Q969Y2	GTPBP3	tRNA modification GTPase GTPBP3, mitochondrial OS=Homo sapiens GN=GTPBP3 PE=1 SV=2	0.0993104	-0.237162
Q9Y383	LUC7L2	Putative RNA-binding protein Luc7-like 2 OS=Homo sapiens GN=LUC7L2 PE=1 SV=2	0.000854	-0.237131
Q9HAP2	MLXIP	MLX-interacting protein OS=Homo sapiens GN=MLXIP PE=1 SV=2	0.794718	-0.23694
Q5NDL2	EOGT	EGF domain-specific O-linked N-acetylglucosamine transferase OS=Homo sapiens GN=EOGT PE=1 SV=1	0.0108767	-0.236926
P08236-2	GUSB	Isoform 2 of Beta-glucuronidase OS=Homo sapiens GN=GUSB	0.106979	-0.236901
Q8N1G1	REXO1	RNA exonuclease 1 homolog OS=Homo sapiens GN=REXO1 PE=1 SV=3	0.0524214	-0.236749
Q8N565	MREG	Melanoregulin OS=Homo sapiens GN=MREG PE=1 SV=1	0.0152557	-0.236693
Q92552-2	MRPS27	Isoform 2 of 28S ribosomal protein S27, mitochondrial OS=Homo sapiens GN=MRPS27	0.00148029	-0.236606
P18850	ATF6	Cyclic AMP-dependent transcription factor ATF-6 alpha OS=Homo sapiens GN=ATF6 PE=1 SV=3	0.0601788	-0.236421
Q15648	MED1	Mediator of RNA polymerase II transcription subunit 1 OS=Homo sapiens GN=MED1 PE=1 SV=4	0.00631069	-0.236373
Q9NP77	SSU72	RNA polymerase II subunit A C-terminal domain phosphatase SSU72 OS=Homo sapiens GN=SSU72 PE=1 SV=1	0.000343	-0.236041
Q0PNE2-2	ELP6	Isoform 2 of Elongator complex protein 6 OS=Homo sapiens GN=ELP6	0.0312504	-0.236017
Q9UBT2	UBA2	SUMO-activating enzyme subunit 2 OS=Homo sapiens GN=UBA2 PE=1 SV=2	0.00309711	-0.235392
Q5VUA4-2	ZNF318	Isoform 2 of Zinc finger protein 318 OS=Homo sapiens GN=ZNF318	0.0418185	-0.234767
Q9NUQ6-2	SPATS2L	Isoform 2 of SPATS2-like protein OS=Homo sapiens GN=SPATS2L	0.0595524	-0.234539
Q9NXG2	THUMPD1	THUMP domain-containing protein 1 OS=Homo sapiens GN=THUMPD1 PE=1 SV=2	0.059015	-0.234417
P35659	DEK	Protein DEK OS=Homo sapiens GN=DEK PE=1 SV=1	0.0117317	-0.23437
Q6UWP7	LCLAT1	Lysocardiolipin acyltransferase 1 OS=Homo sapiens GN=LCLAT1 PE=1 SV=1	0.00146939	-0.23427
O43143	DHX15	Pre-mRNA-splicing factor ATP-dependent RNA helicase DHX15 OS=Homo sapiens GN=DHX15 PE=1 SV=2	0.000341	-0.234208
Q9H410	DSN1	Kinetochore-associated protein DSN1 homolog OS=Homo sapiens GN=DSN1 PE=1 SV=2	0.0541631	-0.234094
Q9BXP2	SLC12A9	Solute carrier family 12 member 9 OS=Homo sapiens GN=SLC12A9 PE=1 SV=1	0.0917449	-0.234081
Q8IY21	DDX60	Probable ATP-dependent RNA helicase DDX60 OS=Homo sapiens GN=DDX60 PE=1 SV=3	0.00437111	-0.234051
O60832	DKC1	H/ACA ribonucleoprotein complex subunit 4 OS=Homo sapiens GN=DKC1 PE=1 SV=3	0.0887092	-0.233838
Q7Z2T5	TRMT1L	TRMT1-like protein OS=Homo sapiens GN=TRMT1L PE=1 SV=2	0.0849262	-0.233789
Q9BSF4	C19orf52	Uncharacterized protein C19orf52 OS=Homo sapiens GN=C19orf52 PE=1 SV=2	0.00856127	-0.233748
O14776-2	TCERG1	Isoform 2 of Transcription elongation regulator 1 OS=Homo sapiens GN=TCERG1	0.0277235	-0.233668
Q9Y5Z9-2	UBIAD1	Isoform 2 of UbiA prenyltransferase domain-containing protein 1 OS=Homo sapiens GN=UBIAD1	0.00369451	-0.233629
Q5JYE8	ZDHHC9	Palmitoyltransferase (Fragment) OS=Homo sapiens GN=ZDHHC9 PE=1 SV=1	0.0347878	-0.233328
P31943	HNRNPH1	Heterogeneous nuclear ribonucleoprotein H OS=Homo sapiens GN=HNRNPH1 PE=1 SV=4	0.00428684	-0.23332
Q5T8U9	CARNMT1	Carnosine N-methyltransferase OS=Homo sapiens GN=CARNMT1 PE=1 SV=1	0.00593856	-0.233261
Q13936-14	CACNA1C	Isoform 14 of Voltage-dependent L-type calcium channel subunit alpha-1C OS=Homo sapiens GN=CACNA1C	0.708752	-0.233213
E9PAU2	RAVER1	Ribonucleoprotein PTB-binding 1 OS=Homo sapiens GN=RAVER1 PE=1 SV=1	0.0141008	-0.233082
Q92974-2	ARHGEF2	Isoform 2 of Rho guanine nucleotide exchange factor 2 OS=Homo sapiens GN=ARHGEF2	0.00474601	-0.23308
Q7Z6M4	MTERF4	Transcription termination factor 4, mitochondrial OS=Homo sapiens GN=MTERF4 PE=1 SV=3	0.573009	-0.232957
Q96L92	SNX27	Sorting nexin-27 OS=Homo sapiens GN=SNX27 PE=1 SV=2	0.000344	-0.232817
Q96T37-4	RBM15	Isoform 4 of Putative RNA-binding protein 15 OS=Homo sapiens GN=RBM15	0.0107786	-0.232763
X6RAB3	USP6NL	USP6 N-terminal-like protein OS=Homo sapiens GN=USP6NL PE=1 SV=1	0.0053292	-0.232599
H3BP18	ADAT1	tRNA-specific adenosine deaminase 1 (Fragment) OS=Homo sapiens GN=ADAT1 PE=1 SV=7	0.0673084	-0.232402
Q5BJH2	TMEM128	Transmembrane protein 128 OS=Homo sapiens GN=TMEM128 PE=1 SV=1	0.239615	-0.232329
Q86Y37	CACUL1	CDK2-associated and cullin domain-containing protein 1 OS=Homo sapiens GN=CACUL1 PE=1 SV=1	0.00821091	-0.232218
P31350-2	RRM2	Isoform 2 of Ribonucleoside-diphosphate reductase subunit M2 OS=Homo sapiens GN=RRM2	0.023836	-0.232201
Q8IUX1-4	TMEM126B	Isoform 4 of Complex I assembly factor TMEM126B, mitochondrial OS=Homo sapiens GN=TMEM126B	0.0647232	-0.232024
Q99704-3	DOK1	Isoform 3 of Docking protein 1 OS=Homo sapiens GN=DOK1	0.0401821	-0.231838
B1ALM5	TMEM9	Transmembrane protein 9 OS=Homo sapiens GN=TMEM9 PE=1 SV=1	0.304092	-0.231759
Q15771-2	RAB30	Isoform 2 of Ras-related protein Rab-30 OS=Homo sapiens GN=RAB30	0.0432102	-0.231553
P42696	RBM34	RNA-binding protein 34 OS=Homo sapiens GN=RBM34 PE=1 SV=2	0.0232103	-0.231152
Q6ZNB6	NFXL1	NF-X1-type zinc finger protein NFXL1 OS=Homo sapiens GN=NFXL1 PE=1 SV=2	0.0067344	-0.2311
Q8IZQ1-2	WDFY3	Isoform 2 of WD repeat and FYVE domain-containing protein 3 OS=Homo sapiens GN=WDFY3	0.0028422	-0.231076
Q9Y653-5	ADGRG1	Isoform 5 of Adhesion G-protein coupled receptor G1 OS=Homo sapiens GN=ADGRG1	0.0189133	-0.230876
Q9Y2X9-2	ZNF281	Isoform 2 of Zinc finger protein 281 OS=Homo sapiens GN=ZNF281	0.0573485	-0.230756
Q96G25-2	MED8	Isoform 2 of Mediator of RNA polymerase II transcription subunit 8 OS=Homo sapiens GN=MED8	0.0653586	-0.229827
Q7Z6V3	PEX3	Peroxisomal biogenesis factor 3 (Fragment) OS=Homo sapiens GN=PEX3 PE=1 SV=1	0.0353045	-0.229747
Q12929	EPS8	Epidermal growth factor receptor kinase substrate 8 OS=Homo sapiens GN=EPS8 PE=1 SV=1	0.144725	-0.229467
Q15287	RNPS1	RNA-binding protein with serine-rich domain 1 OS=Homo sapiens GN=RNPS1 PE=1 SV=1	0.0495134	-0.229434
P51991	HNRNPA3	Heterogeneous nuclear ribonucleoprotein A3 OS=Homo sapiens GN=HNRNPA3 PE=1 SV=2	0.161121	-0.229403
H1UBN3	CCNB2V	Cyclin B2 OS=Homo sapiens GN=CCNB2V PE=1 SV=1	0.0599772	-0.22936
O95067	CCNB2	G2/mitotic-specific cyclin-B2 OS=Homo sapiens GN=CCNB2 PE=1 SV=1	0.0599772	-0.22936
Q9BTT0	ANP32E	Acidic leucine-rich nuclear phosphoprotein 32 family member E OS=Homo sapiens GN=ANP32E PE=1 SV=1	0.00152913	-0.229182
Q13356-2	PPIL2	Isoform 2 of Peptidyl-prolyl cis-trans isomerase-like 2 OS=Homo sapiens GN=PPIL2	0.0649239	-0.229181
P18074	ERCC2	TFIIH basal transcription factor complex helicase XPD subunit OS=Homo sapiens GN=ERCC2 PE=1 SV=1	0.066289	-0.229139
A0A0A0MT33	SCAF8	Protein SCAF8 OS=Homo sapiens GN=SCAF8 PE=1 SV=1	0.00105963	-0.228978
E9PHV5	SSFA2	Sperm-specific antigen 2 OS=Homo sapiens GN=SSFA2 PE=1 SV=1	0.00529997	-0.22897
Q9Y3C6	PPIL1	Peptidyl-prolyl cis-trans isomerase-like 1 OS=Homo sapiens GN=PPIL1 PE=1 SV=1	0.000907	-0.228933
Q15424	SAFB	Scaffold attachment factor B1 OS=Homo sapiens GN=SAFB PE=1 SV=4	0.0396497	-0.228863
Q8TF05-2	PPP4R1	Isoform 2 of Serine/threonine-protein phosphatase 4 regulatory subunit 1 OS=Homo sapiens GN=PPP4R1	0.00429638	-0.228861
P11047	LAMC1	Laminin subunit gamma-1 OS=Homo sapiens GN=LAMC1 PE=1 SV=3	0.100733	-0.228506
Q6UN15-5	FIP1L1	Isoform 5 of Pre-mRNA 3'-end-processing factor FIP1 OS=Homo sapiens GN=FIP1L1	0.0137467	-0.228433
Q8WWC4	C2orf47	Uncharacterized protein C2orf47, mitochondrial OS=Homo sapiens GN=C2orf47 PE=1 SV=1	0.00015	-0.228387
Q8N3F8	MICALL1	MICAL-like protein 1 OS=Homo sapiens GN=MICALL1 PE=1 SV=2	0.0490953	-0.228229
A0A0A0MRG8	BAK1	Bcl-2 homologous antagonist/killer OS=Homo sapiens GN=BAK1 PE=1 SV=1	0.315011	-0.228077
Q9UK59	DBR1	Lariat debranching enzyme OS=Homo sapiens GN=DBR1 PE=1 SV=2	0.0635391	-0.227937
Q9NWK9-2	ZNHIT6	Isoform 2 of Box C/D snoRNA protein 1 OS=Homo sapiens GN=ZNHIT6	0.0584152	-0.227793
H7BXS2	ST7	Suppressor of tumorigenicity 7 protein OS=Homo sapiens GN=ST7 PE=1 SV=1	0.426075	-0.227695
Q5JU85-3	IQSEC2	Isoform 3 of IQ motif and SEC7 domain-containing protein 2 OS=Homo sapiens GN=IQSEC2	0.00992745	-0.227582
Q96RQ3	MCCC1	Methylcrotonoyl-CoA carboxylase subunit alpha, mitochondrial OS=Homo sapiens GN=MCCC1 PE=1 SV=3	0.111757	-0.227544
Q92878	RAD50	DNA repair protein RAD50 OS=Homo sapiens GN=RAD50 PE=1 SV=1	0.000449	-0.227425
Q5SW79	CEP170	Centrosomal protein of 170 kDa OS=Homo sapiens GN=CEP170 PE=1 SV=1	0.000708	-0.227421
F5H8F7	ASH2L	Set1/Ash2 histone methyltransferase complex subunit ASH2 OS=Homo sapiens GN=ASH2L PE=1 SV=1	0.00350826	-0.227162
P35251	RFC1	Replication factor C subunit 1 OS=Homo sapiens GN=RFC1 PE=1 SV=4	0.00807298	-0.227008
Q96ST2	IWS1	Protein IWS1 homolog OS=Homo sapiens GN=IWS1 PE=1 SV=2	0.0066076	-0.226876
Q8IVF2	AHNAK2	Protein AHNAK2 OS=Homo sapiens GN=AHNAK2 PE=1 SV=2	0.00289372	-0.226856
J3KND8	PAH	Phenylalanine-4-hydroxylase OS=Homo sapiens GN=PAH PE=1 SV=1	0.0932467	-0.226796
P24941	CDK2	Cyclin-dependent kinase 2 OS=Homo sapiens GN=CDK2 PE=1 SV=2	0.000544	-0.226754
Q15714	TSC22D1	TSC22 domain family protein 1 OS=Homo sapiens GN=TSC22D1 PE=1 SV=3	0.0230961	-0.226735
Q9HAU0	PLEKHA5	Pleckstrin homology domain-containing family A member 5 OS=Homo sapiens GN=PLEKHA5 PE=1 SV=1	0.000547	-0.226713
P46937-9	YAP1	Isoform 9 of Transcriptional coactivator YAP1 OS=Homo sapiens GN=YAP1	0.0466362	-0.226581
H3BPQ9	SPNS1	Protein spinster homolog 1 (Fragment) OS=Homo sapiens GN=SPNS1 PE=1 SV=1	0.531246	-0.226435
Q14789	GOLGB1	Golgin subfamily B member 1 OS=Homo sapiens GN=GOLGB1 PE=1 SV=2	0.0201812	-0.22639
O75051	PLXNA2	Plexin-A2 OS=Homo sapiens GN=PLXNA2 PE=1 SV=4	0.0226312	-0.226309
P27037	ACVR2A	Activin receptor type-2A OS=Homo sapiens GN=ACVR2A PE=1 SV=1	0.455754	-0.226168
P52732	KIF11	Kinesin-like protein KIF11 OS=Homo sapiens GN=KIF11 PE=1 SV=2	0.0156707	-0.226025
O15347	HMGB3	High mobility group protein B3 OS=Homo sapiens GN=HMGB3 PE=1 SV=4	3.03e-05	-0.226002
Q96S21	RAB40C	Ras-related protein Rab-40C OS=Homo sapiens GN=RAB40C PE=1 SV=1	0.568058	-0.225956
K7EMC7	CYGB	Cytoglobin OS=Homo sapiens GN=CYGB PE=1 SV=1	0.103522	-0.225612
O75694	NUP155	Nuclear pore complex protein Nup155 OS=Homo sapiens GN=NUP155 PE=1 SV=1	0.000504	-0.225557
Q9BR61	ACBD6	Acyl-CoA-binding domain-containing protein 6 OS=Homo sapiens GN=ACBD6 PE=1 SV=1	0.138198	-0.22555
Q96G74	OTUD5	OTU domain-containing protein 5 OS=Homo sapiens GN=OTUD5 PE=1 SV=1	0.523762	-0.225406
Q9P2N5	RBM27	RNA-binding protein 27 OS=Homo sapiens GN=RBM27 PE=1 SV=2	0.0244106	-0.225402
P55081	MFAP1	Microfibrillar-associated protein 1 OS=Homo sapiens GN=MFAP1 PE=1 SV=2	0.052509	-0.225317
Q9H9A5-3	CNOT10	Isoform 3 of CCR4-NOT transcription complex subunit 10 OS=Homo sapiens GN=CNOT10	0.0687274	-0.224758
Q86VX9-2	MON1A	Isoform 2 of Vacuolar fusion protein MON1 homolog A OS=Homo sapiens GN=MON1A	0.209635	-0.224747
I3L100	NEURL4	Neuralized-like protein 4 (Fragment) OS=Homo sapiens GN=NEURL4 PE=1 SV=7	0.0522292	-0.224557
A0A0B4J1R7	BORCS7-ASMT	Protein BORCS7-ASMT OS=Homo sapiens GN=BORCS7-ASMT PE=4 SV=1	0.118802	-0.224507
Q96B45	C10orf32	UPF0693 protein C10orf32 OS=Homo sapiens GN=C10orf32 PE=3 SV=1	0.118802	-0.224507
H0YNW9	CTDSPL2	CTD small phosphatase-like protein 2 (Fragment) OS=Homo sapiens GN=CTDSPL2 PE=1 SV=1	0.450444	-0.224234
Q8IXW5-2	RPAP2	Isoform 2 of Putative RNA polymerase II subunit B1 CTD phosphatase RPAP2 OS=Homo sapiens GN=RPAP2	0.374553	-0.224233
Q86WS4-3	C12orf40	Isoform 3 of Uncharacterized protein C12orf40 OS=Homo sapiens GN=C12orf40	0.0186351	-0.22414
Q8WWI1-3	LMO7	Isoform 3 of LIM domain only protein 7 OS=Homo sapiens GN=LMO7	0.000839	-0.224093
Q5TEU4	NDUFAF5	NADH dehydrogenase [ubiquinone] 1 alpha subcomplex assembly factor 5 OS=Homo sapiens GN=NDUFAF5 PE=1 SV=1	0.0083301	-0.224068
Q9UHX1-2	PUF60	Isoform 2 of Poly(U)-binding-splicing factor PUF60 OS=Homo sapiens GN=PUF60	1.11e-05	-0.223889
H0Y9G6	MRPL3	39S ribosomal protein L3, mitochondrial (Fragment) OS=Homo sapiens GN=MRPL3 PE=1 SV=1	0.0320581	-0.223874
Q9NRF9	POLE3	DNA polymerase epsilon subunit 3 OS=Homo sapiens GN=POLE3 PE=1 SV=1	0.0567889	-0.223669
Q9BXB4	OSBPL11	Oxysterol-binding protein-related protein 11 OS=Homo sapiens GN=OSBPL11 PE=1 SV=2	0.000517	-0.223512
Q9Y217	MTMR6	Myotubularin-related protein 6 OS=Homo sapiens GN=MTMR6 PE=1 SV=3	0.0255667	-0.223289
F8VPA6	ERGIC2	Endoplasmic reticulum-Golgi intermediate compartment protein 2 (Fragment) OS=Homo sapiens GN=ERGIC2 PE=1 SV=1	0.0286762	-0.223043
Q15021	NCAPD2	Condensin complex subunit 1 OS=Homo sapiens GN=NCAPD2 PE=1 SV=3	0.00295135	-0.222843
Q6ZT21-2	TMPPE	Isoform 2 of Transmembrane protein with metallophosphoesterase domain OS=Homo sapiens GN=TMPPE	0.0192104	-0.222756
Q01804	OTUD4	OTU domain-containing protein 4 OS=Homo sapiens GN=OTUD4 PE=1 SV=4	0.0511216	-0.222734
Q8TED0-3	UTP15	Isoform 3 of U3 small nucleolar RNA-associated protein 15 homolog OS=Homo sapiens GN=UTP15	0.149337	-0.22271
Q07955	SRSF1	Serine/arginine-rich splicing factor 1 OS=Homo sapiens GN=SRSF1 PE=1 SV=2	0.0709493	-0.222425
P10586-2	PTPRF	Isoform 2 of Receptor-type tyrosine-protein phosphatase F OS=Homo sapiens GN=PTPRF	0.0167625	-0.222232
P29590	PML	Protein PML OS=Homo sapiens GN=PML PE=1 SV=3	0.0293716	-0.222167
A0A0C4DGA6	HLTF	Helicase-like transcription factor OS=Homo sapiens GN=HLTF PE=1 SV=1	0.00356552	-0.222129
C9JG41	ITM2C	Integral membrane protein 2C (Fragment) OS=Homo sapiens GN=ITM2C PE=1 SV=1	0.0324257	-0.222125
Q9Y679	AUP1	Ancient ubiquitous protein 1 OS=Homo sapiens GN=AUP1 PE=1 SV=1	0.0130417	-0.222036
P28827	PTPRM	Receptor-type tyrosine-protein phosphatase mu OS=Homo sapiens GN=PTPRM PE=1 SV=2	0.0130038	-0.222009
J3KP15	SRSF2	Serine/arginine-rich-splicing factor 2 (Fragment) OS=Homo sapiens GN=SRSF2 PE=1 SV=7	0.00828992	-0.221837
Q6KC79-2	NIPBL	Isoform 2 of Nipped-B-like protein OS=Homo sapiens GN=NIPBL	0.079239	-0.221609
A0A0C4DGT4	LPCAT4	Lysophospholipid acyltransferase LPCAT4 OS=Homo sapiens GN=LPCAT4 PE=1 SV=1	0.0106793	-0.221459
P55795	HNRNPH2	Heterogeneous nuclear ribonucleoprotein H2 OS=Homo sapiens GN=HNRNPH2 PE=1 SV=1	0.0015609	-0.221336
Q9HD33	MRPL47	39S ribosomal protein L47, mitochondrial OS=Homo sapiens GN=MRPL47 PE=1 SV=2	0.00147664	-0.22131
Q09472	EP300	Histone acetyltransferase p300 OS=Homo sapiens GN=EP300 PE=1 SV=2	0.000938	-0.221118
Q96B97	SH3KBP1	SH3 domain-containing kinase-binding protein 1 OS=Homo sapiens GN=SH3KBP1 PE=1 SV=2	2.37e-06	-0.220967
B4DJL6	VWA9	cDNA FLJ55475 OS=Homo sapiens GN=VWA9 PE=1 SV=1	0.0196097	-0.220906
Q8WVS4	WDR60	WD repeat-containing protein 60 OS=Homo sapiens GN=WDR60 PE=1 SV=3	0.00846095	-0.220667
P50402	EMD	Emerin OS=Homo sapiens GN=EMD PE=1 SV=1	0.0134996	-0.220641
Q9Y3D9	MRPS23	28S ribosomal protein S23, mitochondrial OS=Homo sapiens GN=MRPS23 PE=1 SV=2	0.0032574	-0.220617
A0A088AWN3	DOCK9	Dedicator of cytokinesis protein 9 OS=Homo sapiens GN=DOCK9 PE=1 SV=1	0.00266342	-0.220609
Q53T59	HS1BP3	HCLS1-binding protein 3 OS=Homo sapiens GN=HS1BP3 PE=1 SV=1	0.057723	-0.220544
Q07954	LRP1	Prolow-density lipoprotein receptor-related protein 1 OS=Homo sapiens GN=LRP1 PE=1 SV=2	0.0911645	-0.220536
A0A0C4DGT3	IQSEC1	IQ motif and SEC7 domain-containing protein 1 OS=Homo sapiens GN=IQSEC1 PE=1 SV=1	0.01628	-0.220111
Q9ULC5-3	ACSL5	Isoform 2 of Long-chain-fatty-acid--CoA ligase 5 OS=Homo sapiens GN=ACSL5	0.00272095	-0.220074
J3KSE3	RNF43	E3 ubiquitin-protein ligase RNF43 OS=Homo sapiens GN=RNF43 PE=4 SV=1	0.813174	-0.219924
Q96G46	DUS3L	tRNA-dihydrouridine(47) synthase [NAD(P)(+)]-like OS=Homo sapiens GN=DUS3L PE=1 SV=2	0.00901821	-0.219883
Q13948-2	CUX1	Isoform 8 of Protein CASP OS=Homo sapiens GN=CUX1	0.00263994	-0.219766
Q05209	PTPN12	Tyrosine-protein phosphatase non-receptor type 12 OS=Homo sapiens GN=PTPN12 PE=1 SV=3	0.00227021	-0.219741
Q13111-3	CHAF1A	Isoform 3 of Chromatin assembly factor 1 subunit A OS=Homo sapiens GN=CHAF1A	0.0303263	-0.219574
O75528	TADA3	Transcriptional adapter 3 OS=Homo sapiens GN=TADA3 PE=1 SV=1	0.154095	-0.2195
Q7Z6B0-3	CCDC91	Isoform 3 of Coiled-coil domain-containing protein 91 OS=Homo sapiens GN=CCDC91	0.0325684	-0.2193
Q7Z4H8	KDELC2	KDEL motif-containing protein 2 OS=Homo sapiens GN=KDELC2 PE=1 SV=2	0.00861192	-0.219201
Q2TB90	HKDC1	Putative hexokinase HKDC1 OS=Homo sapiens GN=HKDC1 PE=1 SV=3	0.00935778	-0.219144
Q9NQ92	COPRS	Coordinator of PRMT5 and differentiation stimulator OS=Homo sapiens GN=COPRS PE=1 SV=3	0.0129702	-0.219022
Q8N5N7	MRPL50	39S ribosomal protein L50, mitochondrial OS=Homo sapiens GN=MRPL50 PE=1 SV=2	0.00159706	-0.219005
P15927-2	RPA2	Isoform 2 of Replication protein A 32 kDa subunit OS=Homo sapiens GN=RPA2	0.0770923	-0.218974
P50135	HNMT	Histamine N-methyltransferase OS=Homo sapiens GN=HNMT PE=1 SV=1	0.0220426	-0.218822
O75143	ATG13	Autophagy-related protein 13 OS=Homo sapiens GN=ATG13 PE=1 SV=1	0.00509362	-0.218778
Q7Z460-4	CLASP1	Isoform 4 of CLIP-associating protein 1 OS=Homo sapiens GN=CLASP1	0.00137799	-0.218722
K7EN15	CANT1	Soluble calcium-activated nucleotidase 1 OS=Homo sapiens GN=CANT1 PE=1 SV=1	0.0142138	-0.218471
Q5T653	MRPL2	39S ribosomal protein L2, mitochondrial OS=Homo sapiens GN=MRPL2 PE=1 SV=2	0.0058803	-0.218316
Q96CW5	TUBGCP3	Gamma-tubulin complex component 3 OS=Homo sapiens GN=TUBGCP3 PE=1 SV=2	0.00681621	-0.218233
O75381-2	PEX14	Isoform 2 of Peroxisomal membrane protein PEX14 OS=Homo sapiens GN=PEX14	0.0130154	-0.217569
Q6P2Q9	PRPF8	Pre-mRNA-processing-splicing factor 8 OS=Homo sapiens GN=PRPF8 PE=1 SV=2	0.0114852	-0.217556
Q16795	NDUFA9	NADH dehydrogenase [ubiquinone] 1 alpha subcomplex subunit 9, mitochondrial OS=Homo sapiens GN=NDUFA9 PE=1 SV=2	0.00393252	-0.217433
Q8N3D4	EHBP1L1	EH domain-binding protein 1-like protein 1 OS=Homo sapiens GN=EHBP1L1 PE=1 SV=2	0.00853521	-0.217376
Q96S44	TP53RK	TP53-regulating kinase OS=Homo sapiens GN=TP53RK PE=1 SV=2	0.135333	-0.217344
Q8WVC0	LEO1	RNA polymerase-associated protein LEO1 OS=Homo sapiens GN=LEO1 PE=1 SV=1	0.101681	-0.21717
P82673	MRPS35	28S ribosomal protein S35, mitochondrial OS=Homo sapiens GN=MRPS35 PE=1 SV=1	0.0980434	-0.217058
Q9NUU6	FAM105A	Inactive ubiquitin thioesterase FAM105A OS=Homo sapiens GN=FAM105A PE=2 SV=1	0.01626	-0.216753
O60476	MAN1A2	Mannosyl-oligosaccharide 1,2-alpha-mannosidase IB OS=Homo sapiens GN=MAN1A2 PE=1 SV=1	0.297678	-0.216719
O75150	RNF40	E3 ubiquitin-protein ligase BRE1B OS=Homo sapiens GN=RNF40 PE=1 SV=4	0.00033	-0.216667
Q03111	MLLT1	Protein ENL OS=Homo sapiens GN=MLLT1 PE=1 SV=2	0.0131136	-0.216625
O95905-3	ECD	Isoform 3 of Protein ecdysoneless homolog OS=Homo sapiens GN=ECD	0.0129245	-0.216621
Q8WXD9	CASKIN1	Caskin-1 OS=Homo sapiens GN=CASKIN1 PE=1 SV=1	0.0534028	-0.216612
Q92917	GPKOW	G patch domain and KOW motifs-containing protein OS=Homo sapiens GN=GPKOW PE=1 SV=2	0.006845	-0.21613
P61956	SUMO2	Small ubiquitin-related modifier 2 OS=Homo sapiens GN=SUMO2 PE=1 SV=3	0.0263879	-0.216051
Q86W56	PARG	Poly(ADP-ribose) glycohydrolase OS=Homo sapiens GN=PARG PE=1 SV=1	0.0180913	-0.216014
Q9UKK3	PARP4	Poly [ADP-ribose] polymerase 4 OS=Homo sapiens GN=PARP4 PE=1 SV=3	0.000695	-0.216004
Q96H79	ZC3HAV1L	Zinc finger CCCH-type antiviral protein 1-like OS=Homo sapiens GN=ZC3HAV1L PE=1 SV=2	0.00218215	-0.215988
P57729	RAB38	Ras-related protein Rab-38 OS=Homo sapiens GN=RAB38 PE=1 SV=1	0.00349505	-0.215661
Q96C24	SYTL4	Synaptotagmin-like protein 4 OS=Homo sapiens GN=SYTL4 PE=1 SV=2	0.170017	-0.215604
J9JIC5	C17orf75	Protein Njmu-R1 OS=Homo sapiens GN=C17orf75 PE=1 SV=1	0.00816429	-0.215587
Q8IY18	SMC5	Structural maintenance of chromosomes protein 5 OS=Homo sapiens GN=SMC5 PE=1 SV=2	0.0662406	-0.215386
Q15003	NCAPH	Condensin complex subunit 2 OS=Homo sapiens GN=NCAPH PE=1 SV=3	0.010521	-0.215374
C9JAX1	FXN	Frataxin, mitochondrial OS=Homo sapiens GN=FXN PE=1 SV=1	0.0339579	-0.215262
O60716-19	CTNND1	Isoform 3AC of Catenin delta-1 OS=Homo sapiens GN=CTNND1	0.00281838	-0.214669
B7WPG3	HNRNPLL	Heterogeneous nuclear ribonucleoprotein L-like OS=Homo sapiens GN=HNRNPLL PE=1 SV=1	0.147567	-0.214646
D6W592	HNRPLL	Heterogeneous nuclear ribonucleoprotein L-like OS=Homo sapiens GN=HNRPLL PE=1 SV=1	0.147567	-0.214646
X5CMH5	TAP2	Antigen peptide transporter 2 OS=Homo sapiens GN=TAP2 PE=1 SV=1	0.0227753	-0.214604
E3W994	CLASP2	CLIP-associating protein 2 OS=Homo sapiens GN=CLASP2 PE=1 SV=2	0.0170817	-0.214291
Q9UID3	VPS51	Vacuolar protein sorting-associated protein 51 homolog OS=Homo sapiens GN=VPS51 PE=1 SV=2	0.0400339	-0.214263
O75157-2	TSC22D2	Isoform 2 of TSC22 domain family protein 2 OS=Homo sapiens GN=TSC22D2	0.03668	-0.214235
Q9BPX3	NCAPG	Condensin complex subunit 3 OS=Homo sapiens GN=NCAPG PE=1 SV=1	0.00283856	-0.214188
Q14254	FLOT2	Flotillin-2 OS=Homo sapiens GN=FLOT2 PE=1 SV=2	0.00172375	-0.21403
Q9HCJ1	ANKH	Progressive ankylosis protein homolog OS=Homo sapiens GN=ANKH PE=1 SV=2	0.039242	-0.21383
Q5H9U9-2	DDX60L	Isoform 2 of Probable ATP-dependent RNA helicase DDX60-like OS=Homo sapiens GN=DDX60L	0.168254	-0.213728
Q6XZF7	DNMBP	Dynamin-binding protein OS=Homo sapiens GN=DNMBP PE=1 SV=1	0.000325	-0.213708
Q7Z7H8-2	MRPL10	Isoform 2 of 39S ribosomal protein L10, mitochondrial OS=Homo sapiens GN=MRPL10	0.00689164	-0.213461
Q92851-4	CASP10	Isoform D of Caspase-10 OS=Homo sapiens GN=CASP10	0.3296	-0.213378
Q8WWM7-2	ATXN2L	Isoform 2 of Ataxin-2-like protein OS=Homo sapiens GN=ATXN2L	0.00302579	-0.213314
A0A0A0MTG9	SPRY2	Protein sprouty homolog 2 OS=Homo sapiens GN=SPRY2 PE=1 SV=1	0.00918997	-0.213216
Q8N5I4	DHRSX	Dehydrogenase/reductase SDR family member on chromosome X OS=Homo sapiens GN=DHRSX PE=2 SV=2	0.0221063	-0.213179
Q9NYY8	FASTKD2	FAST kinase domain-containing protein 2, mitochondrial OS=Homo sapiens GN=FASTKD2 PE=1 SV=1	0.0220994	-0.212969
Q9Y6M7-7	SLC4A7	Isoform 7 of Sodium bicarbonate cotransporter 3 OS=Homo sapiens GN=SLC4A7	0.0209205	-0.212868
A4D1U4	LCHN	Protein LCHN OS=Homo sapiens GN=LCHN PE=2 SV=1	0.0065039	-0.212715
C9J7X6	KIAA1147	Protein LCHN OS=Homo sapiens GN=KIAA1147 PE=1 SV=1	0.0065039	-0.212715
Q9UHV9	PFDN2	Prefoldin subunit 2 OS=Homo sapiens GN=PFDN2 PE=1 SV=1	0.000387	-0.212651
Q13405	MRPL49	39S ribosomal protein L49, mitochondrial OS=Homo sapiens GN=MRPL49 PE=1 SV=1	0.000427	-0.212528
Q9BUB5-3	MKNK1	Isoform 3 of MAP kinase-interacting serine/threonine-protein kinase 1 OS=Homo sapiens GN=MKNK1	0.0191586	-0.212435
Q7Z319	DKFZp686E14208	MAP kinase-interacting serine/threonine-protein kinase 1 OS=Homo sapiens GN=DKFZp686E14208 PE=1 SV=1	0.0191586	-0.212435
V9GY66	COMMD7	COMM domain-containing protein 7 (Fragment) OS=Homo sapiens GN=COMMD7 PE=1 SV=1	0.019421	-0.212423
P25098	ADRBK1	Beta-adrenergic receptor kinase 1 OS=Homo sapiens GN=ADRBK1 PE=1 SV=2	0.256506	-0.212057
Q9UNF1	MAGED2	Melanoma-associated antigen D2 OS=Homo sapiens GN=MAGED2 PE=1 SV=2	0.00065	-0.212003
P62314	SNRPD1	Small nuclear ribonucleoprotein Sm D1 OS=Homo sapiens GN=SNRPD1 PE=1 SV=1	0.0699262	-0.211704
Q96FQ6	S100A16	Protein S100-A16 OS=Homo sapiens GN=S100A16 PE=1 SV=1	0.0443877	-0.211618
P22033	MUT	Methylmalonyl-CoA mutase, mitochondrial OS=Homo sapiens GN=MUT PE=1 SV=4	0.0117088	-0.21158
P31153	MAT2A	S-adenosylmethionine synthase isoform type-2 OS=Homo sapiens GN=MAT2A PE=1 SV=1	5.56e-05	-0.211409
Q13563-3	PKD2	Isoform 3 of Polycystin-2 OS=Homo sapiens GN=PKD2	0.0891039	-0.21135
Q5SZE1	CERS2	Ceramide synthase 2 (Fragment) OS=Homo sapiens GN=CERS2 PE=1 SV=2	0.00260733	-0.211019
O75116	ROCK2	Rho-associated protein kinase 2 OS=Homo sapiens GN=ROCK2 PE=1 SV=4	0.00698054	-0.210971
Q9NPA2	MMP25	Matrix metalloproteinase-25 OS=Homo sapiens GN=MMP25 PE=1 SV=1	0.0162809	-0.210962
P18846	ATF1	Cyclic AMP-dependent transcription factor ATF-1 OS=Homo sapiens GN=ATF1 PE=1 SV=2	0.0062136	-0.210872
Q6RW13	AGTRAP	Type-1 angiotensin II receptor-associated protein OS=Homo sapiens GN=AGTRAP PE=1 SV=1	0.0713952	-0.210542
I3L1G1	TOM1L1	TOM1-like protein 1 (Fragment) OS=Homo sapiens GN=TOM1L1 PE=1 SV=1	0.00782737	-0.210499
Q9BQ52-4	ELAC2	Isoform 4 of Zinc phosphodiesterase ELAC protein 2 OS=Homo sapiens GN=ELAC2	0.000823	-0.210462
Q9HD15	SRA1	Steroid receptor RNA activator 1 OS=Homo sapiens GN=SRA1 PE=1 SV=1	0.00805455	-0.210383
P61225	RAP2B	Ras-related protein Rap-2b OS=Homo sapiens GN=RAP2B PE=1 SV=1	0.0027189	-0.210285
O95168	NDUFB4	NADH dehydrogenase [ubiquinone] 1 beta subcomplex subunit 4 OS=Homo sapiens GN=NDUFB4 PE=1 SV=3	0.108019	-0.210283
A0A0A0MT55	SARDH	Sarcosine dehydrogenase, mitochondrial OS=Homo sapiens GN=SARDH PE=1 SV=1	0.397179	-0.210234
Q96RS0	TGS1	Trimethylguanosine synthase OS=Homo sapiens GN=TGS1 PE=1 SV=3	0.0366295	-0.210194
A0A087X2D5	MRPL45	39S ribosomal protein L45, mitochondrial OS=Homo sapiens GN=MRPL45 PE=1 SV=1	0.00119295	-0.210154
Q5JZH3	SNX21	Sorting nexin-21 OS=Homo sapiens GN=SNX21 PE=1 SV=1	0.0448047	-0.210067
P56962	STX17	Syntaxin-17 OS=Homo sapiens GN=STX17 PE=1 SV=2	0.0552527	-0.209919
Q7Z2W9	MRPL21	39S ribosomal protein L21, mitochondrial OS=Homo sapiens GN=MRPL21 PE=1 SV=2	0.0470995	-0.209781
P16220-3	CREB1	Isoform 3 of Cyclic AMP-responsive element-binding protein 1 OS=Homo sapiens GN=CREB1	0.00752443	-0.20964
Q99755-4	PIP5K1A	Isoform 4 of Phosphatidylinositol 4-phosphate 5-kinase type-1 alpha OS=Homo sapiens GN=PIP5K1A	0.000682	-0.209535
Q6P4I2	WDR73	WD repeat-containing protein 73 OS=Homo sapiens GN=WDR73 PE=1 SV=1	0.0775765	-0.209509
H7C5B5	C6orf136	Uncharacterized protein C6orf136 (Fragment) OS=Homo sapiens GN=C6orf136 PE=1 SV=1	0.00232608	-0.209335
Q8IWR0	ZC3H7A	Zinc finger CCCH domain-containing protein 7A OS=Homo sapiens GN=ZC3H7A PE=1 SV=1	0.20667	-0.209329
A6NNN6	PCM1	Pericentriolar material 1 protein OS=Homo sapiens GN=PCM1 PE=1 SV=5	0.0134088	-0.209082
Q9BQ67	GRWD1	Glutamate-rich WD repeat-containing protein 1 OS=Homo sapiens GN=GRWD1 PE=1 SV=1	0.00279722	-0.209068
Q86X52	CHSY1	Chondroitin sulfate synthase 1 OS=Homo sapiens GN=CHSY1 PE=1 SV=3	0.168309	-0.209028
B7ZM99	MTHFD1L	MTHFD1L protein OS=Homo sapiens GN=MTHFD1L PE=1 SV=1	0.00648114	-0.20898
H3BNT4	MPHOSPH6	M-phase phosphoprotein 6 OS=Homo sapiens GN=MPHOSPH6 PE=1 SV=1	0.0791052	-0.208819
O43688	PLPP2	Phospholipid phosphatase 2 OS=Homo sapiens GN=PLPP2 PE=1 SV=1	0.0327835	-0.208777
F5GXF9	AFF1	AF4/FMR2 family member 1 OS=Homo sapiens GN=AFF1 PE=1 SV=2	0.254414	-0.208547
Q9NRG0	CHRAC1	Chromatin accessibility complex protein 1 OS=Homo sapiens GN=CHRAC1 PE=1 SV=1	0.0895174	-0.208323
E9PMQ6	HSF1	Heat shock factor protein 1 OS=Homo sapiens GN=HSF1 PE=1 SV=2	0.0788486	-0.208304
Q9H2W6	MRPL46	39S ribosomal protein L46, mitochondrial OS=Homo sapiens GN=MRPL46 PE=1 SV=1	0.000337	-0.208238
Q96DA6-2	DNAJC19	Isoform 2 of Mitochondrial import inner membrane translocase subunit TIM14 OS=Homo sapiens GN=DNAJC19	0.00396015	-0.208218
O75027-2	ABCB7	Isoform 2 of ATP-binding cassette sub-family B member 7, mitochondrial OS=Homo sapiens GN=ABCB7	0.000994	-0.208142
Q8TAF3	WDR48	WD repeat-containing protein 48 OS=Homo sapiens GN=WDR48 PE=1 SV=1	0.123245	-0.208113
Q8IWJ2	GCC2	GRIP and coiled-coil domain-containing protein 2 OS=Homo sapiens GN=GCC2 PE=1 SV=4	0.0459317	-0.20806
P25490	YY1	Transcriptional repressor protein YY1 OS=Homo sapiens GN=YY1 PE=1 SV=2	0.126949	-0.207789
F5H6U7	GOLT1B	Vesicle transport protein GOT1B OS=Homo sapiens GN=GOLT1B PE=1 SV=1	0.0929885	-0.207665
Q9ULE0	WWC3	Protein WWC3 OS=Homo sapiens GN=WWC3 PE=1 SV=3	0.0661205	-0.207439
Q9NPL8	TIMMDC1	Complex I assembly factor TIMMDC1, mitochondrial OS=Homo sapiens GN=TIMMDC1 PE=1 SV=2	0.0493615	-0.207382
B4DGU4	CTNNB1	Catenin beta-1 OS=Homo sapiens GN=CTNNB1 PE=1 SV=1	0.227435	-0.207374
Q9BXN6	SPANXD	Sperm protein associated with the nucleus on the X chromosome D OS=Homo sapiens GN=SPANXD PE=1 SV=1	0.0268527	-0.207363
Q9NY87	SPANXC	Sperm protein associated with the nucleus on the X chromosome C OS=Homo sapiens GN=SPANXC PE=1 SV=2	0.0268527	-0.207363
Q15293	RCN1	Reticulocalbin-1 OS=Homo sapiens GN=RCN1 PE=1 SV=1	0.0114383	-0.207236
Q96C01	FAM136A	Protein FAM136A OS=Homo sapiens GN=FAM136A PE=1 SV=1	0.0395775	-0.207218
O15116	LSM1	U6 snRNA-associated Sm-like protein LSm1 OS=Homo sapiens GN=LSM1 PE=1 SV=1	0.14564	-0.206973
Q9BZE1	MRPL37	39S ribosomal protein L37, mitochondrial OS=Homo sapiens GN=MRPL37 PE=1 SV=2	0.00325817	-0.206967
P20908	COL5A1	Collagen alpha-1(V) chain OS=Homo sapiens GN=COL5A1 PE=1 SV=3	0.00200527	-0.206907
Q9Y5H7-3	PCDHA5	Isoform 3 of Protocadherin alpha-5 OS=Homo sapiens GN=PCDHA5	0.08072	-0.206871
Q8IXU6-3	SLC35F2	Isoform 3 of Solute carrier family 35 member F2 OS=Homo sapiens GN=SLC35F2	0.0713796	-0.206664
P12270	TPR	Nucleoprotein TPR OS=Homo sapiens GN=TPR PE=1 SV=3	0.000588	-0.206602
Q9HC98-2	NEK6	Isoform 2 of Serine/threonine-protein kinase Nek6 OS=Homo sapiens GN=NEK6	0.00511302	-0.206591
Q9Y3Q8	TSC22D4	TSC22 domain family protein 4 OS=Homo sapiens GN=TSC22D4 PE=1 SV=2	0.037278	-0.206526
Q03169	TNFAIP2	Tumor necrosis factor alpha-induced protein 2 OS=Homo sapiens GN=TNFAIP2 PE=2 SV=2	0.0463831	-0.206525
Q92621	NUP205	Nuclear pore complex protein Nup205 OS=Homo sapiens GN=NUP205 PE=1 SV=3	0.0167269	-0.206481
O75477	ERLIN1	Erlin-1 OS=Homo sapiens GN=ERLIN1 PE=1 SV=1	0.000666	-0.206455
Q13425	SNTB2	Beta-2-syntrophin OS=Homo sapiens GN=SNTB2 PE=1 SV=1	0.0125842	-0.20623
Q8N573-8	OXR1	Isoform 8 of Oxidation resistance protein 1 OS=Homo sapiens GN=OXR1	0.00406062	-0.206121
Q15459	SF3A1	Splicing factor 3A subunit 1 OS=Homo sapiens GN=SF3A1 PE=1 SV=1	0.000679	-0.206064
O00488	ZNF593	Zinc finger protein 593 OS=Homo sapiens GN=ZNF593 PE=1 SV=2	0.0165605	-0.205998
E5RJF9	GEM	GTP-binding protein GEM (Fragment) OS=Homo sapiens GN=GEM PE=1 SV=1	0.793744	-0.205801
D6RAP6	ANAPC4	Anaphase-promoting complex subunit 4 (Fragment) OS=Homo sapiens GN=ANAPC4 PE=1 SV=1	0.173487	-0.205405
Q9H7E9	C8orf33	UPF0488 protein C8orf33 OS=Homo sapiens GN=C8orf33 PE=1 SV=1	0.0102714	-0.20531
Q9H9B4	SFXN1	Sideroflexin-1 OS=Homo sapiens GN=SFXN1 PE=1 SV=4	0.160061	-0.205306
Q96GM8	TOE1	Target of EGR1 protein 1 OS=Homo sapiens GN=TOE1 PE=1 SV=1	0.0774306	-0.205222
P52815	MRPL12	39S ribosomal protein L12, mitochondrial OS=Homo sapiens GN=MRPL12 PE=1 SV=2	0.0896919	-0.205207
Q8IVB5	LIX1L	LIX1-like protein OS=Homo sapiens GN=LIX1L PE=2 SV=1	0.0343105	-0.205103
Q9Y6A4	CFAP20	Cilia- and flagella-associated protein 20 OS=Homo sapiens GN=CFAP20 PE=1 SV=1	0.0397351	-0.205087
Q8NGC4	OR10G3	Olfactory receptor 10G3 OS=Homo sapiens GN=OR10G3 PE=3 SV=1	0.736287	-0.204909
Q9NXC5	MIOS	WD repeat-containing protein mio OS=Homo sapiens GN=MIOS PE=1 SV=2	0.311477	-0.204828
P06899	HIST1H2BJ	Histone H2B type 1-J OS=Homo sapiens GN=HIST1H2BJ PE=1 SV=3	0.27442	-0.20482
P33778	HIST1H2BB	Histone H2B type 1-B OS=Homo sapiens GN=HIST1H2BB PE=1 SV=2	0.27442	-0.20482
P23527	HIST1H2BO	Histone H2B type 1-O OS=Homo sapiens GN=HIST1H2BO PE=1 SV=3	0.27442	-0.20482
Q16778	HIST2H2BE	Histone H2B type 2-E OS=Homo sapiens GN=HIST2H2BE PE=1 SV=3	0.27442	-0.20482
Q8N3Y7-2	SDR16C5	Isoform 2 of Epidermal retinol dehydrogenase 2 OS=Homo sapiens GN=SDR16C5	0.00692046	-0.204811
Q8N2G8-2	GHDC	Isoform 2 of GH3 domain-containing protein OS=Homo sapiens GN=GHDC	0.0224232	-0.204487
Q9UII2	ATPIF1	ATPase inhibitor, mitochondrial OS=Homo sapiens GN=ATPIF1 PE=1 SV=1	0.0265146	-0.204417
Q07065	CKAP4	Cytoskeleton-associated protein 4 OS=Homo sapiens GN=CKAP4 PE=1 SV=2	0.00126147	-0.204308
F8VSA1	TARBP2	RISC-loading complex subunit TARBP2 (Fragment) OS=Homo sapiens GN=TARBP2 PE=1 SV=2	0.347457	-0.204206
Q9GZZ9	UBA5	Ubiquitin-like modifier-activating enzyme 5 OS=Homo sapiens GN=UBA5 PE=1 SV=1	0.113853	-0.20395
E9PMG2	PPT1	Palmitoyl-protein thioesterase 1 (Fragment) OS=Homo sapiens GN=PPT1 PE=1 SV=1	0.00708695	-0.20394
Q12846	STX4	Syntaxin-4 OS=Homo sapiens GN=STX4 PE=1 SV=2	0.042357	-0.203899
Q8NFH8-4	REPS2	Isoform 4 of RalBP1-associated Eps domain-containing protein 2 OS=Homo sapiens GN=REPS2	0.0247074	-0.203762
Q9HBH5	RDH14	Retinol dehydrogenase 14 OS=Homo sapiens GN=RDH14 PE=1 SV=1	0.000107	-0.203715
Q9H6U8-3	ALG9	Isoform 3 of Alpha-1,2-mannosyltransferase ALG9 OS=Homo sapiens GN=ALG9	0.0363703	-0.203632
Q13315	ATM	Serine-protein kinase ATM OS=Homo sapiens GN=ATM PE=1 SV=4	0.00690881	-0.203611
Q5JSL0	HMGN5	High mobility group nucleosome-binding domain-containing protein 5 (Fragment) OS=Homo sapiens GN=HMGN5 PE=1 SV=1	0.0556464	-0.203535
Q12874	SF3A3	Splicing factor 3A subunit 3 OS=Homo sapiens GN=SF3A3 PE=1 SV=1	0.0574013	-0.203535
Q9Y2S7	POLDIP2	Polymerase delta-interacting protein 2 OS=Homo sapiens GN=POLDIP2 PE=1 SV=1	0.000225	-0.203528
P49406	MRPL19	39S ribosomal protein L19, mitochondrial OS=Homo sapiens GN=MRPL19 PE=1 SV=2	0.00255281	-0.203389
Q8N6M0-2	OTUD6B	Isoform 2 of OTU domain-containing protein 6B OS=Homo sapiens GN=OTUD6B	0.00593387	-0.203097
Q96IY1	NSL1	Kinetochore-associated protein NSL1 homolog OS=Homo sapiens GN=NSL1 PE=1 SV=3	0.0531361	-0.202535
P56945-5	BCAR1	Isoform 5 of Breast cancer anti-estrogen resistance protein 1 OS=Homo sapiens GN=BCAR1	0.045005	-0.202428
P30520	ADSS	Adenylosuccinate synthetase isozyme 2 OS=Homo sapiens GN=ADSS PE=1 SV=3	0.00584798	-0.202424
Q86SQ9	DHDDS	Dehydrodolichyl diphosphate synthase complex subunit DHDDS OS=Homo sapiens GN=DHDDS PE=1 SV=3	0.162946	-0.202391
O00411	POLRMT	DNA-directed RNA polymerase, mitochondrial OS=Homo sapiens GN=POLRMT PE=1 SV=2	0.00137154	-0.202378
Q9BYC5	FUT8	Alpha-(1,6)-fucosyltransferase OS=Homo sapiens GN=FUT8 PE=1 SV=2	0.00772432	-0.202305
Q32NB8	PGS1	CDP-diacylglycerol--glycerol-3-phosphate 3-phosphatidyltransferase, mitochondrial OS=Homo sapiens GN=PGS1 PE=2 SV=1	0.0831138	-0.202302
Q96S55-3	WRNIP1	Isoform 3 of ATPase WRNIP1 OS=Homo sapiens GN=WRNIP1	3.4e-05	-0.202159
Q5EBL4	RILPL1	RILP-like protein 1 OS=Homo sapiens GN=RILPL1 PE=1 SV=1	0.0430276	-0.201981
Q13435	SF3B2	Splicing factor 3B subunit 2 OS=Homo sapiens GN=SF3B2 PE=1 SV=2	9.3e-05	-0.201771
O96019	ACTL6A	Actin-like protein 6A OS=Homo sapiens GN=ACTL6A PE=1 SV=1	0.00235541	-0.201671
Q92797	SYMPK	Symplekin OS=Homo sapiens GN=SYMPK PE=1 SV=2	0.000378	-0.201617
J3QLS3	MRPS7	28S ribosomal protein S7, mitochondrial OS=Homo sapiens GN=MRPS7 PE=1 SV=1	0.020768	-0.201494
Q96EV2	RBM33	RNA-binding protein 33 OS=Homo sapiens GN=RBM33 PE=1 SV=3	0.292838	-0.201345
P52789	HK2	Hexokinase-2 OS=Homo sapiens GN=HK2 PE=1 SV=2	0.126784	-0.201329
Q13868	EXOSC2	Exosome complex component RRP4 OS=Homo sapiens GN=EXOSC2 PE=1 SV=2	0.0876726	-0.201271
O00178	GTPBP1	GTP-binding protein 1 OS=Homo sapiens GN=GTPBP1 PE=1 SV=3	0.000716	-0.201233
A0A087WT30	C12orf45	Uncharacterized protein C12orf45 OS=Homo sapiens GN=C12orf45 PE=1 SV=1	0.300212	-0.201161
Q15427	SF3B4	Splicing factor 3B subunit 4 OS=Homo sapiens GN=SF3B4 PE=1 SV=1	0.0686174	-0.20106
Q8NBI5-2	SLC43A3	Isoform 2 of Solute carrier family 43 member 3 OS=Homo sapiens GN=SLC43A3	0.0890179	-0.200876
Q8TCZ2-3	CD99L2	Isoform 3 of CD99 antigen-like protein 2 OS=Homo sapiens GN=CD99L2	0.191155	-0.200831
Q9NVC6	MED17	Mediator of RNA polymerase II transcription subunit 17 OS=Homo sapiens GN=MED17 PE=1 SV=2	0.0100556	-0.200691
Q8TCC3-3	MRPL30	Isoform 3 of 39S ribosomal protein L30, mitochondrial OS=Homo sapiens GN=MRPL30	0.00795046	-0.200339
H8Y6P7	GCOM1	GRINL1A combined protein 15 OS=Homo sapiens GN=GCOM1 PE=2 SV=1	0.230779	-0.200153
Q8TCS8	PNPT1	Polyribonucleotide nucleotidyltransferase 1, mitochondrial OS=Homo sapiens GN=PNPT1 PE=1 SV=2	0.0142593	-0.20013
P42226	STAT6	Signal transducer and activator of transcription 6 OS=Homo sapiens GN=STAT6 PE=1 SV=1	0.0448131	-0.199701
Q9NVS2	MRPS18A	28S ribosomal protein S18a, mitochondrial OS=Homo sapiens GN=MRPS18A PE=1 SV=1	0.00472564	-0.19957
Q9NX58	LYAR	Cell growth-regulating nucleolar protein OS=Homo sapiens GN=LYAR PE=1 SV=2	0.00180972	-0.199338
Q96N21-2	ENTHD2	Isoform 2 of AP-4 complex accessory subunit tepsin OS=Homo sapiens GN=ENTHD2	0.282399	-0.198982
Q6P2C8	MED27	Mediator of RNA polymerase II transcription subunit 27 OS=Homo sapiens GN=MED27 PE=1 SV=1	0.0376262	-0.198874
P50281	MMP14	Matrix metalloproteinase-14 OS=Homo sapiens GN=MMP14 PE=1 SV=3	0.00230289	-0.198866
K7EM91	SPINT2	Kunitz-type protease inhibitor 2 OS=Homo sapiens GN=SPINT2 PE=1 SV=1	0.0517925	-0.198825
F8W7S1	FAM73A	Mitoguardin-1 OS=Homo sapiens GN=FAM73A PE=1 SV=2	0.131685	-0.198801
B7ZAQ6	GPR89A	Golgi pH regulator A OS=Homo sapiens GN=GPR89A PE=1 SV=2	0.0748259	-0.198398
P0CG08	GPR89B	Golgi pH regulator B OS=Homo sapiens GN=GPR89B PE=1 SV=1	0.0748259	-0.198398
Q9UMS4	PRPF19	Pre-mRNA-processing factor 19 OS=Homo sapiens GN=PRPF19 PE=1 SV=1	0.00492243	-0.197964
F8W9X7	CCDC93	Coiled-coil domain-containing protein 93 OS=Homo sapiens GN=CCDC93 PE=1 SV=1	0.178638	-0.197854
Q9NSV4-5	DIAPH3	Isoform 5 of Protein diaphanous homolog 3 OS=Homo sapiens GN=DIAPH3	0.0358572	-0.197729
Q5VT06	CEP350	Centrosome-associated protein 350 OS=Homo sapiens GN=CEP350 PE=1 SV=1	0.0417864	-0.19753
Q9H5Z1-2	DHX35	Isoform 2 of Probable ATP-dependent RNA helicase DHX35 OS=Homo sapiens GN=DHX35	0.057287	-0.197182
M0R2B7	POLD1	DNA polymerase OS=Homo sapiens GN=POLD1 PE=1 SV=1	0.479596	-0.197037
P29728	OAS2	2'-5'-oligoadenylate synthase 2 OS=Homo sapiens GN=OAS2 PE=1 SV=3	0.0328528	-0.19689
Q13496	MTM1	Myotubularin OS=Homo sapiens GN=MTM1 PE=1 SV=2	0.5642	-0.196776
P04792	HSPB1	Heat shock protein beta-1 OS=Homo sapiens GN=HSPB1 PE=1 SV=2	0.0156288	-0.196689
D3DTX6	PPP1R9B	Neurabin-2 OS=Homo sapiens GN=PPP1R9B PE=1 SV=1	0.000989	-0.196451
Q9P035	HACD3	Very-long-chain (3R)-3-hydroxyacyl-CoA dehydratase 3 OS=Homo sapiens GN=HACD3 PE=1 SV=2	0.00198039	-0.196428
O60344	ECE2	Endothelin-converting enzyme 2 OS=Homo sapiens GN=ECE2 PE=1 SV=4	0.0366241	-0.196354
P25686-2	DNAJB2	Isoform 2 of DnaJ homolog subfamily B member 2 OS=Homo sapiens GN=DNAJB2	0.0155529	-0.196339
P78316-2	NOP14	Isoform 2 of Nucleolar protein 14 OS=Homo sapiens GN=NOP14	0.00067	-0.19631
Q9BYD2	MRPL9	39S ribosomal protein L9, mitochondrial OS=Homo sapiens GN=MRPL9 PE=1 SV=2	9.35e-07	-0.196227
P53816	PLA2G16	HRAS-like suppressor 3 OS=Homo sapiens GN=PLA2G16 PE=1 SV=2	0.0186068	-0.196193
Q99735-2	MGST2	Isoform 2 of Microsomal glutathione S-transferase 2 OS=Homo sapiens GN=MGST2	0.115431	-0.196172
Q7Z4H3-2	HDDC2	Isoform 2 of HD domain-containing protein 2 OS=Homo sapiens GN=HDDC2	0.0508281	-0.196168
Q9Y5M8	SRPRB	Signal recognition particle receptor subunit beta OS=Homo sapiens GN=SRPRB PE=1 SV=3	0.00321869	-0.196083
Q16718	NDUFA5	NADH dehydrogenase [ubiquinone] 1 alpha subcomplex subunit 5 OS=Homo sapiens GN=NDUFA5 PE=1 SV=3	0.0231049	-0.195918
Q9NVM4-4	PRMT7	Isoform 4 of Protein arginine N-methyltransferase 7 OS=Homo sapiens GN=PRMT7	0.0707244	-0.195862
Q92570-3	NR4A3	Isoform 3 of Nuclear receptor subfamily 4 group A member 3 OS=Homo sapiens GN=NR4A3	0.00405367	-0.195707
P50748	KNTC1	Kinetochore-associated protein 1 OS=Homo sapiens GN=KNTC1 PE=1 SV=1	0.00472015	-0.195615
P63218	GNG5	Guanine nucleotide-binding protein G(I)/G(S)/G(O) subunit gamma-5 OS=Homo sapiens GN=GNG5 PE=1 SV=3	0.576605	-0.195498
P15514	AREG	Amphiregulin OS=Homo sapiens GN=AREG PE=1 SV=2	0.13502	-0.195387
P02533	KRT14	Keratin, type I cytoskeletal 14 OS=Homo sapiens GN=KRT14 PE=1 SV=4	0.681636	-0.195317
P37108	SRP14	Signal recognition particle 14 kDa protein OS=Homo sapiens GN=SRP14 PE=1 SV=2	0.00441494	-0.195276
Q9H0D6	XRN2	5'-3' exoribonuclease 2 OS=Homo sapiens GN=XRN2 PE=1 SV=1	0.00244012	-0.19516
Q9UJX3	ANAPC7	Anaphase-promoting complex subunit 7 OS=Homo sapiens GN=ANAPC7 PE=1 SV=4	0.00348241	-0.194815
Q8N0Z3	SPICE1	Spindle and centriole-associated protein 1 OS=Homo sapiens GN=SPICE1 PE=1 SV=1	0.208144	-0.194794
Q01082	SPTBN1	Spectrin beta chain, non-erythrocytic 1 OS=Homo sapiens GN=SPTBN1 PE=1 SV=2	0.000727	-0.194672
P55854	SUMO3	Small ubiquitin-related modifier 3 OS=Homo sapiens GN=SUMO3 PE=1 SV=2	0.0136032	-0.194666
Q9Y2K7	KDM2A	Lysine-specific demethylase 2A OS=Homo sapiens GN=KDM2A PE=1 SV=3	0.0111465	-0.194151
P15291-2	B4GALT1	Isoform Short of Beta-1,4-galactosyltransferase 1 OS=Homo sapiens GN=B4GALT1	0.319716	-0.19403
Q6UW56	ATRAID	All-trans retinoic acid-induced differentiation factor OS=Homo sapiens GN=ATRAID PE=1 SV=2	0.0553126	-0.193924
E9PEP6	NRP1	Neuropilin-1 OS=Homo sapiens GN=NRP1 PE=1 SV=2	0.0337803	-0.193855
Q2NKX8	ERCC6L	DNA excision repair protein ERCC-6-like OS=Homo sapiens GN=ERCC6L PE=1 SV=1	0.00756562	-0.193764
Q86VY4	TSPYL5	Testis-specific Y-encoded-like protein 5 OS=Homo sapiens GN=TSPYL5 PE=1 SV=2	0.000179	-0.193732
Q8N3X1	FNBP4	Formin-binding protein 4 OS=Homo sapiens GN=FNBP4 PE=1 SV=3	0.0639741	-0.193543
Q9H4L5	OSBPL3	Oxysterol-binding protein-related protein 3 OS=Homo sapiens GN=OSBPL3 PE=1 SV=1	0.00673202	-0.193413
O00267	SUPT5H	Transcription elongation factor SPT5 OS=Homo sapiens GN=SUPT5H PE=1 SV=1	0.00999434	-0.193293
A0A087WUB9	CTNNBL1	Beta-catenin-like protein 1 OS=Homo sapiens GN=CTNNBL1 PE=1 SV=1	0.00339127	-0.193288
Q9BZD2-2	SLC29A3	Isoform 2 of Equilibrative nucleoside transporter 3 OS=Homo sapiens GN=SLC29A3	0.195027	-0.193278
P53611	RABGGTB	Geranylgeranyl transferase type-2 subunit beta OS=Homo sapiens GN=RABGGTB PE=1 SV=2	0.00421082	-0.193226
Q3ZAQ7	VMA21	Vacuolar ATPase assembly integral membrane protein VMA21 OS=Homo sapiens GN=VMA21 PE=1 SV=1	0.0349629	-0.193114
H0Y5K5	ERGIC3	Endoplasmic reticulum-Golgi intermediate compartment protein 3 (Fragment) OS=Homo sapiens GN=ERGIC3 PE=1 SV=1	0.00447983	-0.193086
P16144-3	ITGB4	Isoform Beta-4B of Integrin beta-4 OS=Homo sapiens GN=ITGB4	0.00366541	-0.192935
Q9P1Z2-4	CALCOCO1	Isoform 4 of Calcium-binding and coiled-coil domain-containing protein 1 OS=Homo sapiens GN=CALCOCO1	0.142564	-0.192916
Q9NRL2	BAZ1A	Bromodomain adjacent to zinc finger domain protein 1A OS=Homo sapiens GN=BAZ1A PE=1 SV=2	0.0229173	-0.192637
A0A087X2H1	HECTD1	E3 ubiquitin-protein ligase HECTD1 OS=Homo sapiens GN=HECTD1 PE=1 SV=1	0.00448555	-0.192614
Q8NFC6	BOD1L1	Biorientation of chromosomes in cell division protein 1-like 1 OS=Homo sapiens GN=BOD1L1 PE=1 SV=2	0.0519775	-0.192586
P29558-2	RBMS1	Isoform 2 of RNA-binding motif, single-stranded-interacting protein 1 OS=Homo sapiens GN=RBMS1	0.00455154	-0.192573
P60510	PPP4C	Serine/threonine-protein phosphatase 4 catalytic subunit OS=Homo sapiens GN=PPP4C PE=1 SV=1	0.0356792	-0.192259
H0YN26	ANP32A	Acidic leucine-rich nuclear phosphoprotein 32 family member A OS=Homo sapiens GN=ANP32A PE=1 SV=1	0.00340569	-0.19215
O15213	WDR46	WD repeat-containing protein 46 OS=Homo sapiens GN=WDR46 PE=1 SV=3	0.450119	-0.192095
Q9BQC6	MRPL57	Ribosomal protein 63, mitochondrial OS=Homo sapiens GN=MRPL57 PE=1 SV=1	0.00683274	-0.192071
P29034	S100A2	Protein S100-A2 OS=Homo sapiens GN=S100A2 PE=1 SV=3	0.303047	-0.192051
Q13033	STRN3	Striatin-3 OS=Homo sapiens GN=STRN3 PE=1 SV=3	0.00428921	-0.192023
Q92945	KHSRP	Far upstream element-binding protein 2 OS=Homo sapiens GN=KHSRP PE=1 SV=4	0.000421	-0.191972
Q8WW12	PCNP	PEST proteolytic signal-containing nuclear protein OS=Homo sapiens GN=PCNP PE=1 SV=2	0.0105794	-0.191706
O94875-11	SORBS2	Isoform 11 of Sorbin and SH3 domain-containing protein 2 OS=Homo sapiens GN=SORBS2	0.236959	-0.191601
Q9C0J8	WDR33	pre-mRNA 3' end processing protein WDR33 OS=Homo sapiens GN=WDR33 PE=1 SV=2	0.00771354	-0.191464
Q5JSL3	DOCK11	Dedicator of cytokinesis protein 11 OS=Homo sapiens GN=DOCK11 PE=1 SV=2	0.0706439	-0.191431
Q96B67	ARRDC3	Arrestin domain-containing protein 3 OS=Homo sapiens GN=ARRDC3 PE=1 SV=1	0.229882	-0.191202
Q9UL40-2	ZNF346	Isoform 2 of Zinc finger protein 346 OS=Homo sapiens GN=ZNF346	0.657301	-0.191037
Q92759	GTF2H4	General transcription factor IIH subunit 4 OS=Homo sapiens GN=GTF2H4 PE=2 SV=1	0.0115096	-0.191008
Q9Y3X0	CCDC9	Coiled-coil domain-containing protein 9 OS=Homo sapiens GN=CCDC9 PE=1 SV=1	0.322246	-0.190833
Q9Y608-2	LRRFIP2	Isoform 2 of Leucine-rich repeat flightless-interacting protein 2 OS=Homo sapiens GN=LRRFIP2	0.0188071	-0.190802
P07199	CENPB	Major centromere autoantigen B OS=Homo sapiens GN=CENPB PE=1 SV=2	0.0360829	-0.190679
P62166-2	NCS1	Isoform 2 of Neuronal calcium sensor 1 OS=Homo sapiens GN=NCS1	0.133582	-0.190552
Q8IV38	ANKMY2	Ankyrin repeat and MYND domain-containing protein 2 OS=Homo sapiens GN=ANKMY2 PE=1 SV=1	0.0051378	-0.19044
Q96RK0	CIC	Protein capicua homolog OS=Homo sapiens GN=CIC PE=1 SV=2	0.0347039	-0.190384
O15067	PFAS	Phosphoribosylformylglycinamidine synthase OS=Homo sapiens GN=PFAS PE=1 SV=4	0.00625521	-0.190379
Q9BYJ9	YTHDF1	YTH domain-containing family protein 1 OS=Homo sapiens GN=YTHDF1 PE=1 SV=1	0.00343197	-0.190297
O95232	LUC7L3	Luc7-like protein 3 OS=Homo sapiens GN=LUC7L3 PE=1 SV=2	0.018599	-0.190161
Q86VN1	VPS36	Vacuolar protein-sorting-associated protein 36 OS=Homo sapiens GN=VPS36 PE=1 SV=1	0.0127964	-0.190136
P49321	NASP	Nuclear autoantigenic sperm protein OS=Homo sapiens GN=NASP PE=1 SV=2	0.00643189	-0.19009
Q6P4R8-2	NFRKB	Isoform 2 of Nuclear factor related to kappa-B-binding protein OS=Homo sapiens GN=NFRKB	0.0351287	-0.190055
B8ZZN6	SUMO1	Small ubiquitin-related modifier 1 OS=Homo sapiens GN=SUMO1 PE=1 SV=1	0.00118936	-0.190001
O94888	UBXN7	UBX domain-containing protein 7 OS=Homo sapiens GN=UBXN7 PE=1 SV=2	0.0266229	-0.189909
Q7Z4V5-4	HDGFRP2	Isoform 4 of Hepatoma-derived growth factor-related protein 2 OS=Homo sapiens GN=HDGFRP2	8.66e-05	-0.189838
Q9Y2R0	COA3	Cytochrome c oxidase assembly factor 3 homolog, mitochondrial OS=Homo sapiens GN=COA3 PE=1 SV=1	0.142438	-0.189511
Q9C0B1	FTO	Alpha-ketoglutarate-dependent dioxygenase FTO OS=Homo sapiens GN=FTO PE=1 SV=3	0.0255892	-0.189323
Q9UEY8	ADD3	Gamma-adducin OS=Homo sapiens GN=ADD3 PE=1 SV=1	0.0420724	-0.189293
Q15311	RALBP1	RalA-binding protein 1 OS=Homo sapiens GN=RALBP1 PE=1 SV=3	0.0259975	-0.189136
Q15369	TCEB1	Transcription elongation factor B polypeptide 1 OS=Homo sapiens GN=TCEB1 PE=1 SV=1	0.197449	-0.189126
Q9P2X0	DPM3	Dolichol-phosphate mannosyltransferase subunit 3 OS=Homo sapiens GN=DPM3 PE=1 SV=2	0.0924293	-0.188924
P46736-3	BRCC3	Isoform 3 of Lys-63-specific deubiquitinase BRCC36 OS=Homo sapiens GN=BRCC3	0.0835044	-0.188792
P23193	TCEA1	Transcription elongation factor A protein 1 OS=Homo sapiens GN=TCEA1 PE=1 SV=2	0.0268359	-0.188765
Q12769	NUP160	Nuclear pore complex protein Nup160 OS=Homo sapiens GN=NUP160 PE=1 SV=3	0.00110801	-0.188572
O14980	XPO1	Exportin-1 OS=Homo sapiens GN=XPO1 PE=1 SV=1	2.22e-05	-0.188572
Q9BXF6	RAB11FIP5	Rab11 family-interacting protein 5 OS=Homo sapiens GN=RAB11FIP5 PE=1 SV=1	0.00234357	-0.188422
Q05048	CSTF1	Cleavage stimulation factor subunit 1 OS=Homo sapiens GN=CSTF1 PE=1 SV=1	0.092989	-0.187787
Q15024	EXOSC7	Exosome complex component RRP42 OS=Homo sapiens GN=EXOSC7 PE=1 SV=3	0.0110693	-0.187675
O95365	ZBTB7A	Zinc finger and BTB domain-containing protein 7A OS=Homo sapiens GN=ZBTB7A PE=1 SV=1	0.0511799	-0.18761
Q9BUE0	MED18	Mediator of RNA polymerase II transcription subunit 18 OS=Homo sapiens GN=MED18 PE=1 SV=1	0.000216	-0.187523
O95104-2	SCAF4	Isoform 2 of Splicing factor, arginine/serine-rich 15 OS=Homo sapiens GN=SCAF4	0.000778	-0.187519
O95295	SNAPIN	SNARE-associated protein Snapin OS=Homo sapiens GN=SNAPIN PE=1 SV=1	0.00687445	-0.187348
Q9BZF3-5	OSBPL6	Isoform 5 of Oxysterol-binding protein-related protein 6 OS=Homo sapiens GN=OSBPL6	0.101743	-0.18734
H0Y8N7	MRPL1	39S ribosomal protein L1, mitochondrial (Fragment) OS=Homo sapiens GN=MRPL1 PE=1 SV=1	0.0120833	-0.187111
Q8TB72-2	PUM2	Isoform 2 of Pumilio homolog 2 OS=Homo sapiens GN=PUM2	0.0142029	-0.187026
P23229	ITGA6	Integrin alpha-6 OS=Homo sapiens GN=ITGA6 PE=1 SV=5	0.00105762	-0.187015
Q14157-5	UBAP2L	Isoform 5 of Ubiquitin-associated protein 2-like OS=Homo sapiens GN=UBAP2L	0.0292686	-0.186906
Q96SU4-6	OSBPL9	Isoform 6 of Oxysterol-binding protein-related protein 9 OS=Homo sapiens GN=OSBPL9	0.0964239	-0.186867
A0A087WZF1	LPP	Lipoma-preferred partner OS=Homo sapiens GN=LPP PE=1 SV=1	0.0235875	-0.186814
Q06787	FMR1	Fragile X mental retardation protein 1 OS=Homo sapiens GN=FMR1 PE=1 SV=1	0.00862467	-0.186789
O00505	KPNA3	Importin subunit alpha-4 OS=Homo sapiens GN=KPNA3 PE=1 SV=2	0.0106467	-0.186747
Q9BQP7	MGME1	Mitochondrial genome maintenance exonuclease 1 OS=Homo sapiens GN=MGME1 PE=1 SV=1	0.00413287	-0.18642
Q9Y5J6	TIMM10B	Mitochondrial import inner membrane translocase subunit Tim10 B OS=Homo sapiens GN=TIMM10B PE=1 SV=1	0.0918222	-0.18637
Q96C86	DCPS	m7GpppX diphosphatase OS=Homo sapiens GN=DCPS PE=1 SV=2	0.00104827	-0.186359
Q9H0U6	MRPL18	39S ribosomal protein L18, mitochondrial OS=Homo sapiens GN=MRPL18 PE=1 SV=1	0.0179822	-0.186319
Q13485	SMAD4	Mothers against decapentaplegic homolog 4 OS=Homo sapiens GN=SMAD4 PE=1 SV=1	0.559903	-0.186198
Q13084	MRPL28	39S ribosomal protein L28, mitochondrial OS=Homo sapiens GN=MRPL28 PE=1 SV=4	0.00270602	-0.186021
O95758	PTBP3	Polypyrimidine tract-binding protein 3 OS=Homo sapiens GN=PTBP3 PE=1 SV=2	0.107204	-0.186006
Q96EX1	SMIM12	Small integral membrane protein 12 OS=Homo sapiens GN=SMIM12 PE=1 SV=3	0.00945772	-0.185789
Q9H2P9-6	DPH5	Isoform 6 of Diphthine methyl ester synthase OS=Homo sapiens GN=DPH5	0.0449319	-0.185766
Q9BU61	NDUFAF3	NADH dehydrogenase [ubiquinone] 1 alpha subcomplex assembly factor 3 OS=Homo sapiens GN=NDUFAF3 PE=1 SV=1	0.0290836	-0.185713
C9J167	PMS2	Mismatch repair endonuclease PMS2 OS=Homo sapiens GN=PMS2 PE=1 SV=2	0.508634	-0.185664
O14656	TOR1A	Torsin-1A OS=Homo sapiens GN=TOR1A PE=1 SV=1	0.00260142	-0.185451
P49069	CAMLG	Calcium signal-modulating cyclophilin ligand OS=Homo sapiens GN=CAMLG PE=1 SV=1	0.0801215	-0.185377
Q8WZA0-2	LZIC	Isoform 2 of Protein LZIC OS=Homo sapiens GN=LZIC	0.037577	-0.185263
Q9Y5K5-3	UCHL5	Isoform 3 of Ubiquitin carboxyl-terminal hydrolase isozyme L5 OS=Homo sapiens GN=UCHL5	0.000531	-0.185249
Q9GZP8	IMUP	Immortalization up-regulated protein OS=Homo sapiens GN=IMUP PE=1 SV=1	0.0152496	-0.185026
Q9NQZ2	UTP3	Something about silencing protein 10 OS=Homo sapiens GN=UTP3 PE=1 SV=1	0.0230586	-0.18488
A0A087WX43	ALG13	Putative bifunctional UDP-N-acetylglucosamine transferase and deubiquitinase ALG13 OS=Homo sapiens GN=ALG13 PE=1 SV=1	0.0131439	-0.184524
Q96J01	THOC3	THO complex subunit 3 OS=Homo sapiens GN=THOC3 PE=1 SV=1	0.200813	-0.184513
P83436	COG7	Conserved oligomeric Golgi complex subunit 7 OS=Homo sapiens GN=COG7 PE=1 SV=1	0.00260976	-0.18435
Q9UBI1	COMMD3	COMM domain-containing protein 3 OS=Homo sapiens GN=COMMD3 PE=1 SV=1	0.168976	-0.184046
Q8WXC6	MYEOV2	Myeloma-overexpressed gene 2 protein OS=Homo sapiens GN=MYEOV2 PE=1 SV=3	0.0735041	-0.18404
Q99729-3	HNRNPAB	Isoform 3 of Heterogeneous nuclear ribonucleoprotein A/B OS=Homo sapiens GN=HNRNPAB	0.0997416	-0.183974
Q8NHV4	NEDD1	Protein NEDD1 OS=Homo sapiens GN=NEDD1 PE=1 SV=1	0.0594083	-0.183746
Q8WXF7-2	ATL1	Isoform 2 of Atlastin-1 OS=Homo sapiens GN=ATL1	0.0092236	-0.183683
Q6ULP2-3	AFTPH	Isoform 3 of Aftiphilin OS=Homo sapiens GN=AFTPH	0.240018	-0.183675
Q8N9T8	KRI1	Protein KRI1 homolog OS=Homo sapiens GN=KRI1 PE=1 SV=3	8.99e-05	-0.183634
Q13952-2	NFYC	Isoform 1 of Nuclear transcription factor Y subunit gamma OS=Homo sapiens GN=NFYC	0.0542513	-0.183598
P40855	PEX19	Peroxisomal biogenesis factor 19 OS=Homo sapiens GN=PEX19 PE=1 SV=1	0.00661579	-0.183496
Q15036	SNX17	Sorting nexin-17 OS=Homo sapiens GN=SNX17 PE=1 SV=1	0.00586152	-0.183468
O75794	CDC123	Cell division cycle protein 123 homolog OS=Homo sapiens GN=CDC123 PE=1 SV=1	0.011775	-0.183365
P61599	NAA20	N-alpha-acetyltransferase 20 OS=Homo sapiens GN=NAA20 PE=1 SV=1	0.101427	-0.18316
Q9Y3E7	CHMP3	Charged multivesicular body protein 3 OS=Homo sapiens GN=CHMP3 PE=1 SV=3	0.0369879	-0.183088
J3KQY1	MRPL22	39S ribosomal protein L22, mitochondrial OS=Homo sapiens GN=MRPL22 PE=1 SV=1	0.0228558	-0.183063
Q53EU6	GPAT3	Glycerol-3-phosphate acyltransferase 3 OS=Homo sapiens GN=GPAT3 PE=1 SV=2	0.00353508	-0.182946
Q8NC56	LEMD2	LEM domain-containing protein 2 OS=Homo sapiens GN=LEMD2 PE=1 SV=1	0.00795235	-0.182895
P40261	NNMT	Nicotinamide N-methyltransferase OS=Homo sapiens GN=NNMT PE=1 SV=1	0.0161302	-0.182743
O95391	SLU7	Pre-mRNA-splicing factor SLU7 OS=Homo sapiens GN=SLU7 PE=1 SV=2	0.0803979	-0.182735
Q9NTZ6	RBM12	RNA-binding protein 12 OS=Homo sapiens GN=RBM12 PE=1 SV=1	0.0268296	-0.182568
Q96EI5-2	TCEAL4	Isoform 2 of Transcription elongation factor A protein-like 4 OS=Homo sapiens GN=TCEAL4	0.0832723	-0.182499
P61964	WDR5	WD repeat-containing protein 5 OS=Homo sapiens GN=WDR5 PE=1 SV=1	0.0738604	-0.182203
Q9UKG1	APPL1	DCC-interacting protein 13-alpha OS=Homo sapiens GN=APPL1 PE=1 SV=1	0.194197	-0.182188
C9JPH1	TVP23C	Golgi apparatus membrane protein TVP23 homolog (Fragment) OS=Homo sapiens GN=TVP23C PE=1 SV=2	0.0544482	-0.18218
J3QL63	TVP23B	Golgi apparatus membrane protein TVP23 homolog OS=Homo sapiens GN=TVP23B PE=1 SV=2	0.0544482	-0.18218
A0A0A6YYB9	TVP23C-CDRT4	Golgi apparatus membrane protein TVP23 homolog OS=Homo sapiens GN=TVP23C-CDRT4 PE=1 SV=1	0.0544482	-0.18218
Q9NSY0	NRBP2	Nuclear receptor-binding protein 2 OS=Homo sapiens GN=NRBP2 PE=2 SV=2	0.0312452	-0.182167
P84090	ERH	Enhancer of rudimentary homolog OS=Homo sapiens GN=ERH PE=1 SV=1	0.0598847	-0.18208
Q07352	ZFP36L1	Zinc finger protein 36, C3H1 type-like 1 OS=Homo sapiens GN=ZFP36L1 PE=1 SV=1	0.0543452	-0.181876
Q99567	NUP88	Nuclear pore complex protein Nup88 OS=Homo sapiens GN=NUP88 PE=1 SV=2	0.00392986	-0.18182
Q5TH69	ARFGEF3	Brefeldin A-inhibited guanine nucleotide-exchange protein 3 OS=Homo sapiens GN=ARFGEF3 PE=1 SV=3	0.319245	-0.181795
Q9NSA3	CTNNBIP1	Beta-catenin-interacting protein 1 OS=Homo sapiens GN=CTNNBIP1 PE=1 SV=1	0.312019	-0.181776
D6REA1	SIL1	Nucleotide exchange factor SIL1 OS=Homo sapiens GN=SIL1 PE=1 SV=1	0.0704262	-0.181742
O43676	NDUFB3	NADH dehydrogenase [ubiquinone] 1 beta subcomplex subunit 3 OS=Homo sapiens GN=NDUFB3 PE=1 SV=3	0.333124	-0.181608
Q6P9B9	INTS5	Integrator complex subunit 5 OS=Homo sapiens GN=INTS5 PE=1 SV=1	0.111099	-0.18151
Q15388	TOMM20	Mitochondrial import receptor subunit TOM20 homolog OS=Homo sapiens GN=TOMM20 PE=1 SV=1	0.0217054	-0.181488
Q96CN9	GCC1	GRIP and coiled-coil domain-containing protein 1 OS=Homo sapiens GN=GCC1 PE=1 SV=1	0.0404149	-0.181453
Q86TB9	PATL1	Protein PAT1 homolog 1 OS=Homo sapiens GN=PATL1 PE=1 SV=2	0.0380861	-0.181381
G3V4I0	ENTPD5	Ectonucleoside triphosphate diphosphohydrolase 5 OS=Homo sapiens GN=ENTPD5 PE=1 SV=1	0.388495	-0.181344
O14530	TXNDC9	Thioredoxin domain-containing protein 9 OS=Homo sapiens GN=TXNDC9 PE=1 SV=2	0.00498575	-0.1812
P06493	CDK1	Cyclin-dependent kinase 1 OS=Homo sapiens GN=CDK1 PE=1 SV=3	0.00437857	-0.181155
Q49AR2	C5orf22	UPF0489 protein C5orf22 OS=Homo sapiens GN=C5orf22 PE=1 SV=2	0.00525273	-0.181113
Q15031	LARS2	Probable leucine--tRNA ligase, mitochondrial OS=Homo sapiens GN=LARS2 PE=1 SV=2	7.82e-05	-0.181079
Q96H20	SNF8	Vacuolar-sorting protein SNF8 OS=Homo sapiens GN=SNF8 PE=1 SV=1	0.0510564	-0.18068
A0A087WV29	NAT10	RNA cytidine acetyltransferase OS=Homo sapiens GN=NAT10 PE=1 SV=1	0.0117375	-0.180633
Q5JTH9	RRP12	RRP12-like protein OS=Homo sapiens GN=RRP12 PE=1 SV=2	0.0184035	-0.180578
Q9BZI7-2	UPF3B	Isoform 2 of Regulator of nonsense transcripts 3B OS=Homo sapiens GN=UPF3B	0.026153	-0.180486
Q96EY1-2	DNAJA3	Isoform 2 of DnaJ homolog subfamily A member 3, mitochondrial OS=Homo sapiens GN=DNAJA3	0.0302681	-0.180464
Q2TB10	ZNF800	Zinc finger protein 800 OS=Homo sapiens GN=ZNF800 PE=1 SV=1	0.14971	-0.180384
P49840	GSK3A	Glycogen synthase kinase-3 alpha OS=Homo sapiens GN=GSK3A PE=1 SV=2	0.0541234	-0.180244
Q8WUF5	PPP1R13L	RelA-associated inhibitor OS=Homo sapiens GN=PPP1R13L PE=1 SV=4	0.00731473	-0.180233
O15212	PFDN6	Prefoldin subunit 6 OS=Homo sapiens GN=PFDN6 PE=1 SV=1	0.0513	-0.180205
Q01658	DR1	Protein Dr1 OS=Homo sapiens GN=DR1 PE=1 SV=1	0.0188199	-0.180173
Q9Y5A9-2	YTHDF2	Isoform 2 of YTH domain-containing family protein 2 OS=Homo sapiens GN=YTHDF2	0.00429676	-0.180086
Q8WWK9	CKAP2	Cytoskeleton-associated protein 2 OS=Homo sapiens GN=CKAP2 PE=1 SV=1	0.0326304	-0.179975
P18754-2	RCC1	Isoform 2 of Regulator of chromosome condensation OS=Homo sapiens GN=RCC1	0.0145774	-0.179822
P35658-2	NUP214	Isoform 2 of Nuclear pore complex protein Nup214 OS=Homo sapiens GN=NUP214	0.016648	-0.179797
Q9Y520-7	PRRC2C	Isoform 7 of Protein PRRC2C OS=Homo sapiens GN=PRRC2C	0.000831	-0.179765
O75489	NDUFS3	NADH dehydrogenase [ubiquinone] iron-sulfur protein 3, mitochondrial OS=Homo sapiens GN=NDUFS3 PE=1 SV=1	0.0146783	-0.179662
Q92633	LPAR1	Lysophosphatidic acid receptor 1 OS=Homo sapiens GN=LPAR1 PE=1 SV=3	0.433354	-0.179524
Q8WVX3-2	C4orf3	Isoform 2 of Uncharacterized protein C4orf3 OS=Homo sapiens GN=C4orf3	0.482102	-0.179473
A0A0A0MRF6	AKAP9	A-kinase anchor protein 9 OS=Homo sapiens GN=AKAP9 PE=1 SV=1	0.0985377	-0.179205
Q6IN85	PPP4R3A	Serine/threonine-protein phosphatase 4 regulatory subunit 3A OS=Homo sapiens GN=PPP4R3A PE=1 SV=1	0.0330432	-0.179193
D6RJ90	COMMD10	COMM domain containing 10, isoform CRA_b OS=Homo sapiens GN=COMMD10 PE=1 SV=1	0.00772446	-0.179131
B1AMU7	EXOSC1	Exosome complex component CSL4 (Fragment) OS=Homo sapiens GN=EXOSC1 PE=1 SV=2	0.141057	-0.178863
Q96EK5	KIF1BP	KIF1-binding protein OS=Homo sapiens GN=KIF1BP PE=1 SV=1	0.0802144	-0.1788
P10515	DLAT	Dihydrolipoyllysine-residue acetyltransferase component of pyruvate dehydrogenase complex, mitochondrial OS=Homo sapiens GN=DLAT PE=1 SV=3	0.000785	-0.178707
Q9UIL8-2	PHF11	Isoform 2 of PHD finger protein 11 OS=Homo sapiens GN=PHF11	0.907161	-0.178706
Q8TDX7	NEK7	Serine/threonine-protein kinase Nek7 OS=Homo sapiens GN=NEK7 PE=1 SV=1	0.0216696	-0.178705
Q5T3I0-3	GPATCH4	Isoform 3 of G patch domain-containing protein 4 OS=Homo sapiens GN=GPATCH4	0.255126	-0.178609
Q9NRK6	ABCB10	ATP-binding cassette sub-family B member 10, mitochondrial OS=Homo sapiens GN=ABCB10 PE=1 SV=2	0.0182774	-0.178575
Q92888-3	ARHGEF1	Isoform 3 of Rho guanine nucleotide exchange factor 1 OS=Homo sapiens GN=ARHGEF1	0.0290189	-0.178519
O43462	MBTPS2	Membrane-bound transcription factor site-2 protease OS=Homo sapiens GN=MBTPS2 PE=1 SV=1	0.544093	-0.178289
P48729-2	CSNK1A1	Isoform 2 of Casein kinase I isoform alpha OS=Homo sapiens GN=CSNK1A1	0.0228903	-0.178273
Q05682-5	CALD1	Isoform 5 of Caldesmon OS=Homo sapiens GN=CALD1	0.0143864	-0.178006
Q6ZUX7	LHFPL2	Lipoma HMGIC fusion partner-like 2 protein OS=Homo sapiens GN=LHFPL2 PE=2 SV=2	0.472417	-0.1779
P31689	DNAJA1	DnaJ homolog subfamily A member 1 OS=Homo sapiens GN=DNAJA1 PE=1 SV=2	0.00946189	-0.177766
K7EPQ7	YIF1B	Protein YIF1B OS=Homo sapiens GN=YIF1B PE=1 SV=1	0.164449	-0.177648
Q9P013	CWC15	Spliceosome-associated protein CWC15 homolog OS=Homo sapiens GN=CWC15 PE=1 SV=2	0.318568	-0.177528
A4D1E9	GTPBP10	GTP-binding protein 10 OS=Homo sapiens GN=GTPBP10 PE=1 SV=1	0.0029998	-0.177139
Q14444	CAPRIN1	Caprin-1 OS=Homo sapiens GN=CAPRIN1 PE=1 SV=2	0.00263108	-0.177111
Q9Y613	FHOD1	FH1/FH2 domain-containing protein 1 OS=Homo sapiens GN=FHOD1 PE=1 SV=3	0.110628	-0.176929
Q9H1P6	C20orf85	Uncharacterized protein C20orf85 OS=Homo sapiens GN=C20orf85 PE=2 SV=1	0.0727125	-0.176771
Q14667-2	KIAA0100	Isoform 2 of Protein KIAA0100 OS=Homo sapiens GN=KIAA0100	0.532173	-0.176758
Q9ULL5-3	PRR12	Isoform 3 of Proline-rich protein 12 OS=Homo sapiens GN=PRR12	0.127492	-0.176636
O60524	NEMF	Nuclear export mediator factor NEMF OS=Homo sapiens GN=NEMF PE=1 SV=4	0.000187	-0.176556
Q8TBP6	SLC25A40	Solute carrier family 25 member 40 OS=Homo sapiens GN=SLC25A40 PE=1 SV=1	0.014633	-0.176494
Q96SB4-4	SRPK1	Isoform 3 of SRSF protein kinase 1 OS=Homo sapiens GN=SRPK1	0.000585	-0.17647
Q13322-4	GRB10	Isoform 4 of Growth factor receptor-bound protein 10 OS=Homo sapiens GN=GRB10	0.0201091	-0.176301
Q7Z6U2	TBPL1	TATA box-binding protein-like protein 1 OS=Homo sapiens GN=TBPL1 PE=1 SV=1	0.363326	-0.17614
Q96QD8	SLC38A2	Sodium-coupled neutral amino acid transporter 2 OS=Homo sapiens GN=SLC38A2 PE=1 SV=2	0.073424	-0.176124
[truncated: 4,461 more rows]
